# Supplementary material for: Phosphorus-Induced Lipid Class Alteration Revealed by Lipidomic and Transcriptomic Profiling in Oleaginous Microalga Nannochloropsis sp. PJ12
Source: Mar Drugs. 2019 Sep 3;17(9):519. doi: 10.3390/md17090519 (PMC6780086; doi:10.3390/md17090519)
Supplement: Supplementary file 1 [file marinedrugs-17-00519-s001.zip]

Archive with 10 entries (9 files):
- Supplementary File/
- Supplementary File/SupTableS1.xlsx
- Supplementary File/SupTableS2.xlsx
- Supplementary File/SupTableS3.xlsx
- Supplementary File/SupTableS4.xlsx
- Supplementary File/SupTableS5.xlsx
- Supplementary File/SupTableS6.xlsx
- Supplementary File/SupTableS7.xlsx
- Supplementary File/SupTableS8.xlsx
- Supplementary File/SupTableS9.xlsx
