# Supplementary material for: Phosphorus-Induced Lipid Class Alteration Revealed by Lipidomic and Transcriptomic Profiling in Oleaginous Microalga Nannochloropsis sp. PJ12
Source: Mar Drugs. 2019 Sep 3;17(9):519. doi: 10.3390/md17090519 (PMC6780086; doi:10.3390/md17090519)
Supplement: Supplementary file 1 [file marinedrugs-17-00519-s001.zip › Supplementary File/SupTableS1.xlsx]

## Sheet: Sheet1
Supplemental Table S1. LC-MS/MS-based Lipidomic profile in PJ12 in response to change of phosphate
(A) profile of lipid classes
No.	Mode	Class	Sp#	PR_r1	PR_r2	PR_r3	PD_r1	PD_r2	PD_r3	PDR_r1	PDR_r2	PDR_r3	FC_PD/PR	FC_PDR/PD	PV_PD/PR	PV_PDR/PD	SG_2fd_D/R	SG_2fd_DR/D
1	P	DG	6	7.76329e+09	7.74008e+09	7.92389e+09	5.84466e+09	5.75827e+09	5.73504e+09	8.25155e+09	8.93491e+09	9.41518e+09	-0.434253	0.617579	6.95577e-06	0.000808058	0	0
2	N	DGDG	11	9.82614e+09	8.87044e+09	9.23943e+09	5.10357e+09	5.47056e+09	5.28493e+09	4.89394e+09	5.03947e+09	4.87362e+09	-0.816818	-0.0990256	0.000173192	0.0411884	0	0
3	N	DGTS	2	1.16274e+08	1.22787e+08	1.01261e+08	2.73148e+08	2.97423e+08	2.91856e+08	1.4864e+08	1.55516e+08	1.21663e+08	1.3415	-1.01816	5.72396e-05	0.000328283	1	1
4	N	FA	2	1.05455e+10	1.06397e+10	1.09873e+10	7.16429e+09	7.20404e+09	7.11849e+09	5.58423e+09	5.69015e+09	5.74368e+09	-0.582376	-0.336385	1.28632e-05	9.51358e-06	0	0
5	N	LPC	6	6.24867e+08	6.74678e+08	6.83683e+08	1.12852e+08	1.17066e+08	1.26102e+08	2.69238e+08	2.92667e+08	2.73623e+08	-2.47782	1.23073	8.41539e-06	4.05393e-05	1	1
6	N	LPE	4	1.31787e+09	1.48431e+09	1.42235e+09	1.88661e+08	1.98201e+08	1.83812e+08	4.33662e+08	4.71641e+08	4.69086e+08	-2.88805	1.26805	1.52374e-05	3.23951e-05	1	1
7	N	LPG	2	1.03893e+07	1.19e+07	1.10239e+07	1.95773e+06	2.12632e+06	2.13123e+06	1.37614e+07	1.42961e+07	1.32196e+07	-2.4222	2.73145	3.37494e-05	3.18871e-06	1	1
8	N	MGDG	10	2.44598e+10	2.43348e+10	2.60051e+10	1.32408e+10	1.30048e+10	1.31151e+10	1.49708e+10	1.44515e+10	1.52791e+10	-0.926276	0.183562	2.61124e-05	0.00208381	0	0
9	N	PA	4	1.1918e+07	1.23738e+07	1.18607e+07	465539	451363	411206	2.98317e+06	3.18912e+06	3.04772e+06	-4.76665	2.7954	2.33692e-07	1.96077e-06	1	1
10	N	PC	8	6.16741e+09	6.42943e+09	6.9134e+09	1.06961e+09	1.05838e+09	1.05468e+09	4.38397e+09	4.91874e+09	4.46385e+09	-2.61592	2.11286	1.54342e-05	2.94026e-05	1	1
11	N	PE	12	6.22887e+08	6.43259e+08	6.58702e+08	2.53422e+08	2.64408e+08	2.72703e+08	6.18547e+08	5.83347e+08	6.14222e+08	-1.28385	1.19996	5.61504e-06	1.03286e-05	1	1
12	N	PG	6	9.0896e+09	8.48956e+09	8.97897e+09	2.96581e+09	2.81208e+09	2.89925e+09	6.87066e+09	6.10554e+09	6.79231e+09	-1.61386	1.18791	6.10987e-06	0.000116202	1	1
13	N	PI	4	1.64005e+09	1.98036e+09	1.94859e+09	5.75903e+08	6.0618e+08	5.70363e+08	1.45987e+09	1.17144e+09	1.14387e+09	-1.66805	1.10717	0.00030923	0.00268172	1	1
14	N	SQDG	2	2.25852e+08	2.16805e+08	2.70765e+08	1.50521e+08	1.71454e+08	1.63442e+08	2.37882e+08	2.29076e+08	2.06412e+08	-0.555529	0.472174	0.0128641	0.00498395	0	0
15	P	TG	16	4.53875e+10	4.49214e+10	4.27771e+10	1.45548e+11	1.43281e+11	1.45711e+11	7.14398e+10	7.52087e+10	7.8327e+10	1.70713	-0.949718	9.35337e-08	5.2519e-06	1	0
(B) Profile of lipid species
No.	Mode	Class	LipidIon	PR_r1	PR_r2	PR_r3	PD_r1	PD_r2	PD_r3	PDR_r1	PDR_r2	PDR_r3	FC_PD/PR	FC_PDR/PD	PV_PD/PR	PV_PDR/PD	SG_2fd_D/R	SG_2fd_DR/D
1	P	DG	(20:5/14:0)	1.26584e+09	1.15977e+09	1.20703e+09	3.33542e+08	3.73921e+08	3.43513e+08	3.73634e+08	4.04446e+08	4.20128e+08	-1.78929	0.189149	1.28445e-05	0.0549146	1	0
2	P	DG	(20:5/16:0)	2.12484e+09	2.07788e+09	2.09293e+09	1.74237e+09	1.93183e+09	1.73715e+09	1.73683e+09	2.0168e+09	2.21035e+09	-0.218368	0.140288	0.0108313	0.291243	0	0
3	P	DG	(16:0/16:1)	6.59844e+08	6.87644e+08	6.81482e+08	2.82123e+08	2.03932e+08	2.59458e+08	3.99236e+08	4.78479e+08	4.3768e+08	-1.44444	0.81919	6.53041e-05	0.00432201	1	0
4	P	DG	(20:4/16:1)	1.09587e+09	1.07946e+09	1.11235e+09	6.05839e+07	7.14514e+07	6.30999e+07	7.7138e+07	7.51832e+07	7.72027e+07	-4.07453	0.23417	5.41095e-08	0.0267539	1	0
5	P	DG	(20:5/16:1)	6.99273e+08	6.63702e+08	7.12738e+08	1.10702e+09	1.03673e+09	1.23953e+09	1.55587e+09	1.69577e+09	1.71202e+09	0.704817	0.552982	0.00205814	0.00243565	0	0
6	P	DG	(20:5/20:5)	1.91763e+09	2.07163e+09	2.11736e+09	2.31902e+09	2.14041e+09	2.09229e+09	4.10885e+09	4.26423e+09	4.55779e+09	0.101503	0.980871	0.180928	0.000138578	0	0
7	N	DGDG	(20:5/14:0)	7.63369e+08	6.79352e+08	7.52767e+08	9.59358e+08	9.73434e+08	1.08523e+09	2.12166e+08	2.3445e+08	2.39271e+08	0.459062	-2.13756	0.00457099	4.42076e-05	0	1
8	N	DGDG	(14:0/16:0)	1.38464e+08	1.1684e+08	1.19338e+08	5.87431e+07	5.83552e+07	6.12462e+07	6.26569e+07	5.82829e+07	6.15349e+07	-1.07084	0.0330297	0.000685992	0.436493	1	0
9	N	DGDG	(16:0/16:0)	2.01145e+08	2.28349e+08	2.48085e+08	6.51969e+07	6.04709e+07	6.38178e+07	1.06123e+08	9.63732e+07	9.7858e+07	-1.8383	0.664573	0.000286252	0.000380126	1	0
10	N	DGDG	(14:0/16:1)	2.03597e+08	2.14311e+08	2.43806e+08	7.88909e+07	7.43366e+07	7.34361e+07	1.63881e+08	1.37073e+08	1.57587e+08	-1.54565	1.0165	0.000281404	0.000729047	1	1
11	N	DGDG	(16:0/16:1)	3.86375e+09	3.16255e+09	3.54119e+09	1.95038e+09	2.34692e+09	2.24453e+09	2.13236e+09	2.35886e+09	2.15962e+09	-0.691866	0.0238413	0.0046457	0.806205	0	0
12	N	DGDG	(16:1/16:1)	1.12424e+09	1.11436e+09	9.87061e+08	2.13442e+08	1.84402e+08	1.89421e+08	1.08017e+09	9.74879e+08	9.7873e+08	-2.45751	2.36903	4.06747e-05	2.15602e-05	1	1
13	N	DGDG	(20:4/16:1)	1.98484e+09	1.87935e+09	1.85117e+09	9.57264e+07	1.13139e+08	1.00947e+08	4.15441e+07	4.47393e+07	4.49087e+07	-4.20538	-1.23971	1.6043e-06	0.000350795	1	1
14	N	DGDG	(20:5/16:1)	1.02093e+09	9.81637e+08	9.92311e+08	1.27592e+09	1.21703e+09	9.97618e+08	5.914e+08	5.64661e+08	5.97319e+08	0.220962	-0.993322	0.125406	0.0024554	0	0
15	N	DGDG	(16:0/18:1)	1.48285e+08	1.23375e+08	1.20869e+08	1.51752e+08	1.68106e+08	1.71039e+08	1.95696e+08	2.2093e+08	2.22543e+08	0.322625	0.380775	0.0365654	0.00945358	0	0
16	N	DGDG	(16:0/18:2)	2.26323e+08	2.33567e+08	2.48944e+08	1.68804e+08	1.81912e+08	2.05567e+08	2.37003e+08	2.72286e+08	2.44352e+08	-0.349626	0.438056	0.0158972	0.0123863	0	0
17	N	DGDG	(20:5/20:5)	1.51185e+08	1.36755e+08	1.3389e+08	8.53606e+07	9.24543e+07	9.20778e+07	7.09472e+07	7.69367e+07	6.9892e+07	-0.644277	-0.309542	0.00096446	0.00546897	0	0
18	N	DGTS	(16:0/16:0)	1.1221e+08	1.18211e+08	9.68042e+07	2.03647e+08	2.21998e+08	2.20437e+08	1.42776e+08	1.49939e+08	1.1581e+08	0.981429	-0.661291	0.000254168	0.00267865	0	0
19	N	DGTS	(16:0/18:2)	4.06394e+06	4.57586e+06	4.45657e+06	6.95016e+07	7.54247e+07	7.14189e+07	5.86362e+06	5.57694e+06	5.85322e+06	4.0461	-3.64501	2.66988e-06	2.87333e-06	1	1
20	N	FA	(20:4)	2.62011e+09	2.99638e+09	3.0213e+09	1.95197e+09	1.73167e+09	1.65936e+09	1.88182e+09	1.53866e+09	1.75063e+09	-0.693012	-0.0471797	0.00218699	0.689187	0	0
21	N	FA	(20:5)	7.92535e+09	7.64329e+09	7.96605e+09	5.21232e+09	5.47237e+09	5.45912e+09	3.70241e+09	4.1515e+09	3.99305e+09	-0.543808	-0.446464	4.86599e-05	0.000788105	0	0
22	N	LPC	(16:0)	2.5921e+07	2.92939e+07	2.88651e+07	1.38492e+07	1.09606e+07	1.03928e+07	1.70178e+07	1.98423e+07	1.72253e+07	-1.25608	0.619561	0.000414511	0.0109644	1	0
23	N	LPC	(16:1)	2.64332e+08	2.97045e+08	2.86251e+08	7.76808e+07	8.26173e+07	9.15961e+07	1.00179e+08	1.16774e+08	1.00334e+08	-1.75061	0.332971	4.51813e-05	0.0334509	1	0
24	N	LPC	(18:1)	1.27922e+08	1.37434e+08	1.35651e+08	3.32986e+06	2.87565e+06	3.27855e+06	5.68733e+07	4.87505e+07	5.01919e+07	-5.40198	4.03819	1.504e-06	4.1097e-05	1	1
25	N	LPC	(18:2)	1.58925e+08	1.61298e+08	1.78116e+08	1.44913e+06	1.27627e+06	1.24757e+06	6.31547e+07	7.37204e+07	6.97453e+07	-6.97077	5.70062	1.0738e-05	2.56349e-05	1	1
26	N	LPC	(20:4)	1.88313e+07	2.00574e+07	2.53709e+07	311781	348423	357640	1.15e+07	1.21798e+07	1.45213e+07	-5.98033	5.23002	0.000464534	0.000172063	1	1
27	N	LPC	(20:5)	2.89351e+07	2.9549e+07	2.9429e+07	1.62314e+07	1.89879e+07	1.9229e+07	2.05129e+07	2.13993e+07	2.16057e+07	-0.691189	0.222273	0.000339376	0.0411913	0	0
28	N	LPE	(16:1)	1.46904e+08	1.50381e+08	1.58738e+08	1.88334e+06	1.66433e+06	1.63765e+06	3.74667e+07	4.21214e+07	4.1161e+07	-6.45853	4.54144	1.78401e-06	1.10101e-05	1	1
29	N	LPE	(18:2)	6.76132e+07	6.85175e+07	7.12346e+07	5.80328e+06	6.33483e+06	6.46184e+06	1.36414e+07	1.59558e+07	1.44963e+07	-3.4788	1.24527	5.73051e-07	0.00027182	1	1
30	N	LPE	(20:4)	8.30245e+08	1.02094e+09	9.09048e+08	1.35734e+08	1.49957e+08	1.34718e+08	3.06291e+08	3.30113e+08	3.29693e+08	-2.71493	1.20037	0.000149245	3.99895e-05	1	1
31	N	LPE	(20:5)	2.73106e+08	2.44464e+08	2.83328e+08	4.52402e+07	4.02443e+07	4.09944e+07	7.62625e+07	8.34512e+07	8.37351e+07	-2.66272	0.944721	4.37542e-05	0.000176506	1	0
32	N	LPG	(16:0)	6.23724e+06	7.2537e+06	6.24271e+06	1.57448e+06	1.67371e+06	1.73473e+06	8.98486e+06	9.8721e+06	8.99593e+06	-1.98559	2.48276	0.000134655	1.37959e-05	1	1
33	N	LPG	(20:5)	4.15206e+06	4.64625e+06	4.78123e+06	383248	452603	396502	4.77652e+06	4.42401e+06	4.22371e+06	-3.46195	3.44535	2.82505e-05	1.53539e-05	1	1
34	N	MGDG	(20:5/14:0)	6.43505e+09	6.68557e+09	6.73018e+09	3.38256e+09	3.60248e+09	3.57945e+09	2.76288e+09	2.43019e+09	2.8529e+09	-0.909974	-0.392886	1.14653e-05	0.00456642	0	0
35	N	MGDG	(16:0/16:0)	3.52819e+08	3.67694e+08	3.93777e+08	1.66194e+07	1.7132e+07	1.90121e+07	4.42261e+06	3.5167e+06	4.17746e+06	-4.40044	-2.12254	7.85582e-06	6.31837e-05	1	1
36	N	MGDG	(18:1/16:0)	1.15423e+08	1.06952e+08	9.96625e+07	3.81838e+08	4.31925e+08	4.41897e+08	2.16897e+08	1.90825e+08	1.81086e+08	1.96314	-1.09257	8.35819e-05	0.000488379	1	1
37	N	MGDG	(20:5/16:0)	4.24413e+09	4.1006e+09	4.10842e+09	3.18485e+09	2.74004e+09	2.80104e+09	1.65117e+09	1.46813e+09	1.67365e+09	-0.513131	-0.864397	0.00106844	0.00103626	0	0
38	N	MGDG	(14:0/16:1)	7.10343e+08	7.53628e+08	7.52633e+08	2.9304e+08	2.60211e+08	2.696e+08	3.95951e+08	4.32464e+08	4.27328e+08	-1.42965	0.609838	1.13936e-05	0.000655824	1	0
39	N	MGDG	(16:0/16:1)	4.92478e+09	4.37084e+09	5.70948e+09	3.22163e+09	2.9543e+09	3.07623e+09	3.5373e+09	4.16124e+09	3.53744e+09	-0.69759	0.280264	0.00838129	0.0407098	0	0
40	N	MGDG	(18:1/16:1)	3.34835e+08	3.69358e+08	3.8266e+08	2.35904e+08	2.33615e+08	2.20187e+08	5.03751e+08	4.02763e+08	5.02378e+08	-0.656103	1.03051	0.000926382	0.00208522	0	1
41	N	MGDG	(20:5/16:1)	2.21767e+09	1.90759e+09	2.13367e+09	1.27648e+09	1.41765e+09	1.44573e+09	1.16318e+09	1.41392e+09	1.36215e+09	-0.596335	-0.0716623	0.00266953	0.510363	0	0
42	N	MGDG	(20:5/18:2)	2.32704e+08	2.16065e+08	2.29177e+08	1.45402e+08	1.48393e+08	1.67352e+08	2.11858e+08	2.23111e+08	2.26181e+08	-0.555941	0.519752	0.00106666	0.00120821	0	0
43	N	MGDG	(20:5/20:5)	4.89207e+09	5.45652e+09	5.46541e+09	1.10244e+09	1.19911e+09	1.09461e+09	4.52336e+09	3.72536e+09	4.51179e+09	-2.21923	1.90971	2.77247e-05	0.000302647	1	1
44	N	PA	(16:0/16:1)	1.76259e+06	2.13491e+06	1.99584e+06	61694.8	58927.7	60987.9	1.3666e+06	1.48651e+06	1.39929e+06	-5.02017	4.54936	6.22138e-05	2.8931e-06	1	1
45	N	PA	(20:4/18:1)	2.41206e+06	2.10443e+06	2.17388e+06	44598.9	42241.6	42029.2	499775	521335	523557	-5.6981	3.58331	1.95079e-05	4.08959e-07	1	1
46	N	PA	(20:4/18:2)	3.52213e+06	3.95955e+06	3.8055e+06	26804.1	30241.5	29294.2	512357	601651	541148	-7.03044	4.2608	8.24984e-06	3.79358e-05	1	1
47	N	PA	(20:5/20:4)	4.22121e+06	4.17487e+06	3.88549e+06	332441	319952	278894	604441	579628	583721	-3.72112	0.924647	3.71636e-06	9.92749e-05	1	0
48	N	PC	(16:0/16:1)	6.42046e+08	5.5016e+08	5.9983e+08	7.854e+07	6.88929e+07	7.42503e+07	4.16292e+08	3.8223e+08	3.87405e+08	-3.01503	2.41944	3.99236e-05	8.04496e-06	1	1
49	N	PC	(16:1/16:1)	1.22575e+09	1.32171e+09	1.49223e+09	5.87396e+07	7.12806e+07	7.01942e+07	9.61262e+08	1.12572e+09	8.80614e+08	-4.33463	3.88968	8.08775e-05	0.000216664	1	1
50	N	PC	(16:0/18:1)	6.81395e+08	7.5713e+08	7.47273e+08	2.34143e+08	2.08786e+08	2.3204e+08	5.65387e+08	6.21521e+08	5.78997e+08	-1.69527	1.38752	3.65507e-05	4.17244e-05	1	1
51	N	PC	(18:1/18:1)	1.7355e+08	1.89839e+08	1.99344e+08	2.2394e+08	2.42995e+08	2.81125e+08	4.02435e+08	5.10567e+08	4.51894e+08	0.410702	0.867566	0.0284752	0.00441133	0	0
52	N	PC	(16:0/18:2)	2.28844e+09	2.45205e+09	2.71162e+09	3.78323e+08	3.69044e+08	3.05399e+08	1.41668e+09	1.64734e+09	1.56121e+09	-2.82346	2.13534	6.9857e-05	7.44191e-05	1	1
53	N	PC	(18:1/18:2)	3.5453e+08	4.22296e+08	3.89121e+08	3.51208e+07	3.72622e+07	3.69581e+07	1.80128e+08	1.65441e+08	1.68823e+08	-3.41459	2.23403	5.60968e-05	7.28856e-06	1	1
54	N	PC	(16:0/20:5)	2.39254e+08	2.00925e+08	2.15367e+08	1.59922e+07	1.61874e+07	1.66695e+07	1.65208e+08	1.69529e+08	1.42651e+08	-3.74629	3.28876	5.48774e-05	6.80189e-05	1	1
55	N	PC	(16:1/20:5)	5.62444e+08	5.35328e+08	5.58615e+08	4.48123e+07	4.39289e+07	3.80423e+07	2.76575e+08	2.96385e+08	2.92264e+08	-3.7076	2.77071	5.15885e-07	2.7264e-06	1	1
56	N	PE	(16:0/16:1)	5.82206e+07	5.55771e+07	5.87216e+07	3.08332e+07	2.92514e+07	2.689e+07	1.18435e+08	9.50426e+07	1.09689e+08	-0.988092	1.89361	4.56712e-05	0.000340276	0	1
57	N	PE	(16:1/16:1)	7.4228e+07	7.73227e+07	7.52711e+07	1.69357e+06	1.57389e+06	1.67525e+06	4.08787e+07	4.67558e+07	4.34876e+07	-5.52012	4.72947	1.37249e-07	1.58603e-05	1	1
58	N	PE	(16:0/18:1)	8.21132e+06	9.52664e+06	8.89253e+06	4.00331e+07	4.58769e+07	4.86256e+07	1.45724e+08	1.29694e+08	1.29667e+08	2.33684	1.59024	0.000149316	0.000108111	1	1
59	N	PE	(16:1/18:1)	1.78624e+07	1.82622e+07	1.91391e+07	1.62276e+07	1.48428e+07	1.44614e+07	4.91819e+07	4.7736e+07	5.36233e+07	-0.279454	1.72521	0.00778016	4.60389e-05	0	1
60	N	PE	(18:1/18:1)	3.74802e+06	3.88705e+06	3.98997e+06	3.13238e+07	3.52303e+07	3.42803e+07	5.14062e+07	5.31695e+07	6.28269e+07	3.11668	0.731334	1.46387e-05	0.00404357	1	0
61	N	PE	(18:1/20:4)	5.34919e+07	5.37499e+07	5.49486e+07	2.61498e+07	2.12988e+07	2.52586e+07	2.74067e+07	3.01608e+07	3.23659e+07	-1.15752	0.306759	4.37398e-05	0.0500529	1	0
62	N	PE	(18:2/20:4)	4.13282e+07	4.27341e+07	4.50259e+07	5.35894e+06	5.63242e+06	5.55497e+06	2.29493e+07	1.92073e+07	2.19088e+07	-2.96377	1.95303	4.10911e-06	0.000144157	1	1
63	N	PE	(20:4/20:4)	1.67455e+08	1.84936e+08	1.85391e+08	4.66362e+07	5.06622e+07	5.22446e+07	4.94793e+07	5.24676e+07	5.39688e+07	-1.84646	0.0602047	2.987e-05	0.374655	1	0
64	N	PE	(20:5/20:4)	7.36423e+07	7.673e+07	7.74212e+07	2.92242e+07	3.30671e+07	3.1821e+07	2.28412e+07	1.98467e+07	2.17332e+07	-1.27527	-0.54685	1.04406e-05	0.00228843	1	0
65	N	PE	(16:0/20:5)	8.44222e+07	7.18253e+07	8.18555e+07	2.15606e+06	2.42346e+06	2.37176e+06	4.12791e+07	4.32307e+07	3.71707e+07	-5.09816	4.12967	3.65661e-05	2.82432e-05	1	1
66	N	PE	(16:1/20:5)	3.80367e+07	4.63362e+07	4.52543e+07	2.26254e+06	2.83346e+06	2.8519e+06	2.2772e+07	1.98741e+07	1.84951e+07	-4.02765	2.9435	0.000100426	0.000155083	1	1
67	N	PE	(20:5/20:5)	2.23986e+06	2.3719e+06	2.79074e+06	2.15231e+07	2.1715e+07	2.66677e+07	2.61934e+07	2.61617e+07	2.92852e+07	3.23933	0.223871	0.000249872	0.118994	1	0
68	N	PG	(16:0/16:1)	1.25435e+09	1.52091e+09	1.41428e+09	1.50221e+08	1.60538e+08	1.51085e+08	7.86307e+08	7.52723e+08	7.45847e+08	-3.18131	2.30664	8.86264e-05	1.22574e-06	1	1
69	N	PG	(16:0/18:1)	2.41384e+08	2.04084e+08	1.98996e+08	2.63721e+08	2.65363e+08	3.11965e+08	4.01006e+08	4.29011e+08	4.3738e+08	0.384089	0.591606	0.0340209	0.00179925	0	0
70	N	PG	(16:1/18:1)	4.35307e+08	4.69298e+08	4.89608e+08	1.4528e+09	1.3131e+09	1.31299e+09	1.6118e+09	1.49352e+09	1.67269e+09	1.54873	0.228233	5.37479e-05	0.0294684	1	0
71	N	PG	(18:1/18:1)	1.79203e+08	1.99206e+08	2.10906e+08	2.72979e+08	2.91585e+08	3.32141e+08	3.72214e+08	4.27713e+08	3.83162e+08	0.605594	0.399854	0.00659019	0.0172507	0	0
72	N	PG	(16:0/20:5)	6.35633e+09	5.55343e+09	6.07338e+09	7.42795e+08	7.00291e+08	7.14355e+08	3.47253e+09	2.74792e+09	3.29723e+09	-3.05925	2.14129	2.34985e-05	0.000359096	1	1
73	N	PG	(16:1/20:5)	6.2302e+08	5.42634e+08	5.9181e+08	8.32912e+07	8.11978e+07	7.6717e+07	2.26809e+08	2.54657e+08	2.5601e+08	-2.86516	1.61233	2.75406e-05	6.96664e-05	1	1
74	N	PI	(16:1/14:0)	1.13471e+08	1.36386e+08	1.52317e+08	2.73595e+07	2.58971e+07	2.21506e+07	6.34159e+07	6.07869e+07	5.55269e+07	-2.41505	1.25305	0.000665767	0.000238336	1	1
75	N	PI	(16:0/16:1)	1.3354e+09	1.66335e+09	1.60299e+09	4.22237e+08	4.55223e+08	4.45298e+08	1.20315e+09	9.16108e+08	9.17404e+08	-1.79863	1.19894	0.000417565	0.00399545	1	1
76	N	PI	(16:1/16:1)	9.69954e+07	8.20396e+07	9.23049e+07	1.31237e+07	1.18235e+07	1.11436e+07	6.3661e+07	7.13003e+07	6.81011e+07	-2.9104	2.49222	6.1142e-05	1.69986e-05	1	1
77	N	PI	(16:0/18:1)	9.41738e+07	9.85918e+07	1.00984e+08	1.13182e+08	1.13236e+08	9.17704e+07	1.29635e+08	1.23241e+08	1.02838e+08	0.115298	0.160838	0.333861	0.310717	0	0
78	N	SQDG	(14:0/14:0)	1.29521e+07	1.08347e+07	1.17548e+07	8.3105e+06	7.62772e+06	8.33144e+06	4.36648e+06	3.8238e+06	4.02873e+06	-0.550357	-0.990026	0.00457771	0.000137414	0	0
79	N	SQDG	(18:1/18:1)	2.129e+08	2.0597e+08	2.5901e+08	1.4221e+08	1.63826e+08	1.55111e+08	2.33516e+08	2.25252e+08	2.02383e+08	-0.555801	0.519752	0.0153384	0.00403686	0	0
80	P	TG	(14:0/16:0/16:1)	2.39143e+09	2.31459e+09	2.22583e+09	2.18307e+09	1.8462e+09	1.92877e+09	4.02685e+09	4.33985e+09	4.40456e+09	-0.218405	1.09999	0.0443042	0.000124713	0	1
81	P	TG	(16:0/16:0/18:1)	6.06263e+09	6.64647e+09	5.98145e+09	6.77081e+09	8.02139e+09	6.79296e+09	1.03228e+10	1.21434e+10	1.31068e+10	0.207731	0.720744	0.105696	0.00700033	0	0
82	P	TG	(16:0/16:0/20:4)	4.20418e+08	4.29678e+08	4.57957e+08	3.46687e+09	3.9363e+09	3.6709e+09	1.12462e+09	1.26167e+09	1.65971e+09	3.08169	-1.45262	1.82604e-05	0.00036944	1	1
83	P	TG	(18:0/16:0/18:1)	8.94561e+08	8.83601e+08	8.58448e+08	5.41572e+09	5.68269e+09	5.591e+09	2.72351e+09	2.87321e+09	3.27569e+09	2.66218	-0.911534	4.85536e-07	0.000139873	1	0
84	P	TG	(18:1/16:0/18:1)	6.58585e+08	6.01964e+08	5.35198e+08	2.19445e+10	2.01237e+10	2.49026e+10	4.52319e+09	4.86377e+09	4.78813e+09	5.22088	-2.24017	9.86942e-05	0.000228147	1	1
85	P	TG	(14:0/16:1/14:0)	1.17297e+09	1.15686e+09	1.19122e+09	2.11014e+09	2.03522e+09	2.50112e+09	1.02739e+09	8.44406e+08	9.4209e+08	0.916584	-1.24003	0.00197659	0.00114755	0	1
86	P	TG	(14:0/16:1/20:4)	7.28311e+08	6.59579e+08	6.1608e+08	2.69597e+09	2.76421e+09	3.08153e+09	9.33378e+08	8.85693e+08	8.94481e+08	2.09166	-1.65434	6.00048e-05	8.43025e-05	1	1
87	P	TG	(14:0/16:1/20:5)	1.16909e+09	1.25051e+09	1.38327e+09	2.79484e+09	3.07325e+09	2.92984e+09	9.22231e+08	8.83711e+08	8.99458e+08	1.21007	-1.70132	8.16961e-05	1.51387e-05	1	1
88	P	TG	(16:0/16:1/16:1)	1.74302e+10	1.68549e+10	1.59699e+10	3.23849e+10	3.31103e+10	3.04921e+10	2.00193e+10	2.08302e+10	2.24322e+10	0.933574	-0.601054	6.7709e-05	0.000493738	0	0
89	P	TG	(16:0/16:1/16:2)	5.48211e+09	5.31466e+09	5.09971e+09	5.79868e+09	5.4362e+09	5.79743e+09	7.00037e+09	7.40401e+09	7.25126e+09	0.0995678	0.346468	0.081774	0.000793232	0	0
90	P	TG	(16:0/16:1/18:1)	5.35538e+09	5.1156e+09	4.96386e+09	3.98135e+10	3.65375e+10	3.78953e+10	8.47359e+09	8.2845e+09	8.33376e+09	2.88788	-2.18686	4.25415e-06	6.2751e-06	1	1
91	P	TG	(16:0/16:1/20:4)	5.60532e+08	5.85605e+08	5.76259e+08	4.09424e+09	4.37532e+09	4.15552e+09	1.73025e+09	2.06327e+09	2.18921e+09	2.8738	-1.07742	1.84387e-06	0.000163296	1	1
92	P	TG	(16:1/16:1/20:4)	1.51259e+09	1.48575e+09	1.36673e+09	3.84358e+09	3.18366e+09	3.89869e+09	4.9835e+09	4.55389e+09	4.30091e+09	1.32368	0.340912	0.000730324	0.0331329	1	0
93	P	TG	(16:1/16:1/20:5)	1.18634e+09	1.22531e+09	1.13543e+09	3.03735e+09	3.51529e+09	3.05049e+09	1.28334e+09	1.57374e+09	1.42094e+09	1.43687	-1.16656	0.000223371	0.000569942	1	1
94	P	TG	(16:1/18:1/18:1)	2.58924e+08	2.80673e+08	3.00501e+08	2.06722e+09	1.67509e+09	1.91915e+09	1.67907e+09	1.8261e+09	1.83077e+09	2.75254	-0.0854291	0.000151834	0.433346	1	0
95	P	TG	(18:0/18:1/18:1)	1.03405e+08	1.15679e+08	1.1525e+08	7.12627e+09	7.96438e+09	7.1036e+09	6.66396e+08	5.77277e+08	5.97002e+08	6.05275	-3.59188	1.35634e-05	1.83394e-05	1	1
