# Supplementary material for: Phosphorus-Induced Lipid Class Alteration Revealed by Lipidomic and Transcriptomic Profiling in Oleaginous Microalga Nannochloropsis sp. PJ12
Source: Mar Drugs. 2019 Sep 3;17(9):519. doi: 10.3390/md17090519 (PMC6780086; doi:10.3390/md17090519)
Supplement: Supplementary file 1 [file marinedrugs-17-00519-s001.zip › Supplementary File/SupTableS2.xlsx]

## Sheet: Sheet1
Supplemental Table S2. Transcriptomic profiles of PJ12 under PR3, PD3, and PDR3 conditions
TID	BH-ID	length	PR_TPM_1	PR_TPM_2	PR_TPM_3	PD_TPM_1	PD_TPM_2	PD_TPM_3	PD-PR_TMP_1	PD-PR_TMP_2	PD-PR_TMP_3	FC_PD/PR	FC_PDR/PD	PV_PD/PR	PV_PDR/PD	SIG_PD/PR	SIG_PDR/PD	TID	BH-ID	EC#	KO	Description	Pathway	Pathway_class	Pathway_type	goAcc	goName	gotermType	Best-hit-arabi-name	arabi-defline	Best-hit-chlamy-name	chlamy-defline
TRINITY_DN0_c0_g1_i1	CsuC169_61172	1892	31.04	29.3	30.37	40.28	41.53	39.87	24.02	27.4	26.35	0.423759	-0.645806	0.000131073	0.000195567	0	0	TRINITY_DN0_c0_g1_i1	CsuC169_61172												Cre16.g682363.t1.1
TRINITY_DN10000_c1_g1_i1	MspRCC299_58650	1036	36.87	40.52	34.49	31.72	27.25	30.01	20.51	21.79	22.97	-0.330399	-0.447061	0.0250126	0.00597293	0	0	TRINITY_DN10000_c1_g1_i1	MspRCC299_58650	1.5.1.3 2.1.1.45	K13998	dihydrofolate reductase / thymidylate synthase	00240 Pyrimidine metabolism |00670 One carbon pool by folate |00790 Folate biosynthesis	Nucleotide metabolism|Metabolism of cofactors and vitamins|Metabolism of cofactors and vitamins	Metabolism|Metabolism|Metabolism	GO:0004146|GO:0004799|GO:0009165|GO:0055114|GO:0006231|GO:0006545	dihydrofolate reductase activity|thymidylate synthase activity|nucleotide biosynthetic process|oxidation-reduction process|dTMP biosynthetic process|glycine biosynthetic process	molecular_function|molecular_function|biological_process|biological_process|biological_process|biological_process	AT4G34570.1	thymidylate synthase 2	Cre17.g715900.t1.2
TRINITY_DN10000_c2_g1_i1	MpuCCMP1545_56456	1070	34.48	32.83	34.51	37.06	34.82	34.94	21.69	22.42	20.19	0.0691608	-0.732291	0.142651	0.000132802	0	0	TRINITY_DN10000_c2_g1_i1	MpuCCMP1545_56456	1.5.1.3 2.1.1.45	K13998	dihydrofolate reductase / thymidylate synthase	00240 Pyrimidine metabolism |00670 One carbon pool by folate |00790 Folate biosynthesis	Nucleotide metabolism|Metabolism of cofactors and vitamins|Metabolism of cofactors and vitamins	Metabolism|Metabolism|Metabolism	GO:0004146|GO:0004799|GO:0009165|GO:0055114|GO:0006231|GO:0006545	dihydrofolate reductase activity|thymidylate synthase activity|nucleotide biosynthetic process|oxidation-reduction process|dTMP biosynthetic process|glycine biosynthetic process	molecular_function|molecular_function|biological_process|biological_process|biological_process|biological_process	AT2G16370.1	thymidylate synthase 1	Cre17.g715900.t1.2
TRINITY_DN10002_c1_g1_i1	Olu231_32960	1196	33.63	33.14	32.14	30.46	30.8	34.64	21.17	22.84	27.47	-0.0445856	-0.423991	0.516066	0.0244467	0	0	TRINITY_DN10002_c1_g1_i1	Olu231_32960												Cre06.g297450.t1.2
TRINITY_DN10003_c1_g1_i1	MpuCCMP1545_184482	1774	19.52	19.66	18.81	27.05	26.26	26.59	19.33	19.2	22.29	0.462391	-0.39365	3.07715e-05	0.00355304	0	0	TRINITY_DN10003_c1_g1_i1	MpuCCMP1545_184482	3.6.1.11	K01514	exopolyphosphatase	00230 Purine metabolism	Nucleotide metabolism	Metabolism	GO:0005737|GO:0016462	cytoplasm|pyrophosphatase activity	cellular_component|molecular_function
TRINITY_DN10004_c0_g1_i1	MspRCC299_54817	3729	57.99	56.31	57.75	67.32	65.07	65.11	58.91	59.23	63.25	0.199025	-0.122758	0.000736587	0.0274152	0	0	TRINITY_DN10004_c0_g1_i1	MspRCC299_54817
TRINITY_DN10005_c0_g1_i1	MpuCCMP1545_10653	1770	31.79	30.28	30.75	31.67	31.34	32.14	33.15	33.34	32.37	0.035768	0.0551832	0.197382	0.0304353	0	0	TRINITY_DN10005_c0_g1_i1	MpuCCMP1545_10653		K03834					GO:0003333	amino acid transmembrane transport	biological_process	AT5G19500.1	Tryptophan/tyrosine permease	Cre13.g572200.t1.2
TRINITY_DN10005_c2_g1_i1	MspRCC299_77926	543	119.08	120.29	127.12	278.21	286.13	291.79	124.67	126.6	112.86	1.22406	-1.23338	3.98698e-06	9.4821e-06	1	1	TRINITY_DN10005_c2_g1_i1	MspRCC299_77926		K03949	NADH dehydrogenase (ubiquinone) 1 alpha subcomplex subunit 5	00190 Oxidative phosphorylation |04723 Retrograde endocannabinoid signaling |04932 Non-alcoholic fatty liver disease (NAFLD) |05010 Alzheimer's disease |05012 Parkinson's disease |05016 Huntington's disease	Energy metabolism|Nervous system|Endocrine and metabolic diseases|Neurodegenerative diseases|Neurodegenerative diseases|Neurodegenerative diseases	Metabolism|Organismal Systems|Human Diseases|Human Diseases|Human Diseases|Human Diseases	GO:0022904|GO:0016651|GO:0005743	respiratory electron transport chain|oxidoreductase activity, acting on NAD(P)H|mitochondrial inner membrane	biological_process|molecular_function|cellular_component	AT5G52840.1	NADH-ubiquinone oxidoreductase-related	Cre13.g568800.t1.2	NADH:ubiquinone oxidoreductase 18 kDa subunit
TRINITY_DN10007_c0_g2_i1	MpuCCMP1545_155821	2403	33.37	35.97	33.61	23.31	22.92	23.36	25.27	24.31	25.51	-0.564992	0.109741	0.000189158	0.00947837	0	0	TRINITY_DN10007_c0_g2_i1	MpuCCMP1545_155821										AT3G48430.1	relative of early flowering 6
TRINITY_DN10009_c2_g1_i1	CsuC169_26712	1808	6.37	7.06	6.04	8.45	8.37	10.17	7.93	5.63	6.87	0.471172	-0.401736	0.0190946	0.0692623	0	0	TRINITY_DN10009_c2_g1_i1	CsuC169_26712		K06685	MOB kinase activator 1	04111 Cell cycle - yeast |04390 Hippo signaling pathway |04391 Hippo signaling pathway -fly |04392 Hippo signaling pathway - multiple species	Cell growth and death|Signal transduction|Signal transduction|Signal transduction	Cellular Processes|Environmental Information Processing|Environmental Information Processing|Environmental Information Processing				AT5G45550.1	Mob1/phocein family protein	Cre02.g107850.t1.2	Cytokinesis-related protein
TRINITY_DN10010_c0_g1_i1	CsuC169_15672	2077	7.95	11.49	10.92	6.03	4.93	7.1	6.12	5.96	6.81	-0.749374	0.0648248	0.0315349	0.704354	0	0	TRINITY_DN10010_c0_g1_i1	CsuC169_15672							GO:0016149|GO:0003747|GO:0005737|GO:0006415	translation release factor activity, codon specific|translation release factor activity|cytoplasm|translational termination	molecular_function|molecular_function|cellular_component|biological_process	AT5G36170.1	high chlorophyll fluorescent 109	Cre01.g010864.t1.1
TRINITY_DN10010_c0_g1_i5	CsuC169_15672	2352	3.52	1.28	3.61	1.12	1.28	0.67	1.99	3.51	1.38	-1.45387	1.16417	0.0856015	0.126272	0	0	TRINITY_DN10010_c0_g1_i5	CsuC169_15672							GO:0016149|GO:0003747|GO:0005737|GO:0006415	translation release factor activity, codon specific|translation release factor activity|cytoplasm|translational termination	molecular_function|molecular_function|cellular_component|biological_process	AT5G36170.1	high chlorophyll fluorescent 109	Cre01.g010864.t1.1
TRINITY_DN10012_c1_g2_i1	MspRCC299_97969	2998	4.05	3.64	3.6	8.9	8.02	7.75	3.95	4.68	4.06	1.12771	-0.959066	0.000288627	0.000651826	1	0	TRINITY_DN10012_c1_g2_i1	MspRCC299_97969	1.14.13.72	K14424	methylsterol monooxygenase 2	00100 Steroid biosynthesis	Lipid metabolism	Metabolism	GO:0006633|GO:0055114|GO:0005506|GO:0016491	fatty acid biosynthetic process|oxidation-reduction process|iron ion binding|oxidoreductase activity	biological_process|biological_process|molecular_function|molecular_function	AT2G29390.2	sterol 4-alpha-methyl-oxidase 2-2	Cre02.g103500.t1.2
TRINITY_DN10013_c1_g2_i1	MspRCC299_72074	1139	8.64	10.16	7.11	10.27	9.57	10.15	9.75	12.92	14.76	0.210973	0.319714	0.207973	0.168892	0	0	TRINITY_DN10013_c1_g2_i1	MspRCC299_72074	5.4.99.28						GO:0001522|GO:0009451|GO:0009982|GO:0003723	pseudouridine synthesis|RNA modification|pseudouridine synthase activity|RNA binding	biological_process|biological_process|molecular_function|molecular_function	AT5G51140.2	Pseudouridine synthase family protein	Cre17.g702400.t1.2	tRNA-pseudouridine synthase
TRINITY_DN10014_c0_g1_i1	MspRCC299_99683	1673	26.33	24.93	24.42	22.12	27.13	25.99	18.26	17.81	22.81	-0.00841224	-0.353722	0.932218	0.0684682	0	0	TRINITY_DN10014_c0_g1_i1	MspRCC299_99683	1.4.3.3						GO:0055114|GO:0016491	oxidation-reduction process|oxidoreductase activity	biological_process|molecular_function	AT5G67290.1	FAD-dependent oxidoreductase family protein	Cre16.g671450.t1.2
TRINITY_DN10014_c0_g1_i3	MspRCC299_99683	1963	7.18	6.49	6.22	7.09	4.76	5.13	7.76	7.07	5.39	-0.228207	0.251947	0.280175	0.344712	0	0	TRINITY_DN10014_c0_g1_i3	MspRCC299_99683	1.4.3.3						GO:0055114|GO:0016491	oxidation-reduction process|oxidoreductase activity	biological_process|molecular_function	AT5G67290.1	FAD-dependent oxidoreductase family protein	Cre16.g671450.t1.2
TRINITY_DN10017_c0_g2_i1	Olu231_29984	3631	16.82	18.08	15.16	18.1	19.54	18.07	14.56	17.13	15.74	0.154278	-0.232136	0.12553	0.0358272	0	0	TRINITY_DN10017_c0_g2_i1	Olu231_29984										AT4G08550.1	electron carriers;protein disulfide oxidoreductases	Cre06.g278183.t1.1
TRINITY_DN10022_c0_g5_i1	MpuCCMP1545_50169	3288	30.45	31.01	33.96	27.96	29.21	26.94	19.21	14.7	15.02	-0.182014	-0.781558	0.0413303	0.00181997	0	0	TRINITY_DN10022_c0_g5_i1	MpuCCMP1545_50169	3.4.19.12	K11840								AT3G11910.1	ubiquitin-specific protease 13	Cre03.g191900.t1.2
TRINITY_DN10023_c1_g1_i2	Cre03.g169300.t2.1	1646	138.76	136.12	135.78	148.65	152.02	154.46	169.93	159.99	169.03	0.148334	0.132617	0.00154471	0.0152848	0	0	TRINITY_DN10023_c1_g1_i2	Cre03.g169300.t2.1	3.6.3.46	K05681	ATP-binding cassette, subfamily G (WHITE), member 2	01523 Antifolate resistance |02010 ABC transporters |04976 Bile secretion	Drug resistance|Membrane transport|Digestive system	Human Diseases|Environmental Information Processing|Organismal Systems	GO:0016020|GO:0005524|GO:0016887	membrane|ATP binding|ATPase activity	cellular_component|molecular_function|molecular_function	AT2G01320.3	ABC-2 type transporter family protein
TRINITY_DN10027_c0_g1_i1	Olu231_38092	1602	55.94	54.31	57.52	56.93	60	58.73	67.36	68.31	64.75	0.0663009	0.190241	0.11016	0.00401024	0	0	TRINITY_DN10027_c0_g1_i1	Olu231_38092	3.6.1.13	K01515	ADP-ribose pyrophosphatase	00230 Purine metabolism	Nucleotide metabolism	Metabolism	GO:0016787	hydrolase activity	molecular_function			Cre16.g658075.t1.1
TRINITY_DN10027_c0_g1_i4	CsuC169_49150	475	9.52	5.95	9.53	8.54	9.22	3.22	15.48	10.57	16.17	-0.252913	1.00891	0.58194	0.0522268	0	0	TRINITY_DN10027_c0_g1_i4	CsuC169_49150	3.6.1.13	K01515	ADP-ribose pyrophosphatase	00230 Purine metabolism	Nucleotide metabolism	Metabolism	GO:0016787	hydrolase activity	molecular_function			Cre08.g373550.t1.2
TRINITY_DN10028_c1_g1_i1	Cre01.g007051.t1.2	343	2148.95	2061.51	2020.86	3244.79	3166.28	3228.23	2164.89	2258.34	2287.59	0.629391	-0.522439	1.42489e-05	2.45352e-05	0	0	TRINITY_DN10028_c1_g1_i1	Cre01.g007051.t1.2		K08770,K02927	large subunit ribosomal protein L40e / ubiquitin C	03010 Ribosome |03320 PPAR signaling pathway	Translation|Endocrine system	Genetic Information Processing|Organismal Systems	GO:0006412|GO:0005840|GO:0003735	translation|ribosome|structural constituent of ribosome	biological_process|cellular_component|molecular_function	AT2G36170.1	Ubiquitin supergroup;Ribosomal protein L40e
TRINITY_DN10028_c1_g2_i1	Vocar.0009s0373.1.p	433	2786.55	2814.82	3022.76	3077.57	3156.48	3332.87	2676.16	2859.46	3096.73	0.149676	-0.148301	0.0413903	0.0952854	0	0	TRINITY_DN10028_c1_g2_i1	Vocar.0009s0373.1.p		K04551,K08770	ubiquitin B / ubiquitin C	04137 Mitophagy - animal |04144 Endocytosis |05012 Parkinson's disease |05167 Kaposi's sarcoma-associated herpesvirus infection |03320 PPAR signaling pathway	Transport and catabolism|Transport and catabolism|Neurodegenerative diseases|Infectious diseases|Endocrine system	Cellular Processes|Cellular Processes|Human Diseases|Human Diseases|Organismal Systems				AT4G05320.2	polyubiquitin 10	Cre11.g467567.t1.1	Ubiquitin
TRINITY_DN10028_c1_g3_i1	Cre01.g007051.t1.2	1728	430.05	434.35	428.68	533.73	539.16	538.51	468.57	475.47	474.23	0.317503	-0.184182	1.61345e-06	1.91129e-05	0	0	TRINITY_DN10028_c1_g3_i1	Cre01.g007051.t1.2		K08770,K02927	large subunit ribosomal protein L40e / ubiquitin C	03010 Ribosome |03320 PPAR signaling pathway	Translation|Endocrine system	Genetic Information Processing|Organismal Systems	GO:0006412|GO:0005840|GO:0003735	translation|ribosome|structural constituent of ribosome	biological_process|cellular_component|molecular_function	AT2G36170.1	Ubiquitin supergroup;Ribosomal protein L40e
TRINITY_DN10031_c0_g1_i1	CsuC169_40065	4413	49.33	48.75	48.12	28.71	28.59	29.61	34.52	32.38	34.83	-0.750349	0.227151	1.99534e-06	0.00408357	0	0	TRINITY_DN10031_c0_g1_i1	CsuC169_40065	1.3.1.21	K00213	7-dehydrocholesterol reductase	00100 Steroid biosynthesis	Lipid metabolism	Metabolism	GO:0016020	membrane	cellular_component	AT1G50430.1	Ergosterol biosynthesis ERG4/ERG24 family	Cre02.g076800.t1.2	Delta14-sterol reductase, mitochondrial
TRINITY_DN10032_c0_g1_i1	Olu231_7211	1769	24.1	30.09	21.84	11.37	11.69	13.42	20.61	20.29	16.54	-1.05946	0.65495	0.00658184	0.00860531	1	0	TRINITY_DN10032_c0_g1_i1	Olu231_7211							GO:0016788	hydrolase activity, acting on ester bonds	molecular_function	AT5G45920.1	SGNH hydrolase-type esterase superfamily protein	Cre09.g399073.t1.2
TRINITY_DN10032_c0_g1_i2	Olu231_7211	1276	9.52	8.99	17.74	6.56	4.22	6.42	10.31	11.44	10.82	-1.07557	0.921135	0.0962721	0.00342395	0	0	TRINITY_DN10032_c0_g1_i2	Olu231_7211							GO:0016788	hydrolase activity, acting on ester bonds	molecular_function	AT5G45920.1	SGNH hydrolase-type esterase superfamily protein	Cre09.g399073.t1.2
TRINITY_DN10033_c0_g2_i1	MpuCCMP1545_207693	1769	35.84	39.18	41.51	47.34	45.47	49.31	37.83	34.55	35.05	0.286408	-0.403713	0.0126529	0.00154972	0	0	TRINITY_DN10033_c0_g2_i1	MpuCCMP1545_207693										AT3G26070.1	Plastid-lipid associated protein PAP / fibrillin family protein	Cre03.g188650.t1.2	Plastid lipid associated protein
TRINITY_DN10035_c0_g1_i1	MspRCC299_58052	2042	9.05	9.75	10.1	4.46	3.49	4.05	8.38	7.31	7.15	-1.26804	0.928528	0.000174583	0.00163624	1	0	TRINITY_DN10035_c0_g1_i1	MspRCC299_58052		K15263								AT2G19385.1	zinc ion binding	Cre17.g701050.t1.2
TRINITY_DN10036_c0_g1_i1	CsuC169_27169	3890	11.04	12.75	10.47	9.38	10.04	8.51	7.05	7.11	7.14	-0.29471	-0.390962	0.0609223	0.00760168	0	0	TRINITY_DN10036_c0_g1_i1	CsuC169_27169		K12385	Niemann-Pick C1 protein	04142 Lysosome	Transport and catabolism	Cellular Processes	GO:0016020|GO:0008158	membrane|hedgehog receptor activity	cellular_component|molecular_function	AT4G38350.1	Patched family protein	Cre12.g550900.t1.2	Sterol sensing domain protein
TRINITY_DN10039_c0_g1_i1	CsuC169_30972	840	11.97	10.54	11.54	17.76	23.79	18.91	19.52	21.65	17.89	0.828326	-0.0337996	0.00971684	0.838429	0	0	TRINITY_DN10039_c0_g1_i1	CsuC169_30972	3.1.3.16	K06269	serine/threonine-protein phosphatase PP1 catalytic subunit	03015 mRNA surveillance pathway |04022 cGMP - PKG signaling pathway |04024 cAMP signaling pathway |04113 Meiosis - yeast |04114 Oocyte meiosis |04218 Cellular senescence |04261 Adrenergic signaling in cardiomyocytes |04270 Vascular smooth muscle contraction |04390 Hippo signaling pathway |04510 Focal adhesion |04611 Platelet activation |04720 Long-term potentiation |04728 Dopaminergic synapse |04…	Translation|Signal transduction|Signal transduction|Cell growth and death|Cell growth and death|Cell growth and death|Circulatory system|Circulatory system|Signal transduction|Cellular community - eukaryotes|Immune system|Nervous system|Nervous system|Sensory system|Cell motility|Endocrine system|Endocrine system|Endocrine and metabolic diseases|Substance dependence|Substance dependence|Infectiou…	Genetic Information Processing|Environmental Information Processing|Environmental Information Processing|Cellular Processes|Cellular Processes|Cellular Processes|Organismal Systems|Organismal Systems|Environmental Information Processing|Cellular Processes|Organismal Systems|Organismal Systems|Organismal Systems|Organismal Systems|Cellular Processes|Organismal Systems|Organismal Systems|Human Dise…	GO:0016787	hydrolase activity	molecular_function	AT2G39840.1	type one serine/threonine protein phosphatase 4	Cre06.g292550.t1.2	Serine/threonine protein phosphatase, metallo-dependent phosphatase
TRINITY_DN10039_c1_g2_i1	CsuC169_30972	614	87.61	80	89.11	81.3	88.63	90.31	84.42	85.65	74.97	0.019647	-0.0868255	0.781233	0.310083	0	0	TRINITY_DN10039_c1_g2_i1	CsuC169_30972	3.1.3.16	K06269	serine/threonine-protein phosphatase PP1 catalytic subunit	03015 mRNA surveillance pathway |04022 cGMP - PKG signaling pathway |04024 cAMP signaling pathway |04113 Meiosis - yeast |04114 Oocyte meiosis |04218 Cellular senescence |04261 Adrenergic signaling in cardiomyocytes |04270 Vascular smooth muscle contraction |04390 Hippo signaling pathway |04510 Focal adhesion |04611 Platelet activation |04720 Long-term potentiation |04728 Dopaminergic synapse |04…	Translation|Signal transduction|Signal transduction|Cell growth and death|Cell growth and death|Cell growth and death|Circulatory system|Circulatory system|Signal transduction|Cellular community - eukaryotes|Immune system|Nervous system|Nervous system|Sensory system|Cell motility|Endocrine system|Endocrine system|Endocrine and metabolic diseases|Substance dependence|Substance dependence|Infectiou…	Genetic Information Processing|Environmental Information Processing|Environmental Information Processing|Cellular Processes|Cellular Processes|Cellular Processes|Organismal Systems|Organismal Systems|Environmental Information Processing|Cellular Processes|Organismal Systems|Organismal Systems|Organismal Systems|Organismal Systems|Cellular Processes|Organismal Systems|Organismal Systems|Human Dise…	GO:0016787	hydrolase activity	molecular_function	AT2G39840.1	type one serine/threonine protein phosphatase 4	Cre06.g292550.t1.2	Serine/threonine protein phosphatase, metallo-dependent phosphatase
TRINITY_DN10039_c1_g3_i1	Cre06.g292550.t1.2	523	29.92	37.21	34.12	44.49	49.38	47.41	51.5	57.42	53.27	0.480635	0.199128	0.0063338	0.0366564	0	0	TRINITY_DN10039_c1_g3_i1	Cre06.g292550.t1.2	3.1.3.16	K06269	serine/threonine-protein phosphatase PP1 catalytic subunit	03015 mRNA surveillance pathway |04022 cGMP - PKG signaling pathway |04024 cAMP signaling pathway |04113 Meiosis - yeast |04114 Oocyte meiosis |04218 Cellular senescence |04261 Adrenergic signaling in cardiomyocytes |04270 Vascular smooth muscle contraction |04390 Hippo signaling pathway |04510 Focal adhesion |04611 Platelet activation |04720 Long-term potentiation |04728 Dopaminergic synapse |04…	Translation|Signal transduction|Signal transduction|Cell growth and death|Cell growth and death|Cell growth and death|Circulatory system|Circulatory system|Signal transduction|Cellular community - eukaryotes|Immune system|Nervous system|Nervous system|Sensory system|Cell motility|Endocrine system|Endocrine system|Endocrine and metabolic diseases|Substance dependence|Substance dependence|Infectiou…	Genetic Information Processing|Environmental Information Processing|Environmental Information Processing|Cellular Processes|Cellular Processes|Cellular Processes|Organismal Systems|Organismal Systems|Environmental Information Processing|Cellular Processes|Organismal Systems|Organismal Systems|Organismal Systems|Organismal Systems|Cellular Processes|Organismal Systems|Organismal Systems|Human Dise…	GO:0016787	hydrolase activity	molecular_function	AT2G39840.1	type one serine/threonine protein phosphatase 4
TRINITY_DN10039_c1_g4_i1	Cre06.g292550.t1.2	633	144.46	156.8	157.72	188.25	190.85	188.18	182.67	149.96	143.83	0.30563	-0.251706	0.00116572	0.066446	0	0	TRINITY_DN10039_c1_g4_i1	Cre06.g292550.t1.2	3.1.3.16	K06269	serine/threonine-protein phosphatase PP1 catalytic subunit	03015 mRNA surveillance pathway |04022 cGMP - PKG signaling pathway |04024 cAMP signaling pathway |04113 Meiosis - yeast |04114 Oocyte meiosis |04218 Cellular senescence |04261 Adrenergic signaling in cardiomyocytes |04270 Vascular smooth muscle contraction |04390 Hippo signaling pathway |04510 Focal adhesion |04611 Platelet activation |04720 Long-term potentiation |04728 Dopaminergic synapse |04…	Translation|Signal transduction|Signal transduction|Cell growth and death|Cell growth and death|Cell growth and death|Circulatory system|Circulatory system|Signal transduction|Cellular community - eukaryotes|Immune system|Nervous system|Nervous system|Sensory system|Cell motility|Endocrine system|Endocrine system|Endocrine and metabolic diseases|Substance dependence|Substance dependence|Infectiou…	Genetic Information Processing|Environmental Information Processing|Environmental Information Processing|Cellular Processes|Cellular Processes|Cellular Processes|Organismal Systems|Organismal Systems|Environmental Information Processing|Cellular Processes|Organismal Systems|Organismal Systems|Organismal Systems|Organismal Systems|Cellular Processes|Organismal Systems|Organismal Systems|Human Dise…	GO:0016787	hydrolase activity	molecular_function	AT2G39840.1	type one serine/threonine protein phosphatase 4
TRINITY_DN10042_c0_g4_i1	Cre03.g200650.t1.1	1399	9.21	9.07	7.7	10.74	12.86	10.23	6.27	9.18	6.76	0.380902	-0.607094	0.049379	0.0326423	0	0	TRINITY_DN10042_c0_g4_i1	Cre03.g200650.t1.1		K17525					GO:0005975|GO:0004553	carbohydrate metabolic process|hydrolase activity, hydrolyzing O-glycosyl compounds	biological_process|molecular_function	AT4G01040.1	Glycosyl hydrolase superfamily protein
TRINITY_DN10045_c0_g1_i2	MspRCC299_103294	4300	54.33	54.87	51.79	57.57	55.02	56.87	42.92	44.31	43.74	0.0739737	-0.371708	0.0810864	0.000118132	0	0	TRINITY_DN10045_c0_g1_i2	MspRCC299_103294							GO:0016805|GO:0006508	dipeptidase activity|proteolysis	molecular_function|biological_process
TRINITY_DN10049_c0_g1_i1	Cre14.g612700.t1.2	1808	4.22	5.65	5.66	8.07	7.54	7.72	8.29	8.4	10.44	0.587128	0.217703	0.00665725	0.151672	0	0	TRINITY_DN10049_c0_g1_i1	Cre14.g612700.t1.2							GO:0005515	protein binding	molecular_function	AT1G74150.1	Galactose oxidase/kelch repeat superfamily protein
TRINITY_DN10051_c0_g2_i1	CsuC169_14170	1573	0.66	0.33	0.44	0.89	0.88	1.14	0.63	1.05	1.05	1.025	-0.0921182	0.0187157	0.732707	1	0	TRINITY_DN10051_c0_g2_i1	CsuC169_14170		K03325					GO:0008508|GO:0016020|GO:0006814	bile acid:sodium symporter activity|membrane|sodium ion transport	molecular_function|cellular_component|biological_process
TRINITY_DN10052_c0_g1_i1	CsuC169_27229	2037	22.16	18.81	18.12	22.19	18.48	21.46	20.3	19.74	16.44	0.0723761	-0.13755	0.580329	0.318576	0	0	TRINITY_DN10052_c0_g1_i1	CsuC169_27229		K12402	AP-4 complex subunit mu-1	04142 Lysosome	Transport and catabolism	Cellular Processes	GO:0006886|GO:0016192|GO:0030131|GO:0005515	intracellular protein transport|vesicle-mediated transport|clathrin adaptor complex|protein binding	biological_process|biological_process|cellular_component|molecular_function	AT4G24550.2	Clathrin adaptor complexes medium subunit family protein	Cre02.g146600.t1.2	Mu4-Adaptin
TRINITY_DN10053_c1_g2_i1	MspRCC299_57219	1623	15.4	13.65	17.01	10.91	9.45	9.65	11.62	10.03	11.02	-0.618071	0.122523	0.00755173	0.244826	0	0	TRINITY_DN10053_c1_g2_i1	MspRCC299_57219	2.1.1.33						GO:0008176|GO:0006400	tRNA (guanine-N7-)-methyltransferase activity|tRNA modification	molecular_function|biological_process	AT5G24840.1	tRNA (guanine-N-7) methyltransferase	Cre07.g314550.t1.2	tRNA (guanine-N7)-methyltransferase
TRINITY_DN10054_c0_g8_i1	CsuC169_37936	1716	24.29	25.07	28.67	26.51	26.89	25.78	20.35	20.79	20.85	0.0211072	-0.353101	0.79605	9.29184e-05	0	0	TRINITY_DN10054_c0_g8_i1	CsuC169_37936							GO:0005515	protein binding	molecular_function	AT3G20810.2	2-oxoglutarate (2OG) and Fe(II)-dependent oxygenase superfamily protein	Cre11.g467768.t1.1
TRINITY_DN10054_c0_g9_i1	CsuC169_17931	642	40.04	37.23	35.08	45.91	50.41	43.09	25.27	29.47	31.79	0.311334	-0.688062	0.0246835	0.00352186	0	0	TRINITY_DN10054_c0_g9_i1	CsuC169_17931										AT1G22630.1
TRINITY_DN10055_c0_g3_i1	MspRCC299_57143	1871	10.38	8.16	8.2	8.79	9.04	13.32	4.8	8.3	7.74	0.220233	-0.579877	0.421491	0.133184	0	0	TRINITY_DN10055_c0_g3_i1	MspRCC299_57143	3.1.3.36	K01099	inositol polyphosphate 5-phosphatase INPP5B/F	00562 Inositol phosphate metabolism |04070 Phosphatidylinositol signaling system	Carbohydrate metabolism|Signal transduction	Metabolism|Environmental Information Processing				AT5G65090.1	DNAse I-like superfamily protein	Cre11.g467546.t1.1
TRINITY_DN10055_c0_g3_i2	MspRCC299_57143	1733	16.41	21.13	19.98	9.16	10.05	5.48	19.93	9.8	13.29	-1.22014	0.801081	0.00536935	0.136302	1	0	TRINITY_DN10055_c0_g3_i2	MspRCC299_57143	3.1.3.36	K01099	inositol polyphosphate 5-phosphatase INPP5B/F	00562 Inositol phosphate metabolism |04070 Phosphatidylinositol signaling system	Carbohydrate metabolism|Signal transduction	Metabolism|Environmental Information Processing				AT5G65090.1	DNAse I-like superfamily protein	Cre11.g467546.t1.1
TRINITY_DN10056_c0_g3_i3	Cre05.g238950.t1.1	930	6.56	5.31	2.35	7.68	8.91	5.86	2.33	2.97	1.52	0.658794	-1.71887	0.147575	0.00602595	0	1	TRINITY_DN10056_c0_g3_i3	Cre05.g238950.t1.1	2.1.1.34						GO:0008173|GO:0003723|GO:0006396	RNA methyltransferase activity|RNA binding|RNA processing	molecular_function|molecular_function|biological_process	AT4G15520.1	tRNA/rRNA methyltransferase (SpoU) family protein
TRINITY_DN10056_c0_g3_i4	Cre05.g238950.t1.1	1007	4.49	0.56	5.84	1.42	1.3	2.36	3.46	1.68	2.34	-1.1001	0.55821	0.297612	0.265325	0	0	TRINITY_DN10056_c0_g3_i4	Cre05.g238950.t1.1	2.1.1.34						GO:0008173|GO:0003723|GO:0006396	RNA methyltransferase activity|RNA binding|RNA processing	molecular_function|molecular_function|biological_process	AT4G15520.1	tRNA/rRNA methyltransferase (SpoU) family protein
TRINITY_DN10056_c0_g3_i5	Cre05.g238950.t1.1	954	6.91	7.05	9.64	8.14	7.75	8.27	8.68	5.91	7.94	0.0338336	-0.100773	0.84603	0.554176	0	0	TRINITY_DN10056_c0_g3_i5	Cre05.g238950.t1.1	2.1.1.34						GO:0008173|GO:0003723|GO:0006396	RNA methyltransferase activity|RNA binding|RNA processing	molecular_function|molecular_function|biological_process	AT4G15520.1	tRNA/rRNA methyltransferase (SpoU) family protein
TRINITY_DN10057_c3_g1_i1	Vocar.0049s0011.1.p	428	11.59	10.05	9.26	5.12	6.79	4.27	6.61	7.34	10.94	-0.933395	0.621355	0.00823103	0.130489	0	0	TRINITY_DN10057_c3_g1_i1	Vocar.0049s0011.1.p	2.1.1.229	K10770					GO:0008152|GO:0008168	metabolic process|methyltransferase activity	biological_process|molecular_function	AT1G31600.2	RNA-binding (RRM/RBD/RNP motifs) family protein	Cre04.g224002.t1.1
TRINITY_DN10062_c2_g1_i1	CsuC169_53954	665	347.54	348.89	355.9	400.07	388.4	390.34	278.38	260.78	293.02	0.163744	-0.502364	0.000688851	0.000319823	0	0	TRINITY_DN10062_c2_g1_i1	CsuC169_53954	1.6.5.3,1.6.99.3	K03955	NADH dehydrogenase (ubiquinone) 1 alpha/beta subcomplex 1	00190 Oxidative phosphorylation |04723 Retrograde endocannabinoid signaling |04932 Non-alcoholic fatty liver disease (NAFLD) |05010 Alzheimer's disease |05012 Parkinson's disease |05016 Huntington's disease	Energy metabolism|Nervous system|Endocrine and metabolic diseases|Neurodegenerative diseases|Neurodegenerative diseases|Neurodegenerative diseases	Metabolism|Organismal Systems|Human Diseases|Human Diseases|Human Diseases|Human Diseases	GO:0048037	cofactor binding	molecular_function	AT1G65290.1	mitochondrial acyl carrier protein 2	Cre16.g673109.t1.1	Acyl-carrier protein, mitochondrial
TRINITY_DN10065_c6_g1_i1	MpuCCMP1545_58129	1807	5.63	4.71	7.08	7.03	6.73	7.5	9.18	8.85	9.2	0.287397	0.357055	0.152372	0.00137364	0	0	TRINITY_DN10065_c6_g1_i1	MpuCCMP1545_58129		K11348								AT1G77800.1	PHD finger family protein	Cre14.g614151.t1.1
TRINITY_DN10068_c0_g2_i1	MspRCC299_82079	5286	8.07	8.52	7.67	3.48	3.59	3.54	5.49	5.9	5.25	-1.19315	0.649231	5.15639e-05	0.000474477	1	0	TRINITY_DN10068_c0_g2_i1	MspRCC299_82079	2.7.7.6	K03018	DNA-directed RNA polymerase III subunit RPC1	00230 Purine metabolism |00240 Pyrimidine metabolism |03020 RNA polymerase |04623 Cytosolic DNA-sensing pathway |05169 Epstein-Barr virus infection	Nucleotide metabolism|Nucleotide metabolism|Transcription|Immune system|Infectious diseases	Metabolism|Metabolism|Genetic Information Processing|Organismal Systems|Human Diseases	GO:0003677|GO:0006351|GO:0003899	DNA binding|transcription, DNA-templated|DNA-directed 5'-3' RNA polymerase activity	molecular_function|biological_process|molecular_function	AT5G60040.1	nuclear RNA polymerase C1	Cre03.g165750.t1.1
TRINITY_DN10070_c0_g2_i1	Olu231_27845	1157	9.84	10.08	7.88	5.75	6.12	5.15	6.21	9.24	4.93	-0.707854	0.259923	0.00878289	0.440371	0	0	TRINITY_DN10070_c0_g2_i1	Olu231_27845		K14026	SEL1 protein	04141 Protein processing in endoplasmic reticulum	Folding, sorting and degradation	Genetic Information Processing				AT1G18260.1	HCP-like superfamily protein	Cre03.g197400.t1.2
TRINITY_DN10071_c0_g1_i1	MspRCC299_62425	1256	22.11	27.71	28.8	39.51	37.47	38.32	24.87	28.94	26.41	0.552424	-0.523359	0.00476248	0.000911863	0	0	TRINITY_DN10071_c0_g1_i1	MspRCC299_62425		K11340	actin-like protein 6A	05225 Hepatocellular carcinoma	Cancers	Human Diseases				AT1G18450.1	actin-related protein 4	Cre13.g603700.t1.2	Actin
TRINITY_DN10075_c0_g1_i2	MpuCCMP1545_148383	1480	11.27	9.8	11.23	8.24	12.08	12.12	6.42	6.52	7.06	0.00623965	-0.697774	0.974543	0.0333788	0	0	TRINITY_DN10075_c0_g1_i2	MpuCCMP1545_148383	3.2.2.16	K01244	5'-methylthioadenosine nucleosidase	00270 Cysteine and methionine metabolism	Amino acid metabolism	Metabolism	GO:0003824|GO:0009116	catalytic activity|nucleoside metabolic process	molecular_function|biological_process	AT4G34840.1	Phosphorylase superfamily protein	Cre03.g162550.t1.1
TRINITY_DN10077_c2_g1_i1	Cre12.g502200.t1.2	1760	15.37	15.24	14.11	18.68	18.9	17.87	13.97	14.57	15.1	0.310267	-0.345536	0.00214645	0.000959951	0	0	TRINITY_DN10077_c2_g1_i1	Cre12.g502200.t1.2	3.6.5.3	K03240	translation initiation factor eIF-2B subunit epsilon	03013 RNA transport	Translation	Genetic Information Processing	GO:0016779|GO:0009058|GO:0005515	nucleotidyltransferase activity|biosynthetic process|protein binding	molecular_function|biological_process|molecular_function	AT2G34970.1	Trimeric LpxA-like enzyme
TRINITY_DN10078_c1_g2_i1	CsuC169_47495	2790	8.3	10.31	8.07	13.12	13.25	14.02	8.5	8.31	8.73	0.598239	-0.66124	0.00394265	8.54094e-05	0	0	TRINITY_DN10078_c1_g2_i1	CsuC169_47495		K06671	cohesin complex subunit SA-1/2	04110 Cell cycle |04111 Cell cycle - yeast |04113 Meiosis - yeast	Cell growth and death|Cell growth and death|Cell growth and death	Cellular Processes|Cellular Processes|Cellular Processes				AT2G47980.1	sister-chromatid cohesion protein 3	Cre17.g736400.t1.1
TRINITY_DN10079_c0_g1_i1	Olu231_12576	1932	2.69	2.7	2.54	2.62	2.69	3.15	1.98	2.32	2.32	0.0933368	-0.353826	0.36762	0.0380835	0	0	TRINITY_DN10079_c0_g1_i1	Olu231_12576	3.6.5.3	K02358					GO:0005525	GTP binding	molecular_function	AT4G02930.1	GTP binding Elongation factor Tu family protein	Cre06.g259150.t1.2	Mitochondrial translation factor Tu
TRINITY_DN10079_c0_g2_i1	Vocar.0054s0009.1.p	2016	1.24	0.75	0.58	0.39	0.46	0.52	0.87	0.24	0.79	-0.907592	0.471824	0.117955	0.430223	0	0	TRINITY_DN10079_c0_g2_i1	Vocar.0054s0009.1.p		K02950	small subunit ribosomal protein S12	03010 Ribosome	Translation	Genetic Information Processing	GO:0006412|GO:0005840|GO:0005622|GO:0003735	translation|ribosome|intracellular|structural constituent of ribosome	biological_process|cellular_component|cellular_component|molecular_function	ATCG00905.1	ribosomal protein S12C	Cre02.g144400.t2.1	Mitochondrial ribosomal protein S12
TRINITY_DN10082_c0_g1_i1	Vocar.0014s0198.1.p	627	5.29	3.41	3.42	2.76	3.79	1.72	4.67	1.44	2.15	-0.55143	-0.00174555	0.211937	0.997822	0	0	TRINITY_DN10082_c0_g1_i1	Vocar.0014s0198.1.p	2.7.11.1	K07203	serine/threonine-protein kinase mTOR	01521 EGFR tyrosine kinase inhibitor resistance |01522 Endocrine resistance |04012 ErbB signaling pathway |04066 HIF-1 signaling pathway |04072 Phospholipase D signaling pathway |04136 Autophagy - other eukaryotes |04138 Autophagy - yeast |04139 Mitophagy - yeast |04140 Autophagy - animal |04150 mTOR signaling pathway |04151 PI3K-Akt signaling pathway |04152 AMPK signaling pathway |04211 Longevit…	Drug resistance|Drug resistance|Signal transduction|Signal transduction|Signal transduction|Transport and catabolism|Transport and catabolism|Transport and catabolism|Transport and catabolism|Signal transduction|Signal transduction|Signal transduction|Aging|Aging|Aging|Cell growth and death|Signal transduction|Signal transduction|Immune system|Endocrine system|Endocrine system|Endocrine system|En…	Human Diseases|Human Diseases|Environmental Information Processing|Environmental Information Processing|Environmental Information Processing|Cellular Processes|Cellular Processes|Cellular Processes|Cellular Processes|Environmental Information Processing|Environmental Information Processing|Environmental Information Processing|Organismal Systems|Organismal Systems|Organismal Systems|Cellular Proce…	GO:0016773|GO:0008144|GO:0005515	phosphotransferase activity, alcohol group as acceptor|drug binding|protein binding	molecular_function|molecular_function|molecular_function	AT1G50030.1	target of rapamycin	Cre09.g400553.t2.1	Target of rapamycin, growth-regulatory PI3K-like protein kinase
TRINITY_DN10083_c0_g1_i1	Olu231_43281	1969	28.98	29.19	29.79	25.32	28.14	26.49	24.41	25.46	25.26	-0.13775	-0.0897089	0.0352094	0.141597	0	0	TRINITY_DN10083_c0_g1_i1	Olu231_43281							GO:0022857|GO:0016021|GO:0055085	transmembrane transporter activity|integral component of membrane|transmembrane transport	molecular_function|cellular_component|biological_process	AT4G36790.1	Major facilitator superfamily protein	Cre16.g692116.t1.1
TRINITY_DN10084_c0_g2_i2	Cre03.g210961.t1.1	1831	2.84	4.65	3.76	3.86	4.57	4.2	3.96	2.8	3.86	0.16693	-0.250071	0.458513	0.189206	0	0	TRINITY_DN10084_c0_g2_i2	Cre03.g210961.t1.1										AT4G08690.2	Sec14p-like phosphatidylinositol transfer family protein
TRINITY_DN10084_c0_g2_i3	Cre03.g210961.t1.1	1682	10.52	10.52	12.78	26.64	27.87	29.04	22.37	22.18	18.93	1.30476	-0.396338	8.50363e-05	0.00702307	1	0	TRINITY_DN10084_c0_g2_i3	Cre03.g210961.t1.1										AT4G08690.2	Sec14p-like phosphatidylinositol transfer family protein
TRINITY_DN10086_c0_g1_i1	MspRCC299_113344	1312	5.54	3.8	4.75	3.08	3.96	2.52	3.86	4.84	3.27	-0.559589	0.324341	0.0823632	0.265253	0	0	TRINITY_DN10086_c0_g1_i1	MspRCC299_113344	3.1.26.4	K03470	ribonuclease HII	03030 DNA replication	Replication and repair	Genetic Information Processing	GO:0003723|GO:0004523	RNA binding|RNA-DNA hybrid ribonuclease activity	molecular_function|molecular_function	AT2G25100.2	Polynucleotidyl transferase, ribonuclease H-like superfamily protein	Cre13.g561900.t1.1
TRINITY_DN10086_c0_g2_i1	MspRCC299_113344	574	8.13	5.86	5.08	7.15	6.32	3.8	5.98	2.49	6.18	-0.143037	-0.237367	0.682028	0.606621	0	0	TRINITY_DN10086_c0_g2_i1	MspRCC299_113344	3.1.26.4	K03470	ribonuclease HII	03030 DNA replication	Replication and repair	Genetic Information Processing	GO:0003723|GO:0004523	RNA binding|RNA-DNA hybrid ribonuclease activity	molecular_function|molecular_function	AT2G25100.2	Polynucleotidyl transferase, ribonuclease H-like superfamily protein	Cre13.g561900.t1.1
TRINITY_DN10086_c3_g1_i1	CsuC169_17790	1647	8.77	10.07	6.62	6.28	6.19	7.81	5.66	7.07	5.87	-0.328175	-0.124755	0.202836	0.459519	0	0	TRINITY_DN10086_c3_g1_i1	CsuC169_17790							GO:0005524|GO:0016887	ATP binding|ATPase activity	molecular_function|molecular_function	AT1G05910.1	cell division cycle protein 48-related / CDC48-related	Cre01.g038151.t1.1
TRINITY_DN10093_c4_g1_i1	Vocar.0036s0098.1.p	1827	7.31	5.3	4.76	6.35	6.71	6.08	5.02	4.77	4.5	0.139993	-0.421585	0.500226	0.00238873	0	0	TRINITY_DN10093_c4_g1_i1	Vocar.0036s0098.1.p	2.1.1.35	K15332								AT2G28450.1	zinc finger (CCCH-type) family protein	Cre02.g101950.t1.2	tRNA (uracil-5)-methyltransferase
TRINITY_DN10093_c6_g1_i1	MspRCC299_58546	861	3.31	1.9	1.66	2.61	2.61	2	2.47	3.15	4.49	0.0716887	0.485712	0.843332	0.199404	0	0	TRINITY_DN10093_c6_g1_i1	MspRCC299_58546	3.6.4.12	K03657	DNA helicase II / ATP-dependent DNA helicase PcrA	03420 Nucleotide excision repair |03430 Mismatch repair	Replication and repair|Replication and repair	Genetic Information Processing|Genetic Information Processing	GO:0003677|GO:0004003|GO:0016787|GO:0005524	DNA binding|ATP-dependent DNA helicase activity|hydrolase activity|ATP binding	molecular_function|molecular_function|molecular_function|molecular_function	AT4G25120.1	P-loop containing nucleoside triphosphate hydrolases superfamily protein	Cre07.g314400.t1.1
TRINITY_DN10093_c8_g1_i1	MpuCCMP1545_51469	1067	49.51	47.38	49.45	42.79	51.41	42.24	35.94	34.51	38.66	-0.101058	-0.322483	0.340233	0.0469215	0	0	TRINITY_DN10093_c8_g1_i1	MpuCCMP1545_51469		K15029					GO:0003743|GO:0005852|GO:0005737	translation initiation factor activity|eukaryotic translation initiation factor 3 complex|cytoplasm	molecular_function|cellular_component|cellular_component	AT5G25754.1	RNA polymerase I-associated factor PAF67	Cre17.g697450.t1.2
TRINITY_DN10094_c1_g3_i1	MspRCC299_53423	3154	8.88	9.98	9.51	7.62	8.29	7.53	9.12	8.71	7.88	-0.275394	0.133357	0.0146012	0.158019	0	0	TRINITY_DN10094_c1_g3_i1	MspRCC299_53423							GO:0015031	protein transport	biological_process	AT5G27970.2	ARM repeat superfamily protein	Cre13.g575250.t1.1
TRINITY_DN10098_c0_g1_i2	CsuC169_55188	1749	14.12	17.01	16.47	31.11	30.08	29.98	12.59	11.42	15.48	0.937598	-1.20707	0.000110295	0.000165488	0	1	TRINITY_DN10098_c0_g1_i2	CsuC169_55188							GO:0016787	hydrolase activity	molecular_function	AT4G33540.1	metallo-beta-lactamase family protein	Cre24.g755847.t1.1
TRINITY_DN10101_c0_g2_i1	MspRCC299_79930	1642	11.74	12.21	12.03	12.77	11	9.26	10.16	7.9	9.88	-0.123418	-0.241445	0.39065	0.242406	0	0	TRINITY_DN10101_c0_g2_i1	MspRCC299_79930	3.1.26.11	K00784	ribonuclease Z	03013 RNA transport	Translation	Genetic Information Processing				AT1G74700.1	tRNAse Z1	Cre10.g431400.t1.2	Nuclear RNase Z-like protein
TRINITY_DN10104_c0_g4_i1	CsuC169_38125	1129	32.85	31.49	31.56	60.53	58.43	57.46	23.71	28.18	24.82	0.879411	-1.20153	1.18315e-05	3.33894e-05	0	1	TRINITY_DN10104_c0_g4_i1	CsuC169_38125							GO:0045454	cell redox homeostasis	biological_process	AT3G25580.1	Thioredoxin superfamily protein	Cre01.g037800.t1.2
TRINITY_DN10104_c2_g1_i1	MpuCCMP1545_30915	992	62.11	60.65	58.74	41.19	30.61	37.21	37.03	38.99	41.37	-0.735509	0.106849	0.00171894	0.448846	0	0	TRINITY_DN10104_c2_g1_i1	MpuCCMP1545_30915		K03456	serine/threonine-protein phosphatase 2A regulatory subunit A	03015 mRNA surveillance pathway |04071 Sphingolipid signaling pathway |04111 Cell cycle - yeast |04113 Meiosis - yeast |04114 Oocyte meiosis |04151 PI3K-Akt signaling pathway |04152 AMPK signaling pathway |04261 Adrenergic signaling in cardiomyocytes |04350 TGF-beta signaling pathway |04390 Hippo signaling pathway |04391 Hippo signaling pathway -fly |04530 Tight junction |04728 Dopaminergic synap…	Translation|Signal transduction|Cell growth and death|Cell growth and death|Cell growth and death|Signal transduction|Signal transduction|Circulatory system|Signal transduction|Signal transduction|Signal transduction|Cellular community - eukaryotes|Nervous system|Nervous system|Infectious diseases|Infectious diseases|Infectious diseases	Genetic Information Processing|Environmental Information Processing|Cellular Processes|Cellular Processes|Cellular Processes|Environmental Information Processing|Environmental Information Processing|Organismal Systems|Environmental Information Processing|Environmental Information Processing|Environmental Information Processing|Cellular Processes|Organismal Systems|Organismal Systems|Human Disease…	GO:0005515	protein binding	molecular_function	AT3G25800.1	protein phosphatase 2A subunit A2	Cre11.g477300.t1.1
TRINITY_DN10110_c0_g2_i1	CsuC169_49395	743	0.87	2.34	2.05	0.25	3.05	1.78	3.32	2.22	1.66	-0.0502343	0.503168	0.951441	0.496132	0	0	TRINITY_DN10110_c0_g2_i1	CsuC169_49395												Cre02.g092950.t1.2
TRINITY_DN10113_c0_g1_i2	MspRCC299_98316	3983	17.75	18.71	18.03	18.21	18.2	16.33	13.64	14.58	15.55	-0.0470939	-0.268955	0.443614	0.0230146	0	0	TRINITY_DN10113_c0_g1_i2	MspRCC299_98316	2.1.1.216	K00555					GO:0004809|GO:0008033|GO:0003723	tRNA (guanine-N2-)-methyltransferase activity|tRNA processing|RNA binding	molecular_function|biological_process|molecular_function	AT5G15810.1	N2,N2-dimethylguanosine tRNA methyltransferase	Cre10.g422000.t1.2	tRNA (guanine-N2)-methyltransferase
TRINITY_DN10114_c0_g1_i1	CsuC169_54539	2373	27.84	28.56	31.84	25.57	25.17	23.83	30.23	29.45	31.48	-0.242837	0.289806	0.0271845	0.00220722	0	0	TRINITY_DN10114_c0_g1_i1	CsuC169_54539							GO:0016747	transferase activity, transferring acyl groups other than amino-acyl groups	molecular_function	AT3G51520.1	diacylglycerol acyltransferase family	Cre09.g386912.t1.1
TRINITY_DN10114_c0_g1_i2	CsuC169_54539	2533	2.88	2.02	2.47	1.75	0.39	1.73	3.27	2.75	2.34	-0.929331	1.11117	0.0857547	0.0461937	0	1	TRINITY_DN10114_c0_g1_i2	CsuC169_54539							GO:0016747	transferase activity, transferring acyl groups other than amino-acyl groups	molecular_function	AT3G51520.1	diacylglycerol acyltransferase family	Cre09.g386912.t1.1
TRINITY_DN10115_c0_g1_i1	Vocar.0024s0144.1.p	966	2.12	1.99	1.02	1.01	1.66	1.69	1.54	1.47	1.74	-0.234631	0.123599	0.56695	0.611241	0	0	TRINITY_DN10115_c0_g1_i1	Vocar.0024s0144.1.p	1.1.1.179						GO:0016491	oxidoreductase activity	molecular_function	AT4G09670.1	Oxidoreductase family protein	Cre01.g003200.t1.2
TRINITY_DN10115_c0_g2_i1	Vocar.0024s0144.1.p	797	9.86	11.67	11.89	12.5	12.06	13.55	15.51	13.13	11.99	0.189458	0.0923758	0.115677	0.497552	0	0	TRINITY_DN10115_c0_g2_i1	Vocar.0024s0144.1.p	1.1.1.179						GO:0016491	oxidoreductase activity	molecular_function	AT4G09670.1	Oxidoreductase family protein	Cre01.g003200.t1.2
TRINITY_DN10115_c1_g2_i1	CsuC169_47698	881	10.07	8.26	9.43	6.99	7.95	8.5	9.14	9.16	8.92	-0.244035	0.215694	0.105033	0.0481547	0	0	TRINITY_DN10115_c1_g2_i1	CsuC169_47698							GO:0016459|GO:0003774|GO:0005515|GO:0005524	myosin complex|motor activity|protein binding|ATP binding	cellular_component|molecular_function|molecular_function|molecular_function	AT1G08730.1	Myosin family protein with Dil domain	Cre16.g658650.t1.1	Myosin heavy chain, class XI
TRINITY_DN10115_c2_g1_i1	MspRCC299_106745	2538	13.05	14.39	11.28	8.46	9.71	9.75	12.35	11.17	9.63	-0.47178	0.24771	0.022412	0.122994	0	0	TRINITY_DN10115_c2_g1_i1	MspRCC299_106745	3.6.4.1	K10357					GO:0016459|GO:0003774|GO:0005515|GO:0005524	myosin complex|motor activity|protein binding|ATP binding	cellular_component|molecular_function|molecular_function|molecular_function	AT5G20490.2	Myosin family protein with Dil domain	Cre16.g658650.t1.1	Myosin heavy chain, class XI
TRINITY_DN10119_c0_g1_i1	Olu231_31401	6013	13.73	13.95	14.76	11.87	11.26	11.41	9.91	10.94	11	-0.297157	-0.116975	0.00191674	0.0876488	0	0	TRINITY_DN10119_c0_g1_i1	Olu231_31401												Cre16.g651850.t1.1
TRINITY_DN10119_c1_g1_i1	CsuC169_30586	754	37.63	43.75	36.09	34.31	30.53	34.64	26.02	25.8	26.81	-0.239814	-0.339327	0.089295	0.00681808	0	0	TRINITY_DN10119_c1_g1_i1	CsuC169_30586	2.7.11.1	K07203	serine/threonine-protein kinase mTOR	01521 EGFR tyrosine kinase inhibitor resistance |01522 Endocrine resistance |04012 ErbB signaling pathway |04066 HIF-1 signaling pathway |04072 Phospholipase D signaling pathway |04136 Autophagy - other eukaryotes |04138 Autophagy - yeast |04139 Mitophagy - yeast |04140 Autophagy - animal |04150 mTOR signaling pathway |04151 PI3K-Akt signaling pathway |04152 AMPK signaling pathway |04211 Longevit…	Drug resistance|Drug resistance|Signal transduction|Signal transduction|Signal transduction|Transport and catabolism|Transport and catabolism|Transport and catabolism|Transport and catabolism|Signal transduction|Signal transduction|Signal transduction|Aging|Aging|Aging|Cell growth and death|Signal transduction|Signal transduction|Immune system|Endocrine system|Endocrine system|Endocrine system|En…	Human Diseases|Human Diseases|Environmental Information Processing|Environmental Information Processing|Environmental Information Processing|Cellular Processes|Cellular Processes|Cellular Processes|Cellular Processes|Environmental Information Processing|Environmental Information Processing|Environmental Information Processing|Organismal Systems|Organismal Systems|Organismal Systems|Cellular Proce…	GO:0016772|GO:0016773|GO:0005515	transferase activity, transferring phosphorus-containing groups|phosphotransferase activity, alcohol group as acceptor|protein binding	molecular_function|molecular_function|molecular_function	AT1G50030.1	target of rapamycin	Cre09.g400553.t2.1	Target of rapamycin, growth-regulatory PI3K-like protein kinase
TRINITY_DN10119_c2_g1_i1	Olu231_31401	2477	17.61	15.91	16.08	19.82	19.76	17.27	16.68	17.49	16.9	0.19682	-0.154684	0.0728455	0.0922713	0	0	TRINITY_DN10119_c2_g1_i1	Olu231_31401												Cre16.g651850.t1.1
TRINITY_DN10122_c0_g1_i2	CsuC169_52356	1906	3.31	1.85	3.32	0.76	0.85	1.82	1.02	1.55	2.78	-1.30586	0.64133	0.0473094	0.361659	1	0	TRINITY_DN10122_c0_g1_i2	CsuC169_52356	3.1.26.4	K10743	ribonuclease H2 subunit A	03030 DNA replication	Replication and repair	Genetic Information Processing	GO:0003723|GO:0004523	RNA binding|RNA-DNA hybrid ribonuclease activity	molecular_function|molecular_function	AT2G25100.1	Polynucleotidyl transferase, ribonuclease H-like superfamily protein	Cre17.g701350.t1.1
TRINITY_DN10122_c0_g1_i3	CsuC169_52356	1723	10.05	12.35	10.94	9.28	8.38	8.01	8.37	9.32	8.2	-0.377171	0.0123117	0.0291891	0.893337	0	0	TRINITY_DN10122_c0_g1_i3	CsuC169_52356	3.1.26.4	K10743	ribonuclease H2 subunit A	03030 DNA replication	Replication and repair	Genetic Information Processing	GO:0003723|GO:0004523	RNA binding|RNA-DNA hybrid ribonuclease activity	molecular_function|molecular_function	AT2G25100.1	Polynucleotidyl transferase, ribonuclease H-like superfamily protein	Cre17.g701350.t1.1
TRINITY_DN10124_c0_g3_i1	Cre01.g010848.t1.1	1024	61.76	54.85	53.09	37.23	40.15	35.16	34.35	35.86	37.39	-0.592549	-0.0647598	0.00321134	0.385735	0	0	TRINITY_DN10124_c0_g3_i1	Cre01.g010848.t1.1		K06997								AT1G11930.2	Predicted pyridoxal phosphate-dependent enzyme, YBL036C type
TRINITY_DN10125_c0_g1_i1	Cre17.g720550.t1.2	1581	30.12	29.48	27.13	28.95	29.81	25.87	39.38	37.92	38.49	-0.0353619	0.45227	0.665482	0.00121451	0	0	TRINITY_DN10125_c0_g1_i1	Cre17.g720550.t1.2										AT2G17695.1
TRINITY_DN10126_c0_g3_i1	Vocar.0001s0426.1.p	1544	41.23	38.8	45.25	51.47	57.41	51.04	27.53	23.96	24.13	0.352194	-1.08051	0.0143238	0.000285688	0	1	TRINITY_DN10126_c0_g3_i1	Vocar.0001s0426.1.p										AT1G01630.1	Sec14p-like phosphatidylinositol transfer family protein	Cre01.g055465.t1.1
TRINITY_DN10133_c0_g2_i1	Vocar.0031s0004.3.p	1807	8.63	9.6	9.91	7.85	6.05	6.69	6.69	6.8	5.54	-0.450678	-0.113668	0.0182216	0.476834	0	0	TRINITY_DN10133_c0_g2_i1	Vocar.0031s0004.3.p												Cre07.g330150.t1.1
TRINITY_DN10133_c1_g1_i1	Vocar.0035s0040.1.p	1258	6.2	2.16	5.66	1.43	4.82	4.8	4.8	2.97	3.43	-0.34344	0.0194524	0.590519	0.970096	0	0	TRINITY_DN10133_c1_g1_i1	Vocar.0035s0040.1.p										AT2G32170.1	S-adenosyl-L-methionine-dependent methyltransferases superfamily protein	Cre03.g188950.t1.2
TRINITY_DN10140_c0_g1_i1	CsuC169_65316	2242	8.81	7.89	8.65	5.45	6.73	5.53	5.65	7.42	6.22	-0.517422	0.123289	0.00711061	0.473276	0	0	TRINITY_DN10140_c0_g1_i1	CsuC169_65316							GO:0003676|GO:0008026|GO:0005524|GO:0004386	nucleic acid binding|ATP-dependent helicase activity|ATP binding|helicase activity	molecular_function|molecular_function|molecular_function|molecular_function	AT1G33390.1	RNA helicase family protein	Cre07.g352251.t1.1
TRINITY_DN10140_c1_g1_i1	MspRCC299_88899	896	4.92	8.75	5.62	3.98	4.54	4.52	3.19	2.77	5.74	-0.564909	-0.156435	0.155334	0.661387	0	0	TRINITY_DN10140_c1_g1_i1	MspRCC299_88899	2.7.11.1	K07203	serine/threonine-protein kinase mTOR	01521 EGFR tyrosine kinase inhibitor resistance |01522 Endocrine resistance |04012 ErbB signaling pathway |04066 HIF-1 signaling pathway |04072 Phospholipase D signaling pathway |04136 Autophagy - other eukaryotes |04138 Autophagy - yeast |04139 Mitophagy - yeast |04140 Autophagy - animal |04150 mTOR signaling pathway |04151 PI3K-Akt signaling pathway |04152 AMPK signaling pathway |04211 Longevit…	Drug resistance|Drug resistance|Signal transduction|Signal transduction|Signal transduction|Transport and catabolism|Transport and catabolism|Transport and catabolism|Transport and catabolism|Signal transduction|Signal transduction|Signal transduction|Aging|Aging|Aging|Cell growth and death|Signal transduction|Signal transduction|Immune system|Endocrine system|Endocrine system|Endocrine system|En…	Human Diseases|Human Diseases|Environmental Information Processing|Environmental Information Processing|Environmental Information Processing|Cellular Processes|Cellular Processes|Cellular Processes|Cellular Processes|Environmental Information Processing|Environmental Information Processing|Environmental Information Processing|Organismal Systems|Organismal Systems|Organismal Systems|Cellular Proce…	GO:0016773|GO:0008144|GO:0005515	phosphotransferase activity, alcohol group as acceptor|drug binding|protein binding	molecular_function|molecular_function|molecular_function	AT1G50030.1	target of rapamycin	Cre09.g400553.t1.1	Target of rapamycin, growth-regulatory PI3K-like protein kinase
TRINITY_DN10141_c0_g1_i2	Cre02.g085650.t1.1	1774	2.39	2.98	3.47	2.83	4.66	3.65	2.19	2.28	1.82	0.333631	-0.824617	0.280191	0.0418792	0	0	TRINITY_DN10141_c0_g1_i2	Cre02.g085650.t1.1		K03424					GO:0016888	endodeoxyribonuclease activity, producing 5'-phosphomonoesters	molecular_function	AT3G52390.1	TatD related DNase
TRINITY_DN10142_c3_g1_i1	Vocar.0016s0194.1.p	1974	34.24	32.09	33.54	32.85	29.74	30.82	32.24	36.54	37.94	-0.0964744	0.192182	0.124365	0.0843821	0	0	TRINITY_DN10142_c3_g1_i1	Vocar.0016s0194.1.p		K17710								AT5G02860.1	Pentatricopeptide repeat (PPR) superfamily protein	Cre12.g511400.t1.1	Cyclin-related protein
TRINITY_DN10143_c0_g2_i1	Olu231_94122	4393	11.65	12.88	12.95	11.86	12.66	12	10.34	9.16	9.58	-0.0374342	-0.328659	0.548522	0.00427527	0	0	TRINITY_DN10143_c0_g2_i1	Olu231_94122		K15075								AT5G48120.1	ARM repeat superfamily protein	Cre13.g605050.t1.1
TRINITY_DN10148_c0_g2_i1	MpuCCMP1545_212105	839	6.12	4.91	5.17	5.44	4.39	4.58	3.72	3.73	4.65	-0.168923	-0.252063	0.289809	0.159751	0	0	TRINITY_DN10148_c0_g2_i1	MpuCCMP1545_212105							GO:0005515	protein binding	molecular_function	AT5G58230.1	Transducin/WD40 repeat-like superfamily protein	Cre16.g672600.t1.2
TRINITY_DN10149_c0_g4_i1	Vocar.0016s0146.1.p	2617	8.51	10.02	9.97	9.8	10.05	7.38	8.54	7.22	9.17	-0.0657649	-0.127314	0.689479	0.496893	0	0	TRINITY_DN10149_c0_g4_i1	Vocar.0016s0146.1.p		K03798					GO:0004222|GO:0006508|GO:0005524|GO:0016887	metalloendopeptidase activity|proteolysis|ATP binding|ATPase activity	molecular_function|biological_process|molecular_function|molecular_function	AT5G42270.1	FtsH extracellular protease family	Cre12.g485800.t1.2	FtsH-like membrane ATPase/metalloprotease
TRINITY_DN10149_c0_g5_i1	Vocar.0016s0146.1.p	1986	15.94	19.42	16.7	18.75	17.45	18.06	14.39	15.7	15.27	0.0597137	-0.258468	0.548744	0.0052852	0	0	TRINITY_DN10149_c0_g5_i1	Vocar.0016s0146.1.p		K03798					GO:0004222|GO:0006508|GO:0005524|GO:0016887	metalloendopeptidase activity|proteolysis|ATP binding|ATPase activity	molecular_function|biological_process|molecular_function|molecular_function	AT5G42270.1	FtsH extracellular protease family	Cre12.g485800.t1.2	FtsH-like membrane ATPase/metalloprotease
TRINITY_DN10154_c0_g3_i1	Cre06.g288750.t1.2	949	16.34	17.86	15.19	19.64	18.75	16.59	13.77	13.02	13.58	0.154688	-0.445623	0.192672	0.00643133	0	0	TRINITY_DN10154_c0_g3_i1	Cre06.g288750.t1.2	5.2.1.8	K09564	peptidyl-prolyl isomerase E (cyclophilin E)	03040 Spliceosome	Transcription	Genetic Information Processing	GO:0003676|GO:0003755|GO:0006457	nucleic acid binding|peptidyl-prolyl cis-trans isomerase activity|protein folding	molecular_function|molecular_function|biological_process	AT1G13690.1	ATPase E1
TRINITY_DN10158_c1_g1_i1	Olu231_429	1900	11.33	8.83	10.22	8.52	9.76	8.68	10.59	13.26	14.2	-0.172301	0.497076	0.237468	0.0323858	0	0	TRINITY_DN10158_c1_g1_i1	Olu231_429	3.2.1.84	K05546	alpha 1,3-glucosidase	00510 N-Glycan biosynthesis |04141 Protein processing in endoplasmic reticulum	Glycan biosynthesis and metabolism|Folding, sorting and degradation	Metabolism|Genetic Information Processing	GO:0005975|GO:0004553	carbohydrate metabolic process|hydrolase activity, hydrolyzing O-glycosyl compounds	biological_process|molecular_function	AT5G63840.1	Glycosyl hydrolases family 31 protein	Cre03.g190500.t1.2	Glycoside-hydrolase-like protein
TRINITY_DN10159_c0_g1_i1	CsuC169_28345	1174	7.67	14.13	11.86	18.56	23.56	18.68	8.59	10.31	8.03	0.853036	-1.17486	0.0226298	0.00319206	0	1	TRINITY_DN10159_c0_g1_i1	CsuC169_28345		K13621	betaine lipid synthase	00564 Glycerophospholipid metabolism	Lipid metabolism	Metabolism	GO:0008152|GO:0008168	metabolic process|methyltransferase activity	biological_process|molecular_function			Cre07.g324200.t1.2	Diacylglyceryl-N,N,N-trimethylhomoserine synthesis protein
TRINITY_DN10159_c0_g1_i4	Cre07.g324200.t1.2	935	51.32	60.88	61.55	117.25	112.72	113.99	56.1	48.72	60.27	0.985228	-1.05899	9.1501e-05	8.09962e-05	0	1	TRINITY_DN10159_c0_g1_i4	Cre07.g324200.t1.2		K13621	betaine lipid synthase	00564 Glycerophospholipid metabolism	Lipid metabolism	Metabolism
TRINITY_DN10160_c2_g1_i1	MpuCCMP1545_35900	1032	15.01	16.92	14.72	8.01	7.85	5.05	12.51	10.24	9.87	-1.15768	0.641564	0.00191995	0.0368875	1	0	TRINITY_DN10160_c2_g1_i1	MpuCCMP1545_35900	1.2.4.2	K00164	2-oxoglutarate dehydrogenase E1 component	00020 Citrate cycle (TCA cycle) |00310 Lysine degradation |00380 Tryptophan metabolism	Carbohydrate metabolism|Amino acid metabolism|Amino acid metabolism	Metabolism|Metabolism|Metabolism	GO:0008152|GO:0004591|GO:0055114|GO:0016624|GO:0030976|GO:0006099	metabolic process|oxoglutarate dehydrogenase (succinyl-transferring) activity|oxidation-reduction process|oxidoreductase activity, acting on the aldehyde or oxo group of donors, disulfide as acceptor|thiamine pyrophosphate binding|tricarboxylic acid cycle	biological_process|molecular_function|biological_process|molecular_function|molecular_function|biological_process	AT3G55410.1	2-oxoglutarate dehydrogenase, E1 component	Cre12.g537200.t1.2	2-oxoglutarate dehydrogenase, E1 subunit
TRINITY_DN10161_c0_g1_i1	MspRCC299_101703	1901	36.89	36.52	32.34	55.05	61.84	55.51	45.09	48.69	50.89	0.705102	-0.252994	0.00107899	0.0288244	0	0	TRINITY_DN10161_c0_g1_i1	MspRCC299_101703	2.7.7.50 3.6.1.-	K13917	mRNA-capping enzyme	03015 mRNA surveillance pathway	Translation	Genetic Information Processing	GO:0006470|GO:0008138	protein dephosphorylation|protein tyrosine/serine/threonine phosphatase activity	biological_process|molecular_function	AT3G09100.1	mRNA capping enzyme family protein	Cre07.g319150.t1.2
TRINITY_DN10166_c2_g1_i1	Olu231_44228	1934	33.4	30.93	31.89	53.8	51.15	51.45	20.37	18.78	20.65	0.700832	-1.38702	5.39439e-05	6.00823e-06	0	1	TRINITY_DN10166_c2_g1_i1	Olu231_44228	5.4.99.12	K06173					GO:0001522|GO:0009451|GO:0009982|GO:0003723	pseudouridine synthesis|RNA modification|pseudouridine synthase activity|RNA binding	biological_process|biological_process|molecular_function|molecular_function	AT1G09800.1	Pseudouridine synthase family protein	Cre09.g405150.t1.1	tRNA-pseudouridine synthase
TRINITY_DN10167_c0_g4_i1	Cre05.g234300.t1.2	1601	15.65	11.81	14.89	36.22	40.09	37.96	28.02	28.41	27.85	1.43201	-0.439184	0.000121959	0.00090532	1	0	TRINITY_DN10167_c0_g4_i1	Cre05.g234300.t1.2		K12175					GO:0005515	protein binding	molecular_function	AT3G61140.1	26S proteasome, regulatory subunit Rpn7;Proteasome component (PCI) domain
TRINITY_DN10168_c1_g2_i1	Vocar.0004s0357.1.p	817	23.73	27.81	22.83	24.83	24.59	24.62	19.83	18.37	21.59	-0.00641588	-0.308401	0.946278	0.00705106	0	0	TRINITY_DN10168_c1_g2_i1	Vocar.0004s0357.1.p		K14327	regulator of nonsense transcripts 2	03013 RNA transport |03015 mRNA surveillance pathway	Translation|Translation	Genetic Information Processing|Genetic Information Processing	GO:0003723|GO:0005515	RNA binding|protein binding	molecular_function|molecular_function	AT2G39260.1	binding;RNA binding	Cre17.g729250.t1.1	UPF2 regulator of nonsense transcripts, NMD protein
TRINITY_DN10172_c0_g1_i1	MspRCC299_107067	2253	12.96	12.63	9.68	10.6	8.29	8.59	9.3	8.23	8.42	-0.36006	-0.0826475	0.110379	0.55685	0	0	TRINITY_DN10172_c0_g1_i1	MspRCC299_107067	3.6.5.3						GO:0005525	GTP binding	molecular_function	AT1G62750.1	Translation elongation factor EFG/EF2 protein	Cre01.g006150.t1.1	Translation elongation factor related to peptide-chain release factor
TRINITY_DN10172_c0_g1_i2	MspRCC299_107067	1666	36.68	29.07	35.61	50.97	49.95	50.2	30.01	28.94	30.67	0.576206	-0.753802	0.00229313	4.09845e-06	0	0	TRINITY_DN10172_c0_g1_i2	MspRCC299_107067	3.6.5.3						GO:0005525	GTP binding	molecular_function	AT1G62750.1	Translation elongation factor EFG/EF2 protein	Cre01.g006150.t1.1	Translation elongation factor related to peptide-chain release factor
TRINITY_DN10172_c0_g1_i3	MspRCC299_107067	1873	13.27	14.34	14.05	13.66	16.5	18.62	12.65	12.47	13.99	0.227627	-0.318752	0.182173	0.100436	0	0	TRINITY_DN10172_c0_g1_i3	MspRCC299_107067	3.6.5.3						GO:0005525	GTP binding	molecular_function	AT1G62750.1	Translation elongation factor EFG/EF2 protein	Cre01.g006150.t1.1	Translation elongation factor related to peptide-chain release factor
TRINITY_DN10172_c0_g2_i1	MpuCCMP1545_45670	1879	59.02	49.52	48.16	80.82	84.53	77.18	41.25	43.11	46.1	0.630158	-0.894556	0.00206256	0.000126135	0	0	TRINITY_DN10172_c0_g2_i1	MpuCCMP1545_45670	3.6.5.3						GO:0005525	GTP binding	molecular_function	AT1G62750.1	Translation elongation factor EFG/EF2 protein	Cre01.g006150.t1.1	Translation elongation factor related to peptide-chain release factor
TRINITY_DN10172_c0_g2_i2	MpuCCMP1545_45670	1667	100.75	111.14	109.22	97.18	94.18	91.51	94.98	104.66	98.73	-0.182928	0.0769633	0.023732	0.188093	0	0	TRINITY_DN10172_c0_g2_i2	MpuCCMP1545_45670	3.6.5.3						GO:0005525	GTP binding	molecular_function	AT1G62750.1	Translation elongation factor EFG/EF2 protein	Cre01.g006150.t1.1	Translation elongation factor related to peptide-chain release factor
TRINITY_DN10182_c0_g1_i5	Cre04.g217912.t1.1	1816	4.3	4.83	4.87	5.58	5.88	4.09	3.33	2.67	3.36	0.151488	-0.732334	0.42569	0.025981	0	0	TRINITY_DN10182_c0_g1_i5	Cre04.g217912.t1.1							GO:0016811	hydrolase activity, acting on carbon-nitrogen (but not peptide) bonds, in linear amides	molecular_function	AT2G41760.1
TRINITY_DN10188_c2_g1_i1	Cre03.g145107.t1.1	1870	11.99	10.77	8.81	6.39	7.32	6.84	14.23	13.07	15.37	-0.619416	1.05408	0.0189557	0.000502113	0	1	TRINITY_DN10188_c2_g1_i1	Cre03.g145107.t1.1	3.6.4.5	K10406					GO:0007018|GO:0008017|GO:0005871|GO:0003777|GO:0005524	microtubule-based movement|microtubule binding|kinesin complex|microtubule motor activity|ATP binding	biological_process|molecular_function|cellular_component|molecular_function|molecular_function	AT2G22610.1	Di-glucose binding protein with Kinesin motor domain
TRINITY_DN10188_c3_g1_i1	MpuCCMP1545_161259	616	40.85	43.3	50.37	126.18	120.52	98.99	74.35	61.12	72.36	1.36166	-0.734075	0.00130224	0.00766345	1	0	TRINITY_DN10188_c3_g1_i1	MpuCCMP1545_161259	2.3.1.88	K00670					GO:0008080	N-acetyltransferase activity	molecular_function	AT5G13780.1	Acyl-CoA N-acyltransferases (NAT) superfamily protein	Cre08.g364450.t1.2	Peptide alpha-N-acetyltransferase
TRINITY_DN10189_c0_g1_i2	CsuC169_25096	1799	7.26	7.76	7.21	7.07	7.06	7.99	5.11	5.03	6.01	-0.00715656	-0.453817	0.922672	0.0106541	0	0	TRINITY_DN10189_c0_g1_i2	CsuC169_25096	2.7.1.6	K00849	galactokinase	00052 Galactose metabolism |00520 Amino sugar and nucleotide sugar metabolism	Carbohydrate metabolism|Carbohydrate metabolism	Metabolism|Metabolism	GO:0016301|GO:0016310|GO:0005524	kinase activity|phosphorylation|ATP binding	molecular_function|biological_process|molecular_function	AT3G06580.1	Mevalonate/galactokinase family protein	Cre17.g732300.t1.2	Galactose kinase
TRINITY_DN10193_c1_g1_i1	MspRCC299_91691	2944	22.94	22.77	22.46	19.65	17.72	21.37	16.08	16.34	14.61	-0.214794	-0.320762	0.0417422	0.0300138	0	0	TRINITY_DN10193_c1_g1_i1	MspRCC299_91691		K18466	vacuolar protein sorting-associated protein 26	04144 Endocytosis	Transport and catabolism	Cellular Processes				AT5G53530.1	vacuolar protein sorting 26A	Cre09.g414200.t1.2	Subunit of Retromer complex
TRINITY_DN10193_c1_g3_i1	Olu231_25740	2697	30.33	28.97	28.27	18.14	17.76	20.3	19.74	21.01	18.47	-0.639867	0.0755144	0.000464784	0.403477	0	0	TRINITY_DN10193_c1_g3_i1	Olu231_25740		K15102								AT5G14040.1	phosphate transporter 3;1	Cre03.g172300.t1.2	Mitochondrial phosphate carrier protein
TRINITY_DN10194_c2_g1_i1	CsuC169_16650	1841	37.26	33.73	36.51	33.5	34.21	40.75	21.56	27.93	24.65	0.0128264	-0.548839	0.906008	0.0178865	0	0	TRINITY_DN10194_c2_g1_i1	CsuC169_16650										AT3G45740.1	hydrolase family protein / HAD-superfamily protein	Cre01.g013250.t1.1
TRINITY_DN102_c0_g1_i1	Cre03.g178300.t1.2	973	20.81	18.88	21.14	18.44	16.91	18.66	26.83	19.27	20.56	-0.171556	0.303595	0.0638272	0.153616	0	0	TRINITY_DN102_c0_g1_i1	Cre03.g178300.t1.2		K12850	pre-mRNA-splicing factor 38B	03040 Spliceosome	Transcription	Genetic Information Processing				AT5G37370.1	PRP38 family protein
TRINITY_DN10200_c0_g3_i2	Vocar.0018s0165.1.p	1173	6.52	10.36	11.7	17.83	18.74	16.3	4.99	6.91	6.41	0.887443	-1.52982	0.00902992	0.000229234	0	1	TRINITY_DN10200_c0_g3_i2	Vocar.0018s0165.1.p		K07002					GO:0016787	hydrolase activity	molecular_function			Cre16.g681500.t1.2
TRINITY_DN10203_c0_g1_i1	Vocar.0005s0487.1.p	2745	17.55	21.04	19.04	9.31	9.67	9.79	24.5	25.87	24.94	-1.00225	1.38828	0.000708109	3.48482e-06	1	1	TRINITY_DN10203_c0_g1_i1	Vocar.0005s0487.1.p		K12587	exosome complex component MTR3	03018 RNA degradation	Folding, sorting and degradation	Genetic Information Processing				AT4G27490.1	3\'-5\'-exoribonuclease family protein	Cre17.g697624.t1.2
TRINITY_DN10204_c0_g1_i1	Cre14.g614400.t1.1	713	3.34	2.24	3.27	0.55	1.77	2.58	1.77	1.18	3.16	-0.852896	0.318391	0.128538	0.653262	0	0	TRINITY_DN10204_c0_g1_i1	Cre14.g614400.t1.1		K15711					GO:0003676|GO:0016818|GO:0008270|GO:0005515|GO:0005524	nucleic acid binding|hydrolase activity, acting on acid anhydrides, in phosphorus-containing anhydrides|zinc ion binding|protein binding|ATP binding	molecular_function|molecular_function|molecular_function|molecular_function|molecular_function	AT5G05130.1	DNA/RNA helicase protein
TRINITY_DN10207_c0_g2_i1	Cre07.g318800.t1.2	1104	9.86	8.83	10.54	16.16	19.31	19.11	10.14	10.33	8.96	0.900923	-0.891085	0.0017279	0.00161783	0	0	TRINITY_DN10207_c0_g2_i1	Cre07.g318800.t1.2		K13993	HSP20 family protein	04141 Protein processing in endoplasmic reticulum	Folding, sorting and degradation	Genetic Information Processing				AT1G53540.1	HSP20-like chaperones superfamily protein
TRINITY_DN10207_c0_g3_i1	Cre07.g318800.t1.2	980	51.93	61.53	55.7	162.53	158.92	158.64	73.19	71.85	62.15	1.50492	-1.21235	4.53584e-06	1.61888e-05	1	1	TRINITY_DN10207_c0_g3_i1	Cre07.g318800.t1.2		K13993	HSP20 family protein	04141 Protein processing in endoplasmic reticulum	Folding, sorting and degradation	Genetic Information Processing				AT1G53540.1	HSP20-like chaperones superfamily protein
TRINITY_DN10208_c0_g2_i1	CsuC169_57634	931	5.52	4.05	4.48	2.86	2.5	2.67	2.42	5.26	2.83	-0.807098	0.388291	0.0110458	0.406676	0	0	TRINITY_DN10208_c0_g2_i1	CsuC169_57634										AT3G24220.1	nine-cis-epoxycarotenoid dioxygenase 6	Cre12.g488350.t1.1
TRINITY_DN10210_c1_g3_i2	MspRCC299_86007	1319	13.74	12.02	10.81	13.06	14.7	11.21	17.6	17.91	14.25	0.0917033	0.352623	0.576814	0.0805288	0	0	TRINITY_DN10210_c1_g3_i2	MspRCC299_86007							GO:0022857|GO:0016020|GO:0016021	transmembrane transporter activity|membrane|integral component of membrane	molecular_function|cellular_component|cellular_component	AT3G45870.1	nodulin MtN21 /EamA-like transporter family protein
TRINITY_DN10218_c0_g2_i1	MpuCCMP1545_19266	3406	21.5	21.27	22.74	35.11	33.07	35.51	32.77	30.18	29.03	0.66249	-0.172885	0.000134539	0.0434962	0	0	TRINITY_DN10218_c0_g2_i1	MpuCCMP1545_19266							GO:0008270|GO:0005515	zinc ion binding|protein binding	molecular_function|molecular_function	AT2G20650.2	RING/U-box superfamily protein	Cre08.g381900.t1.2
TRINITY_DN10219_c0_g1_i1	Cre17.g724550.t1.2	1178	16.24	12.5	15.05	12.99	12.45	14.57	7.17	5.35	6.68	-0.130241	-1.05925	0.378448	0.00115613	0	1	TRINITY_DN10219_c0_g1_i1	Cre17.g724550.t1.2		K16780
TRINITY_DN10219_c0_g2_i1	Cre17.g724550.t1.2	1390	0.54	1.72	0.96	3.29	0.82	4.51	1.8	3.91	1.96	1.42063	-0.168461	0.189183	0.816765	0	0	TRINITY_DN10219_c0_g2_i1	Cre17.g724550.t1.2		K16780
TRINITY_DN10225_c3_g1_i1	CsuC169_17252	1839	37.58	40.97	43.12	35	33.74	32.88	42.12	41.81	38.24	-0.259789	0.265706	0.017963	0.00785951	0	0	TRINITY_DN10225_c3_g1_i1	CsuC169_17252	1.1.1.31	K00020	3-hydroxyisobutyrate dehydrogenase	00280 Valine, leucine and isoleucine degradation	Amino acid metabolism	Metabolism	GO:0006098|GO:0055114|GO:0004616|GO:0016491	pentose-phosphate shunt|oxidation-reduction process|phosphogluconate dehydrogenase (decarboxylating) activity|oxidoreductase activity	biological_process|biological_process|molecular_function|molecular_function	AT4G20930.1	6-phosphogluconate dehydrogenase family protein	Cre14.g630859.t1.1
TRINITY_DN10226_c0_g9_i1	CsuC169_35944	1800	35.98	35.47	39.46	55.08	51.14	54.85	35.92	33.14	33.35	0.538298	-0.653331	0.000730338	0.000232205	0	0	TRINITY_DN10226_c0_g9_i1	CsuC169_35944	3.5.3.12	K10536	agmatine deiminase	00330 Arginine and proline metabolism	Amino acid metabolism	Metabolism				AT5G08170.1	porphyromonas-type peptidyl-arginine deiminase family protein	Cre01.g009350.t1.2	Agmatine iminohydrolase
TRINITY_DN10230_c0_g1_i1	Vocar.0004s0037.1.p	1456	23.07	21.83	19.58	11.7	12.77	13.76	11.03	11.75	15.52	-0.754147	0.00263919	0.00177639	0.988442	0	0	TRINITY_DN10230_c0_g1_i1	Vocar.0004s0037.1.p												Cre16.g658850.t1.1
TRINITY_DN10231_c1_g1_i1	Vocar.0022s0169.1.p	1416	0.25	0.23	2.25	2.63	1.27	2.32	1.14	3.8	0.11	1.18801	-0.300631	0.213103	0.75638	0	0	TRINITY_DN10231_c1_g1_i1	Vocar.0022s0169.1.p	2.3.1.88	K00670					GO:0008080	N-acetyltransferase activity	molecular_function	AT2G38130.1	Acyl-CoA N-acyltransferases (NAT) superfamily protein	Cre14.g623800.t1.1
TRINITY_DN10231_c1_g1_i2	Vocar.0022s0169.1.p	1085	19.37	19.9	22.15	20.97	20.42	24.27	19.47	18.67	20.88	0.0963062	-0.153811	0.391819	0.180175	0	0	TRINITY_DN10231_c1_g1_i2	Vocar.0022s0169.1.p	2.3.1.88	K00670					GO:0008080	N-acetyltransferase activity	molecular_function	AT2G38130.1	Acyl-CoA N-acyltransferases (NAT) superfamily protein	Cre14.g623800.t1.1
TRINITY_DN10231_c1_g1_i3	Cre14.g623800.t1.1	1313	11.01	12.13	6.75	1.67	4.35	5.19	11.99	8.95	7	-1.41488	1.31755	0.0332487	0.0361952	1	1	TRINITY_DN10231_c1_g1_i3	Cre14.g623800.t1.1	2.3.1.88	K00670					GO:0008080	N-acetyltransferase activity	molecular_function	AT2G38130.1	Acyl-CoA N-acyltransferases (NAT) superfamily protein
TRINITY_DN10234_c0_g1_i4	CsuC169_27753	1708	7.61	7.04	6.85	4.59	6.62	6.12	7.28	6.86	7.44	-0.311065	0.316423	0.0999708	0.0893944	0	0	TRINITY_DN10234_c0_g1_i4	CsuC169_27753							GO:0016747	transferase activity, transferring acyl groups other than amino-acyl groups	molecular_function	AT1G54570.1	Esterase/lipase/thioesterase family protein	Cre12.g521650.t1.2
TRINITY_DN10235_c3_g1_i1	MpuCCMP1545_125701	2311	302.87	300.58	285.64	219.43	221.4	215.39	207.45	214.77	207.76	-0.43815	-0.0588735	0.000166564	0.0423205	0	0	TRINITY_DN10235_c3_g1_i1	MpuCCMP1545_125701
TRINITY_DN10236_c0_g1_i1	MspRCC299_66383	2206	5.38	6.38	5.01	8.05	7.3	8.78	3.88	4.67	5.47	0.524945	-0.783342	0.0142948	0.00579117	0	0	TRINITY_DN10236_c0_g1_i1	MspRCC299_66383							GO:0008271|GO:0016020|GO:0016021|GO:0015116|GO:0055085|GO:0008272	secondary active sulfate transmembrane transporter activity|membrane|integral component of membrane|sulfate transmembrane transporter activity|transmembrane transport|sulfate transport	molecular_function|cellular_component|cellular_component|molecular_function|biological_process|biological_process	AT3G12520.1	sulfate transporter 4;2	Cre17.g723350.t1.2	Sulfate anion transporter
TRINITY_DN10236_c0_g1_i2	MspRCC299_66383	2361	1.57	0.95	0.49	0.31	1.23	0.34	0.28	0.48	0.29	-0.679031	-0.840343	0.435128	0.420826	0	0	TRINITY_DN10236_c0_g1_i2	MspRCC299_66383							GO:0008271|GO:0016020|GO:0016021|GO:0015116|GO:0055085|GO:0008272	secondary active sulfate transmembrane transporter activity|membrane|integral component of membrane|sulfate transmembrane transporter activity|transmembrane transport|sulfate transport	molecular_function|cellular_component|cellular_component|molecular_function|biological_process|biological_process	AT3G12520.1	sulfate transporter 4;2	Cre17.g723350.t1.2	Sulfate anion transporter
TRINITY_DN10236_c0_g1_i3	MspRCC299_66383	2456	0.31	0.51	1.25	0.35	0.5	0.01	0.18	0.06	0.35	-1.26722	-0.543622	0.276722	0.619745	0	0	TRINITY_DN10236_c0_g1_i3	MspRCC299_66383							GO:0008271|GO:0016020|GO:0016021|GO:0015116|GO:0055085|GO:0008272	secondary active sulfate transmembrane transporter activity|membrane|integral component of membrane|sulfate transmembrane transporter activity|transmembrane transport|sulfate transport	molecular_function|cellular_component|cellular_component|molecular_function|biological_process|biological_process	AT3G12520.1	sulfate transporter 4;2	Cre17.g723350.t1.2	Sulfate anion transporter
TRINITY_DN10236_c0_g1_i4	MspRCC299_66383	2301	1.98	2.56	2.93	2.11	2.61	2.79	1.58	0.83	0.43	0.00770466	-1.40292	0.970875	0.0167606	0	1	TRINITY_DN10236_c0_g1_i4	MspRCC299_66383							GO:0008271|GO:0016020|GO:0016021|GO:0015116|GO:0055085|GO:0008272	secondary active sulfate transmembrane transporter activity|membrane|integral component of membrane|sulfate transmembrane transporter activity|transmembrane transport|sulfate transport	molecular_function|cellular_component|cellular_component|molecular_function|biological_process|biological_process	AT3G12520.1	sulfate transporter 4;2	Cre17.g723350.t1.2	Sulfate anion transporter
TRINITY_DN10238_c0_g3_i1	MpuCCMP1545_70830	478	18.98	23.3	24.52	61.69	73.97	60.96	23.28	12.81	18.54	1.55749	-1.84764	0.000678012	0.000804229	1	1	TRINITY_DN10238_c0_g3_i1	MpuCCMP1545_70830		K10420										Cre01.g004250.t1.2	Flagellar inner arm dynein light chain, Tctex1
TRINITY_DN10239_c0_g1_i1	Cre09.g406983.t1.1	566	0.6	1.35	1.35	1.7	0.42	1.27	4.65	1.28	3.98	0.0388192	1.5476	0.950222	0.118521	0	0	TRINITY_DN10239_c0_g1_i1	Cre09.g406983.t1.1
TRINITY_DN10240_c0_g1_i1	MspRCC299_63678	973	35.2	35.93	39.57	28.71	30.08	33.2	25.03	28.92	28.12	-0.267106	-0.164622	0.0301928	0.136923	0	0	TRINITY_DN10240_c0_g1_i1	MspRCC299_63678	5.3.3.2						GO:0016787	hydrolase activity	molecular_function	AT1G79690.1	nudix hydrolase homolog 3	Cre08.g381800.t1.1
TRINITY_DN10240_c0_g1_i2	MspRCC299_63678	947	13.1	5.85	11.36	13.9	10.68	8.8	7.2	3.84	5.38	0.13919	-1.02353	0.718468	0.033533	0	1	TRINITY_DN10240_c0_g1_i2	MspRCC299_63678	5.3.3.2						GO:0016787	hydrolase activity	molecular_function	AT1G79690.1	nudix hydrolase homolog 3	Cre08.g381800.t1.1
TRINITY_DN10241_c1_g1_i2	Cre01.g054100.t1.1	549	6.01	6.81	7.15	4.24	2.26	3.16	3.02	2.13	7.21	-1.04774	0.355584	0.00664953	0.618031	1	0	TRINITY_DN10241_c1_g1_i2	Cre01.g054100.t1.1							GO:0005515	protein binding	molecular_function	AT3G15410.1	Leucine-rich repeat (LRR) family protein
TRINITY_DN10243_c4_g1_i1	Vocar.0001s0255.2.p	1781	33.37	29.25	29.57	35.88	37.6	38.74	40.52	43.15	42.66	0.283648	0.170867	0.0129231	0.0153676	0	0	TRINITY_DN10243_c4_g1_i1	Vocar.0001s0255.2.p	6.2.1.3	K01897	long-chain acyl-CoA synthetase	00061 Fatty acid biosynthesis |00071 Fatty acid degradation |02024 Quorum sensing |03320 PPAR signaling pathway |04146 Peroxisome |04216 Ferroptosis |04920 Adipocytokine signaling pathway	Lipid metabolism|Lipid metabolism|Cellular community - prokaryotes|Endocrine system|Transport and catabolism|Cell growth and death|Endocrine system	Metabolism|Metabolism|Cellular Processes|Organismal Systems|Cellular Processes|Cellular Processes|Organismal Systems	GO:0003824|GO:0008152	catalytic activity|metabolic process	molecular_function|biological_process	AT3G23790.1	AMP-dependent synthetase and ligase family protein	Cre06.g299800.t1.2
TRINITY_DN10243_c5_g1_i1	Olu231_30338	773	26.67	19.58	27.35	9.31	11.2	11.63	20.65	22.79	18.03	-1.19534	0.935513	0.00589728	0.00322967	1	0	TRINITY_DN10243_c5_g1_i1	Olu231_30338	2.7.1.78	K14399	polyribonucleotide 5'-hydroxyl-kinase	03015 mRNA surveillance pathway	Translation	Genetic Information Processing	GO:0031124	mRNA 3'-end processing	biological_process	AT3G04680.1	CLP-similar protein 3	Cre03.g194800.t1.2
TRINITY_DN10243_c6_g1_i1	Olu231_30338	671	46.87	44.29	54.58	21.31	20.35	21.52	29.39	37.2	32.57	-1.20586	0.65029	0.000902731	0.00641067	1	0	TRINITY_DN10243_c6_g1_i1	Olu231_30338	2.7.1.78	K14399	polyribonucleotide 5'-hydroxyl-kinase	03015 mRNA surveillance pathway	Translation	Genetic Information Processing	GO:0031124	mRNA 3'-end processing	biological_process	AT3G04680.1	CLP-similar protein 3	Cre03.g194800.t1.2
TRINITY_DN10244_c3_g1_i1	MpuCCMP1545_51162	1317	20.84	21.34	19.94	28.34	34.07	31.62	36.26	39.6	34.94	0.598063	0.236765	0.00339824	0.0610383	0	0	TRINITY_DN10244_c3_g1_i1	MpuCCMP1545_51162		K17592					GO:0016567|GO:0004842	protein ubiquitination|ubiquitin-protein transferase activity	biological_process|molecular_function	AT5G23110.1	Zinc finger, C3HC4 type (RING finger) family protein	Cre01.g044850.t1.2
TRINITY_DN10244_c3_g1_i3	Cre17.g743847.t1.1	1868	6.06	5.54	3.97	4.49	5.63	5.35	7.41	6.75	7.46	-0.00929575	0.482893	0.965087	0.00763985	0	0	TRINITY_DN10244_c3_g1_i3	Cre17.g743847.t1.1							GO:0003676|GO:0016567|GO:0004842	nucleic acid binding|protein ubiquitination|ubiquitin-protein transferase activity	molecular_function|biological_process|molecular_function	AT1G67530.1	ARM repeat superfamily protein
TRINITY_DN10244_c3_g2_i1	CsuC169_61172	1289	21.87	20.99	17.14	22.82	20.68	20.66	16.86	16.51	14.54	0.0967116	-0.421347	0.440156	0.00598903	0	0	TRINITY_DN10244_c3_g2_i1	CsuC169_61172												Cre16.g682363.t1.1
TRINITY_DN10244_c3_g3_i1	CsuC169_60908	1335	0.37	1.03	1.39	0.3	1.36	0.28	1.44	2.72	3.56	-0.524208	1.99254	0.57541	0.0537911	0	0	TRINITY_DN10244_c3_g3_i1	CsuC169_60908												Cre02.g119651.t1.2
TRINITY_DN10248_c0_g1_i1	Olu231_44220	1365	137.58	138.67	137.7	248.34	254.17	249.48	117.18	123.24	117.55	0.861257	-1.07087	4.04994e-07	9.93496e-07	0	1	TRINITY_DN10248_c0_g1_i1	Olu231_44220		K11254	histone H4	05034 Alcoholism |05203 Viral carcinogenesis |05322 Systemic lupus erythematosus	Substance dependence|Cancers|Immune diseases	Human Diseases|Human Diseases|Human Diseases				AT5G59690.1	Histone superfamily protein	Cre12.g505450.t1.2	Histone H4
TRINITY_DN10250_c0_g1_i3	MspRCC299_67596	588	5.04	7.33	5.83	4.24	2.74	3.13	5.99	4.11	6.37	-0.848155	0.704058	0.0289073	0.0631634	0	0	TRINITY_DN10250_c0_g1_i3	MspRCC299_67596		K12662	U4/U6 small nuclear ribonucleoprotein PRP4	03040 Spliceosome	Transcription	Genetic Information Processing	GO:0005515	protein binding	molecular_function	AT2G41500.1	WD-40 repeat family protein / small nuclear ribonucleoprotein Prp4p-related	Cre16.g662800.t1.2	Splicing factor, component of the U4/U6-U5 snRNP complex
TRINITY_DN10250_c0_g1_i4	CsuC169_28049	1565	13.41	12.42	13.3	6.48	5.97	6.28	8.01	9.49	7.81	-1.06292	0.434357	3.98214e-05	0.0163136	1	0	TRINITY_DN10250_c0_g1_i4	CsuC169_28049		K12662	U4/U6 small nuclear ribonucleoprotein PRP4	03040 Spliceosome	Transcription	Genetic Information Processing	GO:0005515	protein binding	molecular_function	AT2G41500.1	WD-40 repeat family protein / small nuclear ribonucleoprotein Prp4p-related	Cre16.g662800.t1.2	Splicing factor, component of the U4/U6-U5 snRNP complex
TRINITY_DN10253_c1_g1_i1	CsuC169_14218	3106	58.63	59	60.68	33.69	34.6	32.37	59.17	63.14	60.86	-0.824897	0.863693	8.85003e-06	3.13433e-05	0	0	TRINITY_DN10253_c1_g1_i1	CsuC169_14218							GO:0005975|GO:0004553	carbohydrate metabolic process|hydrolase activity, hydrolyzing O-glycosyl compounds	biological_process|molecular_function	AT4G11050.1	glycosyl hydrolase 9C3	Cre06.g270500.t1.1
TRINITY_DN10259_c0_g1_i1	MspRCC299_97114	1496	1.53	0.82	0.55	5.23	4.8	3.52	0.94	1.58	2.02	2.22417	-1.57753	0.00386398	0.00753657	1	1	TRINITY_DN10259_c0_g1_i1	MspRCC299_97114										AT3G62770.1	Transducin/WD40 repeat-like superfamily protein	Cre10.g425750.t1.1
TRINITY_DN10259_c0_g2_i1	MspRCC299_97114	1171	27.42	33.09	29.25	40.07	41	36.46	27.67	27.63	24.29	0.388884	-0.56237	0.0129919	0.00207723	0	0	TRINITY_DN10259_c0_g2_i1	MspRCC299_97114										AT3G62770.1	Transducin/WD40 repeat-like superfamily protein	Cre10.g425750.t1.1
TRINITY_DN10260_c0_g1_i1	Vocar.0022s0177.1.p	590	2.51	1.68	1.26	2.34	1.17	1.16	6.36	3.98	3.96	-0.222834	1.61452	0.653535	0.0224401	0	1	TRINITY_DN10260_c0_g1_i1	Vocar.0022s0177.1.p	3.4.19.3	K01304								AT1G23440.1	Peptidase C15, pyroglutamyl peptidase I-like	Cre14.g623439.t1.1
TRINITY_DN10262_c0_g2_i1	Vocar.0021s0046.1.p	2386	3.29	3.71	3.59	13.88	13.93	13.41	3.71	2.61	2.35	1.96064	-2.24924	1.01968e-06	1.73226e-05	1	1	TRINITY_DN10262_c0_g2_i1	Vocar.0021s0046.1.p	1.13.11.52	K00463	indoleamine 2,3-dioxygenase	00380 Tryptophan metabolism |05143 African trypanosomiasis	Amino acid metabolism|Infectious diseases	Metabolism|Human Diseases	GO:0020037	heme binding	molecular_function			Cre17.g710200.t2.1
TRINITY_DN10264_c0_g1_i1	CsuC169_52189	595	0.41	0.83	0.41	1.91	3.06	3.43	2.4	1.96	2.74	2.34792	-0.24257	0.0092983	0.443623	1	0	TRINITY_DN10264_c0_g1_i1	CsuC169_52189		K12623	U6 snRNA-associated Sm-like protein LSm4	03018 RNA degradation |03040 Spliceosome	Folding, sorting and degradation|Transcription	Genetic Information Processing|Genetic Information Processing				AT5G27720.1	Small nuclear ribonucleoprotein family protein	Cre06.g251300.t1.2	U6 snRNA-associated Sm-like small nuclear riboprotein LSm4
TRINITY_DN10264_c0_g2_i1	MspRCC299_80773	559	27.94	21.12	15.62	34.88	37.82	32.16	17.8	23.54	19.54	0.697073	-0.784424	0.0268664	0.00340506	0	0	TRINITY_DN10264_c0_g2_i1	MspRCC299_80773		K12623	U6 snRNA-associated Sm-like protein LSm4	03018 RNA degradation |03040 Spliceosome	Folding, sorting and degradation|Transcription	Genetic Information Processing|Genetic Information Processing	GO:0006396	RNA processing	biological_process	AT5G27720.1	Small nuclear ribonucleoprotein family protein	Cre06.g251300.t1.2	U6 snRNA-associated Sm-like small nuclear riboprotein LSm4
TRINITY_DN10265_c0_g1_i1	Cre10.g418100.t1.1	1437	52.27	47.19	53.73	24.19	24.77	25.71	50.29	52.77	56.65	-1.03672	1.09685	0.000209032	0.000118292	1	1	TRINITY_DN10265_c0_g1_i1	Cre10.g418100.t1.1	3.4.25.1	K02728	20S proteasome subunit alpha 3	03050 Proteasome	Folding, sorting and degradation	Genetic Information Processing	GO:0019773|GO:0004298|GO:0004175|GO:0006511|GO:0051603|GO:0005839	proteasome core complex, alpha-subunit complex|threonine-type endopeptidase activity|endopeptidase activity|ubiquitin-dependent protein catabolic process|proteolysis involved in cellular protein catabolic process|proteasome core complex	cellular_component|molecular_function|molecular_function|biological_process|biological_process|cellular_component	AT3G22110.1	20S proteasome alpha subunit C1
TRINITY_DN10265_c3_g1_i1	Vocar.0060s0002.1.p	1384	27.73	26.81	29.59	35.05	36.99	37.2	16.6	20.32	20.53	0.376809	-0.927122	0.00142274	0.000283797	0	0	TRINITY_DN10265_c3_g1_i1	Vocar.0060s0002.1.p	2.3.1.88	K00670					GO:0008080	N-acetyltransferase activity	molecular_function	AT5G13780.1	Acyl-CoA N-acyltransferases (NAT) superfamily protein	Cre08.g364450.t1.2	Peptide alpha-N-acetyltransferase
TRINITY_DN10271_c0_g2_i1	Cre02.g100800.t1.1	1834	1.47	0.93	0.74	1.76	1.54	1.68	0.7	0.79	0.79	0.665381	-1.12711	0.0545967	0.000222388	0	1	TRINITY_DN10271_c0_g2_i1	Cre02.g100800.t1.1							GO:0005515	protein binding	molecular_function	AT5G25150.1	TBP-associated factor 5
TRINITY_DN10272_c0_g1_i1	MspRCC299_74198	1566	14.18	12.9	13.16	11.49	10.94	11.5	12.54	12.57	12.55	-0.246069	0.150472	0.00824116	0.00256445	0	0	TRINITY_DN10272_c0_g1_i1	MspRCC299_74198	1.14.11.33,4.2.99.18	K10765								AT1G11780.1	oxidoreductase, 2OG-Fe(II) oxygenase family protein	Cre06.g278198.t1.1
TRINITY_DN10276_c1_g2_i5	CsuC169_13879	1661	11.31	15.2	16.96	9.31	7.84	7.07	9.83	14.48	13.46	-0.843821	0.641042	0.02323	0.044042	0	0	TRINITY_DN10276_c1_g2_i5	CsuC169_13879							GO:0000166|GO:0005525|GO:0005622|GO:0015684|GO:0015093|GO:0000287|GO:0016021|GO:0003924	nucleotide binding|GTP binding|intracellular|ferrous iron transport|ferrous iron transmembrane transporter activity|magnesium ion binding|integral component of membrane|GTPase activity	molecular_function|molecular_function|cellular_component|biological_process|molecular_function|molecular_function|cellular_component|molecular_function	AT5G18570.1	GTP1/OBG family protein	Cre10.g433100.t1.2
TRINITY_DN10277_c0_g2_i1	CsuC169_16904	1853	16.31	14.55	14.13	15.17	16.25	15.21	12.3	9.47	13.45	0.0516541	-0.404864	0.509411	0.0368794	0	0	TRINITY_DN10277_c0_g2_i1	CsuC169_16904		K14554	U3 small nucleolar RNA-associated protein 21	03008 Ribosome biogenesis in eukaryotes	Translation	Genetic Information Processing	GO:0006364|GO:0032040|GO:0005515	rRNA processing|small-subunit processome|protein binding	biological_process|cellular_component|molecular_function	AT4G04940.1	transducin family protein / WD-40 repeat family protein	Cre10.g466250.t1.2
TRINITY_DN10277_c1_g3_i3	CsuC169_5329	1408	27.16	26.26	23.54	19.74	21.04	19.71	20.57	25.06	21.19	-0.347412	0.143583	0.00944946	0.224928	0	0	TRINITY_DN10277_c1_g3_i3	CsuC169_5329	1.14.11.-	K06892	feruloyl-CoA ortho-hydroxylase	00940 Phenylpropanoid biosynthesis	Biosynthesis of other secondary metabolites	Metabolism	GO:0055114|GO:0016706|GO:0016491	oxidation-reduction process|oxidoreductase activity, acting on paired donors, with incorporation or reduction of molecular oxygen, 2-oxoglutarate as one donor, and incorporation of one atom each of oxygen into both donors|oxidoreductase activity	biological_process|molecular_function|molecular_function	AT3G50210.1	2-oxoglutarate (2OG) and Fe(II)-dependent oxygenase superfamily protein	Cre10.g466700.t1.1
TRINITY_DN10278_c0_g3_i1	Vocar.0018s0116.1.p	790	22.12	20.32	27.32	34.32	24.61	27.27	15.71	16.5	9.88	0.305288	-1.03421	0.200309	0.0146391	0	1	TRINITY_DN10278_c0_g3_i1	Vocar.0018s0116.1.p										AT5G35690.1		Cre16.g684000.t1.1
TRINITY_DN10278_c0_g4_i1	MspRCC299_105453	1923	23.31	23.32	23.65	20.97	22.35	24	21.5	21.74	22.29	-0.062079	-0.0388796	0.326374	0.546368	0	0	TRINITY_DN10278_c0_g4_i1	MspRCC299_105453										AT5G35690.1		Cre16.g684000.t1.1
TRINITY_DN10278_c0_g5_i1	Vocar.0032s0110.1.p	744	54.65	45.2	58.71	59.5	63.96	57.18	35.38	43.2	40.87	0.188089	-0.596711	0.174949	0.00261516	0	0	TRINITY_DN10278_c0_g5_i1	Vocar.0032s0110.1.p	1.8.1.8	K17609								AT1G60420.1	DC1 domain-containing protein	Cre16.g647534.t1.2
TRINITY_DN10279_c1_g1_i1	CsuC169_28136	1525	33.81	39.01	34.14	24.6	21.54	24.15	33.56	32.94	37.79	-0.60568	0.569209	0.00319904	0.00323695	0	0	TRINITY_DN10279_c1_g1_i1	CsuC169_28136		K13091					GO:0003676	nucleic acid binding	molecular_function	AT5G09880.1	Splicing factor, CC1-like	Cre04.g213905.t1.1
TRINITY_DN10282_c0_g1_i2	Olu231_5107	2486	20.27	23.47	29.01	33.85	33.42	29.95	14.62	18.78	20.55	0.418306	-0.84963	0.0451816	0.00256026	0	0	TRINITY_DN10282_c0_g1_i2	Olu231_5107	3.5.4.4	K01488	adenosine deaminase	00230 Purine metabolism |05340 Primary immunodeficiency	Nucleotide metabolism|Immune diseases	Metabolism|Human Diseases	GO:0019239	deaminase activity	molecular_function	AT4G04880.1	adenosine/AMP deaminase family protein	Cre03.g161000.t1.1
TRINITY_DN10282_c0_g2_i1	Cre06.g311050.t1.2	1297	9.17	9.34	8.25	15.72	19.32	18.43	12.68	10.99	11.5	0.998652	-0.604384	0.0014232	0.00691237	0	0	TRINITY_DN10282_c0_g2_i1	Cre06.g311050.t1.2	1.2.4.4	K00167	2-oxoisovalerate dehydrogenase E1 component beta subunit	00280 Valine, leucine and isoleucine degradation |00640 Propanoate metabolism	Amino acid metabolism|Carbohydrate metabolism	Metabolism|Metabolism	GO:0003824|GO:0008152	catalytic activity|metabolic process	molecular_function|biological_process	AT3G13450.1	Transketolase family protein
TRINITY_DN10283_c0_g1_i2	CsuC169_43765	2596	13.11	12.73	12.32	12.75	10.09	10.44	9.21	11.35	9.84	-0.197406	-0.130584	0.133228	0.41171	0	0	TRINITY_DN10283_c0_g1_i2	CsuC169_43765										AT3G06290.1	SAC3/GANP/Nin1/mts3/eIF-3 p25 family	Cre02.g143600.t1.1
TRINITY_DN10283_c0_g1_i4	CsuC169_43765	2556	14.25	11.89	14.17	11.55	12.69	12.82	12.92	8.76	7.87	-0.121275	-0.326705	0.282219	0.19446	0	0	TRINITY_DN10283_c0_g1_i4	CsuC169_43765										AT3G06290.1	SAC3/GANP/Nin1/mts3/eIF-3 p25 family	Cre02.g143600.t1.1
TRINITY_DN10287_c0_g1_i1	MspRCC299_81116	1082	36.08	36.22	34.9	33.6	27.37	28.81	23.66	24.92	26.53	-0.255839	-0.257389	0.0395482	0.0763267	0	0	TRINITY_DN10287_c0_g1_i1	MspRCC299_81116		K15100								AT1G07030.1	Mitochondrial substrate carrier family protein	Cre02.g090900.t2.1
TRINITY_DN10292_c0_g2_i1	Vocar.0014s0274.1.p	3229	61.09	56.53	57.19	34.93	35.41	34.14	72.97	73.73	73.03	-0.742561	1.07251	9.04219e-05	1.06367e-07	0	1	TRINITY_DN10292_c0_g2_i1	Vocar.0014s0274.1.p	1.14.-.-	K15747	beta-ring hydroxylase	00906 Carotenoid biosynthesis	Metabolism of terpenoids and polyketides	Metabolism	GO:0016705|GO:0055114|GO:0005506|GO:0020037	oxidoreductase activity, acting on paired donors, with incorporation or reduction of molecular oxygen|oxidation-reduction process|iron ion binding|heme binding	molecular_function|biological_process|molecular_function|molecular_function	AT1G31800.1	cytochrome P450, family 97, subfamily A, polypeptide 3	Cre02.g142266.t1.1	Cytochrome P450, CYP97 superfamily; carotenoid hydroxylase
TRINITY_DN10295_c0_g2_i1	CsuC169_47519	1927	27.09	24.58	25.18	27.71	25.68	23.18	20.96	23.01	22.98	-0.005266	-0.193695	0.953768	0.0954236	0	0	TRINITY_DN10295_c0_g2_i1	CsuC169_47519										AT1G33780.1	Protein of unknown function (DUF179)	Cre03.g189700.t1.2
TRINITY_DN10296_c1_g10_i1	MspRCC299_76856	998	53.33	55.98	51.5	61.95	61.66	55.56	69.93	69.12	72.7	0.155972	0.241033	0.0673448	0.00984865	0	0	TRINITY_DN10296_c1_g10_i1	MspRCC299_76856		K13107					GO:0003676	nucleic acid binding	molecular_function	AT3G47120.1	RNA recognition motif (RRM)-containing protein	Cre06.g280550.t1.1
TRINITY_DN10296_c1_g2_i1	MspRCC299_76856	764	11.88	14.31	17.84	16.45	18.45	17.23	19.16	16.96	14.38	0.243627	-0.0458305	0.213215	0.735331	0	0	TRINITY_DN10296_c1_g2_i1	MspRCC299_76856		K13107					GO:0003676	nucleic acid binding	molecular_function	AT3G47120.1	RNA recognition motif (RRM)-containing protein	Cre06.g280550.t1.1
TRINITY_DN10299_c0_g3_i1	MspRCC299_55942	1046	9.28	6.4	4.95	8.01	8.15	7.51	6.58	5.38	6.93	0.198316	-0.325437	0.475175	0.0349552	0	0	TRINITY_DN10299_c0_g3_i1	MspRCC299_55942	1.13.11.51									AT3G63520.1	carotenoid cleavage dioxygenase 1	Cre03.g149650.t1.1	Carotenoid cleavage dioxygenase
TRINITY_DN10302_c0_g1_i2	Vocar.0025s0183.1.p	1904	2.38	1.74	0.52	1.62	2.44	2.16	4.7	2.94	3.77	0.42279	0.875312	0.426992	0.0370769	0	0	TRINITY_DN10302_c0_g1_i2	Vocar.0025s0183.1.p							GO:0005634|GO:0006606|GO:0005737|GO:0008565|GO:0005515	nucleus|protein import into nucleus|cytoplasm|protein transporter activity|protein binding	cellular_component|biological_process|cellular_component|molecular_function|molecular_function	AT3G06720.2	importin alpha isoform 1	Cre04.g215850.t1.2	Importin alpha
TRINITY_DN10302_c0_g2_i1	Vocar.0025s0183.1.p	1655	8.41	10.89	14.86	12.06	12.49	12.73	16.4	16.55	16.73	0.126094	0.414263	0.611173	4.55545e-05	0	0	TRINITY_DN10302_c0_g2_i1	Vocar.0025s0183.1.p							GO:0005634|GO:0006606|GO:0005737|GO:0008565|GO:0005515	nucleus|protein import into nucleus|cytoplasm|protein transporter activity|protein binding	cellular_component|biological_process|cellular_component|molecular_function|molecular_function	AT3G06720.2	importin alpha isoform 1	Cre04.g215850.t1.2	Importin alpha
TRINITY_DN10303_c1_g1_i4	CsuC169_42319	4492	7.09	7.78	8.05	8.52	9.97	8.78	7.01	6.57	6.89	0.250708	-0.413804	0.0521366	0.00820958	0	0	TRINITY_DN10303_c1_g1_i4	CsuC169_42319		K05643	ATP-binding cassette, subfamily A (ABC1), member 3	02010 ABC transporters	Membrane transport	Environmental Information Processing	GO:0005524|GO:0016887	ATP binding|ATPase activity	molecular_function|molecular_function	AT2G41700.1	ATP-binding cassette A1	Cre03.g151400.t1.1
TRINITY_DN10303_c1_g2_i1	Olu231_42103	1946	7.49	7.47	6.07	8.96	8.7	7.58	6.45	6.97	6.02	0.263263	-0.376684	0.0907765	0.0186023	0	0	TRINITY_DN10303_c1_g2_i1	Olu231_42103		K05643	ATP-binding cassette, subfamily A (ABC1), member 3	02010 ABC transporters	Membrane transport	Environmental Information Processing	GO:0005215|GO:0016021|GO:0006810|GO:0005524|GO:0016887	transporter activity|integral component of membrane|transport|ATP binding|ATPase activity	molecular_function|cellular_component|biological_process|molecular_function|molecular_function	AT2G41700.1	ATP-binding cassette A1	Cre03.g151400.t1.1
TRINITY_DN10307_c0_g2_i1	MpuCCMP1545_123071	1991	26.77	30.26	26.46	13.46	14.19	14.89	23.62	22.02	23.9	-0.972783	0.709023	0.000446434	0.000231156	0	0	TRINITY_DN10307_c0_g2_i1	MpuCCMP1545_123071	2.7.6.1						GO:0009116	nucleoside metabolic process	biological_process	AT2G42910.1	Phosphoribosyltransferase family protein	Cre09.g394550.t1.2	Ribose-phosphate pyrophosphokinase
TRINITY_DN10310_c1_g1_i1	CsuC169_24389	1099	0.51	0.34	0.34	0.71	0.85	0.28	0.16	0.16	0.65	0.628744	-0.923649	0.296492	0.287946	0	0	TRINITY_DN10310_c1_g1_i1	CsuC169_24389		K02692	photosystem I subunit II	00195 Photosynthesis	Energy metabolism	Metabolism	GO:0009522|GO:0009538|GO:0015979	photosystem I|photosystem I reaction center|photosynthesis	cellular_component|cellular_component|biological_process	AT1G03130.1	photosystem I subunit D-2	Cre05.g238332.t1.1	Photosystem I reaction center subunit II, 20 kDa
TRINITY_DN10311_c1_g1_i2	MspRCC299_78669	1155	16.88	15.28	13.07	8.31	10.48	10.88	13.41	15.72	16.69	-0.608275	0.626973	0.0190108	0.0128727	0	0	TRINITY_DN10311_c1_g1_i2	MspRCC299_78669	3.1.3.4	K15728	phosphatidate phosphatase LPIN	00561 Glycerolipid metabolism |00564 Glycerophospholipid metabolism	Lipid metabolism|Lipid metabolism	Metabolism|Metabolism				AT3G09560.1	Lipin family protein	Cre12.g506600.t1.2
TRINITY_DN10311_c1_g1_i3	MspRCC299_78669	1312	5.98	5.85	6.17	2.63	1.44	1.66	2.52	3.12	4.94	-1.65139	0.884733	0.000410425	0.118063	1	0	TRINITY_DN10311_c1_g1_i3	MspRCC299_78669	3.1.3.4	K15728	phosphatidate phosphatase LPIN	00561 Glycerolipid metabolism |00564 Glycerophospholipid metabolism	Lipid metabolism|Lipid metabolism	Metabolism|Metabolism				AT3G09560.1	Lipin family protein	Cre12.g506600.t1.2
TRINITY_DN10313_c0_g1_i1	CsuC169_65796	2415	101.37	104.26	97.42	287.92	295.93	288.93	165.93	160.6	158.51	1.52606	-0.847514	4.85915e-07	2.69617e-06	1	0	TRINITY_DN10313_c0_g1_i1	CsuC169_65796	4.2.1.76	K12450	UDP-glucose 4,6-dehydratase	00520 Amino sugar and nucleotide sugar metabolism	Carbohydrate metabolism	Metabolism	GO:0003824|GO:0045226|GO:0050662|GO:0055114|GO:0008831|GO:0003854|GO:0009058|GO:0006694|GO:0044237|GO:0016616	catalytic activity|extracellular polysaccharide biosynthetic process|coenzyme binding|oxidation-reduction process|dTDP-4-dehydrorhamnose reductase activity|3-beta-hydroxy-delta5-steroid dehydrogenase activity|biosynthetic process|steroid biosynthetic process|cellular metabolic process|oxidoreductase activity, acting on the CH-OH group of donors, NAD or NADP as acceptor	molecular_function|biological_process|molecular_function|biological_process|molecular_function|molecular_function|biological_process|biological_process|biological_process|molecular_function	AT1G78570.1	rhamnose biosynthesis 1	Cre02.g083800.t1.2	dTDP-glucose 4,6-dehydratase
TRINITY_DN10313_c0_g2_i1	MspRCC299_59265	1199	18.06	20.44	18.49	16.18	15.66	14.33	14.41	15.91	13.69	-0.303753	-0.0691244	0.0170165	0.447135	0	0	TRINITY_DN10313_c0_g2_i1	MspRCC299_59265	1.1.1.300									AT1G64590.1	NAD(P)-binding Rossmann-fold superfamily protein	Cre09.g398252.t1.1	Short-chain dehydrogenase/reductase
TRINITY_DN10314_c0_g1_i1	Cre16.g673281.t1.1	1564	9.76	9.58	8.71	23.9	21.92	23.74	11.5	11.22	10.88	1.31026	-1.0498	4.15617e-05	5.39967e-05	1	1	TRINITY_DN10314_c0_g1_i1	Cre16.g673281.t1.1	1.14.11.18	K00477	phytanoyl-CoA hydroxylase	04146 Peroxisome	Transport and catabolism	Cellular Processes				AT2G01490.1	phytanoyl-CoA dioxygenase (PhyH) family protein
TRINITY_DN10314_c0_g2_i1	Vocar.0034s0089.1.p	1565	45.67	44.42	43.98	78.86	79.52	73.38	46.91	46.84	46.13	0.789645	-0.728442	8.50607e-05	9.83269e-05	0	0	TRINITY_DN10314_c0_g2_i1	Vocar.0034s0089.1.p	4.2.1.1						GO:0008270|GO:0004089	zinc ion binding|carbonate dehydratase activity	molecular_function|molecular_function	AT4G33580.1	beta carbonic anhydrase 5	Cre12.g485050.t1.2	Carbonic anhydrase 6
TRINITY_DN10317_c0_g1_i1	MpuCCMP1545_49032	1677	17.07	18.17	19.56	16.53	15.46	14.07	19.06	23.7	20.44	-0.250661	0.45641	0.0451963	0.021049	0	0	TRINITY_DN10317_c0_g1_i1	MpuCCMP1545_49032							GO:0006260|GO:0003896	DNA replication|DNA primase activity	biological_process|molecular_function	AT5G52800.3	DNA primases	Cre17.g705150.t1.1
TRINITY_DN10317_c1_g1_i1	CsuC169_61409	1452	38.17	39.91	34.65	34.93	37.25	42.29	25.58	28.55	24.46	0.022098	-0.542552	0.838487	0.00864894	0	0	TRINITY_DN10317_c1_g1_i1	CsuC169_61409										AT4G35760.1	NAD(P)H dehydrogenase (quinone)s	Cre12.g493150.t1.2	Vitamin K epoxide reductase
TRINITY_DN10317_c3_g1_i1	CsuC169_42641	564	5.86	5.88	4.98	6.42	3.41	4.69	9.86	6.01	5.56	-0.203533	0.56159	0.470585	0.228008	0	0	TRINITY_DN10317_c3_g1_i1	CsuC169_42641										AT5G52800.1	DNA primases	Cre17.g705150.t1.1
TRINITY_DN10318_c0_g1_i2	CsuC169_14921	3723	5.07	4.5	3.57	9.75	9.7	9	3.28	4.1	3.77	1.11446	-1.35138	0.000518023	7.05589e-05	1	1	TRINITY_DN10318_c0_g1_i2	CsuC169_14921							GO:0003676|GO:0005524|GO:0004386	nucleic acid binding|ATP binding|helicase activity	molecular_function|molecular_function|molecular_function	AT1G79350.1	RING/FYVE/PHD zinc finger superfamily protein	Cre13.g578501.t1.1
TRINITY_DN10319_c0_g2_i1	Olu231_38767	4973	3.23	3.78	2.79	5.69	5.69	5.65	4.88	5.1	4.74	0.797225	-0.210301	0.001096	0.00188178	0	0	TRINITY_DN10319_c0_g2_i1	Olu231_38767		K07901	Ras-related protein Rab-8A	04144 Endocytosis |04152 AMPK signaling pathway |04530 Tight junction |04972 Pancreatic secretion	Transport and catabolism|Signal transduction|Cellular community - eukaryotes|Digestive system	Cellular Processes|Environmental Information Processing|Cellular Processes|Organismal Systems	GO:0005525	GTP binding	molecular_function	AT3G53610.2	RAB GTPase homolog 8	Cre12.g560150.t1.2	Small Rab-related GTPase
TRINITY_DN10322_c2_g1_i1	CsuC169_43243	960	84.31	73.07	78.81	129.39	131.25	136.53	72.76	66.91	76.18	0.749809	-0.879728	0.000159454	6.22947e-05	0	0	TRINITY_DN10322_c2_g1_i1	CsuC169_43243							GO:0003676|GO:0003723	nucleic acid binding|RNA binding	molecular_function|molecular_function	AT4G34110.1	poly(A) binding protein 2	Cre01.g039300.t1.2	Polyadenylate-binding protein RB47
TRINITY_DN10325_c0_g1_i1	MpuCCMP1545_11175	1474	13.44	13.95	10.62	24.75	26.17	23.69	27.55	22.92	26.6	0.97299	0.0468004	0.000637332	0.63203	0	0	TRINITY_DN10325_c0_g1_i1	MpuCCMP1545_11175	3.4.21.62						GO:0004252|GO:0006508	serine-type endopeptidase activity|proteolysis	molecular_function|biological_process	AT5G19660.1	SITE-1 protease	Cre07.g329500.t1.2	Secreted protease and protease inhibitor
TRINITY_DN10325_c0_g2_i1	MpuCCMP1545_11175	1784	7.24	6.43	7.32	6.24	7.84	5.03	12.36	12.35	9.4	-0.135374	0.835867	0.507496	0.0173448	0	0	TRINITY_DN10325_c0_g2_i1	MpuCCMP1545_11175	3.4.21.62						GO:0004252|GO:0006508	serine-type endopeptidase activity|proteolysis	molecular_function|biological_process	AT5G19660.1	SITE-1 protease	Cre07.g329500.t1.2	Secreted protease and protease inhibitor
TRINITY_DN10328_c0_g1_i1	CsuC169_17205	830	4.97	3.74	5	4.47	3.19	4.66	4.25	4.97	3.31	-0.154226	0.0243842	0.496925	0.921396	0	0	TRINITY_DN10328_c0_g1_i1	CsuC169_17205	3.1.-.-	K10746	exonuclease 1	03430 Mismatch repair	Replication and repair	Genetic Information Processing	GO:0006281|GO:0004518	DNA repair|nuclease activity	biological_process|molecular_function	AT1G29630.2	5\'-3\' exonuclease family protein	Cre07.g353950.t1.1
TRINITY_DN10329_c0_g1_i3	MpuCCMP1545_194435	3618	67.21	62.83	65.53	67.27	65.04	64.83	56.21	58.93	57.2	0.0115354	-0.193963	0.744064	0.00176072	0	0	TRINITY_DN10329_c0_g1_i3	MpuCCMP1545_194435	2.4.2.14	K00764	amidophosphoribosyltransferase	00230 Purine metabolism |00250 Alanine, aspartate and glutamate metabolism	Nucleotide metabolism|Amino acid metabolism	Metabolism|Metabolism	GO:0009116	nucleoside metabolic process	biological_process	AT2G16570.1	GLN phosphoribosyl pyrophosphate amidotransferase 1	Cre05.g234638.t1.1
TRINITY_DN10331_c0_g1_i3	CsuC169_54573	1506	27.8	30.43	25.58	27.74	30.73	29.29	26.37	25.47	28.64	0.0664411	-0.124933	0.468638	0.13056	0	0	TRINITY_DN10331_c0_g1_i3	CsuC169_54573	4.2.1.17	K07511	enoyl-CoA hydratase	00062 Fatty acid elongation |00071 Fatty acid degradation |00280 Valine, leucine and isoleucine degradation |00310 Lysine degradation |00380 Tryptophan metabolism |00410 beta-Alanine metabolism |00627 Aminobenzoate degradation |00640 Propanoate metabolism |00650 Butanoate metabolism |00930 Caprolactam degradation	Lipid metabolism|Lipid metabolism|Amino acid metabolism|Amino acid metabolism|Amino acid metabolism|Metabolism of other amino acids|Xenobiotics biodegradation and metabolism|Carbohydrate metabolism|Carbohydrate metabolism|Xenobiotics biodegradation and metabolism	Metabolism|Metabolism|Metabolism|Metabolism|Metabolism|Metabolism|Metabolism|Metabolism|Metabolism|Metabolism	GO:0003824|GO:0008152	catalytic activity|metabolic process	molecular_function|biological_process	AT4G16800.1	ATP-dependent caseinolytic (Clp) protease/crotonase family protein	Cre02.g091850.t1.2
TRINITY_DN10331_c0_g1_i4	Cre02.g114250.t1.2	1660	2.22	4.55	4.58	4.16	4.97	4.08	5.7	2.94	3.13	0.218938	-0.166516	0.497462	0.634509	0	0	TRINITY_DN10331_c0_g1_i4	Cre02.g114250.t1.2	4.1.3.36	K01661	naphthoate synthase	00130 Ubiquinone and other terpenoid-quinone biosynthesis	Metabolism of cofactors and vitamins	Metabolism				AT1G60550.1	enoyl-CoA hydratase/isomerase D
TRINITY_DN10332_c0_g1_i2	Vocar.0004s0042.2.p	1014	34.31	33.68	28.22	43.6	37.87	37.68	30.1	32.35	26.33	0.30852	-0.424472	0.0493132	0.0180568	0	0	TRINITY_DN10332_c0_g1_i2	Vocar.0004s0042.2.p	2.7.12.1						GO:0006468|GO:0004672	protein phosphorylation|protein kinase activity	biological_process|molecular_function	AT4G35780.1	ACT-like protein tyrosine kinase family protein	Cre16.g659400.t2.1
TRINITY_DN10332_c0_g2_i1	Cre16.g659400.t1.1	1415	72.74	69.4	69.71	50.65	51.22	55.01	100.79	99.65	95.19	-0.433382	0.914131	0.000453926	2.96632e-05	0	0	TRINITY_DN10332_c0_g2_i1	Cre16.g659400.t1.1	2.7.12.1						GO:0006468|GO:0004672	protein phosphorylation|protein kinase activity	biological_process|molecular_function	AT4G35780.1	ACT-like protein tyrosine kinase family protein
TRINITY_DN10338_c1_g1_i1	MpuCCMP1545_9129	1445	12.59	9.11	8.71	8.05	7.47	14.33	6.07	5.86	3.86	-0.0268149	-0.91872	0.944472	0.11197	0	0	TRINITY_DN10338_c1_g1_i1	MpuCCMP1545_9129		K12891	splicing factor, arginine/serine-rich 2	03040 Spliceosome |05168 Herpes simplex infection	Transcription|Infectious diseases	Genetic Information Processing|Human Diseases	GO:0003676	nucleic acid binding	molecular_function	AT5G64200.1	ortholog of human splicing factor SC35	Cre13.g573650.t1.1
TRINITY_DN10338_c1_g1_i2	MpuCCMP1545_9129	1261	23.74	25.34	27.9	23.56	19.78	17.35	32.63	29.94	34.71	-0.343025	0.680684	0.0670397	0.00583178	0	0	TRINITY_DN10338_c1_g1_i2	MpuCCMP1545_9129		K12891	splicing factor, arginine/serine-rich 2	03040 Spliceosome |05168 Herpes simplex infection	Transcription|Infectious diseases	Genetic Information Processing|Human Diseases	GO:0003676	nucleic acid binding	molecular_function	AT5G64200.1	ortholog of human splicing factor SC35	Cre13.g573650.t1.1
TRINITY_DN10338_c1_g2_i1	MpuCCMP1545_9129	524	144.24	121.05	117.08	79.71	80.94	77.13	130.48	128.23	147.17	-0.685342	0.771426	0.00486119	0.000769442	0	0	TRINITY_DN10338_c1_g2_i1	MpuCCMP1545_9129		K12891	splicing factor, arginine/serine-rich 2	03040 Spliceosome |05168 Herpes simplex infection	Transcription|Infectious diseases	Genetic Information Processing|Human Diseases	GO:0003676	nucleic acid binding	molecular_function	AT5G64200.1	ortholog of human splicing factor SC35	Cre13.g573650.t1.1
TRINITY_DN10342_c0_g1_i1	Vocar.0023s0032.1.p	1751	16.51	24.3	20.01	16.55	14.86	17.55	10.95	12.78	14.25	-0.312942	-0.366364	0.172812	0.0414919	0	0	TRINITY_DN10342_c0_g1_i1	Vocar.0023s0032.1.p										AT4G35080.3	high-affinity nickel-transport family protein	Cre14.g629650.t1.1	Nickel transporter
TRINITY_DN10342_c0_g1_i3	Vocar.0023s0032.1.p	1567	48.28	44.37	40.3	43.77	46.01	38.06	38.17	38.14	35.74	-0.0565445	-0.190197	0.633247	0.10302	0	0	TRINITY_DN10342_c0_g1_i3	Vocar.0023s0032.1.p										AT4G35080.3	high-affinity nickel-transport family protein	Cre14.g629650.t1.1	Nickel transporter
TRINITY_DN10345_c0_g1_i1	CsuC169_52878	2024	24.05	24.49	26.05	16.08	18.49	18.18	23.11	22.47	21.11	-0.499811	0.338299	0.00168747	0.00838471	0	0	TRINITY_DN10345_c0_g1_i1	CsuC169_52878	2.5.1.-	K02257	protoheme IX farnesyltransferase	00190 Oxidative phosphorylation |00860 Porphyrin and chlorophyll metabolism	Energy metabolism|Metabolism of cofactors and vitamins	Metabolism|Metabolism	GO:0016021|GO:0004659	integral component of membrane|prenyltransferase activity	cellular_component|molecular_function	AT2G44520.1	cytochrome c oxidase 10	Cre12.g516350.t1.2	Cytochrome c oxidase assembly protein
TRINITY_DN10348_c0_g1_i3	CsuC169_39522	717	4.83	0.65	1.39	3.8	3.21	2.14	2.04	1.28	4.49	0.413462	-0.228449	0.610242	0.701305	0	0	TRINITY_DN10348_c0_g1_i3	CsuC169_39522	3.1.2.15	K11855					GO:0004221|GO:0006511	obsolete ubiquitin thiolesterase activity|ubiquitin-dependent protein catabolic process	molecular_function|biological_process	AT5G57990.1	ubiquitin-specific protease 23	Cre14.g629300.t1.1
TRINITY_DN10348_c0_g1_i4	Olu231_5433	948	8.14	10	10.68	8.85	9.93	6.91	6.08	7.2	6.58	-0.165863	-0.371341	0.421055	0.107822	0	0	TRINITY_DN10348_c0_g1_i4	Olu231_5433	3.4.19.12	K11855								AT5G57990.1	ubiquitin-specific protease 23	Cre14.g629300.t1.1
TRINITY_DN10349_c0_g1_i1	MspRCC299_80905	2464	30.07	26.09	27.03	42.23	40.6	41.21	22.56	22.45	20.78	0.576323	-0.914865	0.000458101	1.30017e-05	0	0	TRINITY_DN10349_c0_g1_i1	MspRCC299_80905	4.2.99.18	K10771	AP endonuclease 1	03410 Base excision repair	Replication and repair	Genetic Information Processing	GO:0006281|GO:0004518	DNA repair|nuclease activity	biological_process|molecular_function	AT2G41460.1	apurinic endonuclease-redox protein	Cre03.g175850.t1.1
TRINITY_DN10350_c0_g2_i2	MspRCC299_62693	3389	27.55	29.08	29.03	9.77	10.06	9.09	35.74	34.7	36.8	-1.56655	1.8907	5.21432e-06	2.60579e-06	1	1	TRINITY_DN10350_c0_g2_i2	MspRCC299_62693	2.4.2.39						GO:0016021|GO:0016757	integral component of membrane|transferase activity, transferring glycosyl groups	cellular_component|molecular_function	AT4G02500.1	UDP-xylosyltransferase 2	Cre11.g474750.t1.1
TRINITY_DN10355_c0_g1_i2	MspRCC299_64728	2179	6.4	6.84	8.61	4.21	8.15	6.65	6.97	6.52	10.22	-0.200875	0.318737	0.516519	0.392507	0	0	TRINITY_DN10355_c0_g1_i2	MspRCC299_64728		K05761					GO:0003779|GO:0007010	actin binding|cytoskeleton organization	molecular_function|biological_process	AT5G57320.1	villin, putative	Cre12.g555550.t1.2
TRINITY_DN10355_c0_g1_i4	MspRCC299_64728	2240	2.38	3.23	1.76	4.22	1.54	3.86	1.22	1.5	0.65	0.384372	-1.51329	0.470374	0.0761884	0	0	TRINITY_DN10355_c0_g1_i4	MspRCC299_64728		K05761					GO:0003779|GO:0007010	actin binding|cytoskeleton organization	molecular_function|biological_process	AT5G57320.1	villin, putative	Cre12.g555550.t1.2
TRINITY_DN10355_c0_g1_i5	MspRCC299_64728	2397	1.65	0.58	0.92	6.7	6.74	5.25	5.3	6.13	3.9	2.56884	-0.285909	0.000886418	0.241176	1	0	TRINITY_DN10355_c0_g1_i5	MspRCC299_64728		K05761					GO:0003779|GO:0007010	actin binding|cytoskeleton organization	molecular_function|biological_process	AT5G57320.1	villin, putative	Cre12.g555550.t1.2
TRINITY_DN10361_c2_g1_i1	CsuC169_36967	1825	54.79	58	52.84	37.32	35.67	36.56	45.93	43.24	48.2	-0.596375	0.326477	0.000290758	0.00357105	0	0	TRINITY_DN10361_c2_g1_i1	CsuC169_36967							GO:0003824	catalytic activity	molecular_function	AT4G31750.1	HOPW1-1-interacting 2	Cre12.g529150.t1.2	Protein phosphatase 2C epsilon
TRINITY_DN10362_c0_g2_i1	CsuC169_21687	1504	8.48	10.34	10.39	16.54	14.26	15.94	5.49	7.54	6.39	0.678195	-1.26711	0.0032468	0.000546663	0	1	TRINITY_DN10362_c0_g2_i1	CsuC169_21687		K03454								AT5G46800.1	Mitochondrial substrate carrier family protein	Cre06.g295400.t1.2	Mitochondrial substrate carrier protein
TRINITY_DN10370_c2_g1_i1	MspRCC299_56046	1504	25.45	21.12	24.1	19.01	15.9	18.14	14.37	12.19	12.06	-0.413745	-0.458005	0.0204956	0.0156415	0	0	TRINITY_DN10370_c2_g1_i1	MspRCC299_56046										AT2G46560.1	transducin family protein / WD-40 repeat family protein	Cre04.g223000.t1.1
TRINITY_DN10375_c0_g1_i4	Vocar.0009s0056.1.p	524	11.9	14.36	8.04	28.79	24.66	23.08	8.95	5.07	7.56	1.15782	-1.82633	0.00493786	0.000861057	1	1	TRINITY_DN10375_c0_g1_i4	Vocar.0009s0056.1.p	1.11.1.15	K03386	peroxiredoxin (alkyl hydroperoxide reductase subunit C)	04214 Apoptosis - fly	Cell growth and death	Cellular Processes	GO:0055114|GO:0051920|GO:0016491	oxidation-reduction process|peroxiredoxin activity|oxidoreductase activity	biological_process|molecular_function|molecular_function	AT5G06290.1	2-cysteine peroxiredoxin B	Cre02.g114600.t1.2	2-cys peroxiredoxin
TRINITY_DN10376_c1_g1_i1	MpuCCMP1545_48806	1284	8.44	10.17	8.78	11.34	10.76	12.07	13.51	17.03	16.06	0.319081	0.4476	0.025534	0.0206075	0	0	TRINITY_DN10376_c1_g1_i1	MpuCCMP1545_48806												Cre04.g217952.t2.1
TRINITY_DN10377_c0_g1_i1	CsuC169_52476	4143	37.98	35.09	35.92	32.45	33.23	31.49	25.26	24.05	25.13	-0.165613	-0.384433	0.0167142	0.000278637	0	0	TRINITY_DN10377_c0_g1_i1	CsuC169_52476		K12830	splicing factor 3B subunit 3	03040 Spliceosome	Transcription	Genetic Information Processing	GO:0003676|GO:0005634	nucleic acid binding|nucleus	molecular_function|cellular_component	AT3G55220.1	Cleavage and polyadenylation specificity factor (CPSF) A subunit protein	Cre08.g372800.t1.1
TRINITY_DN10380_c0_g1_i1	Cre16.g651923.t1.2	2072	17.33	21.35	19.31	14.88	13.86	15.22	10.22	10.64	9.86	-0.399613	-0.517013	0.0190862	0.00069729	0	0	TRINITY_DN10380_c0_g1_i1	Cre16.g651923.t1.2	5.2.1.13						GO:0055114|GO:0016491	oxidation-reduction process|oxidoreductase activity	biological_process|molecular_function	AT1G06820.1	carotenoid isomerase
TRINITY_DN10381_c0_g2_i1	Cre16.g673001.t1.1	1553	18.35	21.12	18.59	34.82	34.88	32.26	25.21	28.6	27.59	0.812387	-0.324903	0.000292518	0.00664018	0	0	TRINITY_DN10381_c0_g2_i1	Cre16.g673001.t1.1		K10704	ubiquitin-conjugating enzyme E2 variant	04624 Toll and Imd signaling pathway	Immune system	Organismal Systems				AT4G27030.1	fatty acid desaturase A
TRINITY_DN10384_c0_g1_i1	CsuC169_10765	747	20	16.1	15.45	13.98	14.07	12.31	16.83	13.45	15.73	-0.353046	0.189021	0.0715772	0.176275	0	0	TRINITY_DN10384_c0_g1_i1	CsuC169_10765							GO:0016787	hydrolase activity	molecular_function	AT2G42070.1	nudix hydrolase homolog 23	Cre06.g285200.t1.1
TRINITY_DN10388_c0_g1_i1	Cre12.g486250.t1.2	1109	170.4	181.04	164.73	201.63	207.02	209.45	229.13	228.22	224.03	0.259994	0.140619	0.00306288	0.00164907	0	0	TRINITY_DN10388_c0_g1_i1	Cre12.g486250.t1.2		K07937	ADP-ribosylation factor 1	04072 Phospholipase D signaling pathway |04144 Endocytosis |05110 Vibrio cholerae infection |05134 Legionellosis	Signal transduction|Transport and catabolism|Infectious diseases|Infectious diseases	Environmental Information Processing|Cellular Processes|Human Diseases|Human Diseases	GO:0005525|GO:0007264	GTP binding|small GTPase mediated signal transduction	molecular_function|biological_process	AT1G10630.1	ADP-ribosylation factor A1F
TRINITY_DN10388_c0_g1_i2	Vocar.0016s0153.1.p	921	93.05	79.14	88.71	114.38	121.26	112.06	84.03	92.1	88.87	0.414346	-0.391851	0.00427612	0.00160216	0	0	TRINITY_DN10388_c0_g1_i2	Vocar.0016s0153.1.p		K07937	ADP-ribosylation factor 1	04072 Phospholipase D signaling pathway |04144 Endocytosis |05110 Vibrio cholerae infection |05134 Legionellosis	Signal transduction|Transport and catabolism|Infectious diseases|Infectious diseases	Environmental Information Processing|Cellular Processes|Human Diseases|Human Diseases	GO:0005525|GO:0007264	GTP binding|small GTPase mediated signal transduction	molecular_function|biological_process	AT1G10630.1	ADP-ribosylation factor A1F	Cre12.g486250.t1.2	ARF-like GTPase
TRINITY_DN10389_c0_g1_i1	CsuC169_65256	2237	11.26	11.88	12.38	5.64	4.42	4.68	12.15	12.36	12.41	-1.2689	1.32467	0.00014834	4.09128e-05	1	1	TRINITY_DN10389_c0_g1_i1	CsuC169_65256							GO:0004252|GO:0006508	serine-type endopeptidase activity|proteolysis	molecular_function|biological_process	AT5G36950.1	DegP protease 10	Cre14.g617600.t1.2	DegP-type protease
TRINITY_DN10393_c0_g2_i1	CsuC169_53187	690	2.6	1.96	2.61	0.87	1.16	0.29	1.24	0.31	1.85	-1.62785	0.55141	0.00840983	0.523537	1	0	TRINITY_DN10393_c0_g2_i1	CsuC169_53187	3.6.4.13	K12820	pre-mRNA-splicing factor ATP-dependent RNA helicase DHX15/PRP43	03040 Spliceosome	Transcription	Genetic Information Processing	GO:0003676|GO:0008026|GO:0005524|GO:0004386	nucleic acid binding|ATP-dependent helicase activity|ATP binding|helicase activity	molecular_function|molecular_function|molecular_function|molecular_function	AT3G62310.1	RNA helicase family protein	Cre03.g182950.t1.2	DEAH-box helicase, possibly nuclear pre-mRNA splicing factor
TRINITY_DN10402_c0_g1_i1	Cre02.g119651.t1.2	2244	8.28	8.76	6.53	8.04	6.59	6.42	7.5	5.48	6.39	-0.163132	-0.119996	0.379255	0.511489	0	0	TRINITY_DN10402_c0_g1_i1	Cre02.g119651.t1.2	2.4.1.229						GO:0055114|GO:0016491	oxidation-reduction process|oxidoreductase activity	biological_process|molecular_function
TRINITY_DN10402_c0_g1_i2	Cre02.g119651.t1.2	2334	8.36	6.35	8.88	3.06	3.39	3.55	2.97	5.34	6.12	-1.23818	0.529071	0.00447204	0.198102	1	0	TRINITY_DN10402_c0_g1_i2	Cre02.g119651.t1.2	2.4.1.229						GO:0055114|GO:0016491	oxidation-reduction process|oxidoreductase activity	biological_process|molecular_function
TRINITY_DN10403_c0_g1_i3	MpuCCMP1545_70214	2492	10.64	10.42	11.11	6.17	6.22	6.69	8.01	10.4	9.89	-0.753655	0.568741	7.65981e-05	0.0145741	0	0	TRINITY_DN10403_c0_g1_i3	MpuCCMP1545_70214	2.7.9.3	K01008	selenide, water dikinase	00450 Selenocompound metabolism	Metabolism of other amino acids	Metabolism	GO:0055114|GO:0016491	oxidation-reduction process|oxidoreductase activity	biological_process|molecular_function	AT5G08740.1	NAD(P)H dehydrogenase C1	Cre14.g633900.t1.1
TRINITY_DN10404_c0_g1_i3	Cre06.g307600.t1.2	1059	37.76	35.02	39.12	46.61	52.58	50.39	27.73	26.23	26.98	0.418707	-0.885993	0.00406611	0.000219026	0	0	TRINITY_DN10404_c0_g1_i3	Cre06.g307600.t1.2		K11290					GO:0006334|GO:0005634	nucleosome assembly|nucleus	biological_process|cellular_component	AT1G74560.1	NAP1-related protein 1
TRINITY_DN10404_c0_g1_i6	Olu231_41877	1573	12.59	11.54	11.65	6.84	7.9	7.99	10.19	8.56	7	-0.654556	0.179975	0.000941688	0.367693	0	0	TRINITY_DN10404_c0_g1_i6	Olu231_41877		K11279					GO:0006334|GO:0005634	nucleosome assembly|nucleus	biological_process|cellular_component	AT4G26110.1	nucleosome assembly protein1;1	Cre09.g416350.t1.2
TRINITY_DN10409_c0_g3_i1	MpuCCMP1545_13071	1150	6.45	5.99	7.79	11.54	14.05	10.15	8.9	10.61	9.98	0.821043	-0.277314	0.0149125	0.169745	0	0	TRINITY_DN10409_c0_g3_i1	MpuCCMP1545_13071	3.6.4.13									AT3G04650.1	FAD/NAD(P)-binding oxidoreductase family protein	Cre03.g207150.t1.1
TRINITY_DN10409_c1_g1_i1	CsuC169_44590	2479	13.79	14.38	12.83	25.39	27.71	28.65	21.6	22.3	23.08	0.995595	-0.287488	0.000220878	0.00966485	0	0	TRINITY_DN10409_c1_g1_i1	CsuC169_44590										AT3G24840.1	Sec14p-like phosphatidylinositol transfer family protein	Cre16.g683400.t1.2
TRINITY_DN10413_c1_g2_i1	CsuC169_20974	2006	4.49	5.1	4.36	12.75	13.73	12.86	8.63	7.62	9.35	1.49573	-0.619853	2.53045e-05	0.00148203	1	0	TRINITY_DN10413_c1_g2_i1	CsuC169_20974							GO:0031072	heat shock protein binding	molecular_function	AT2G21510.1	DNAJ heat shock N-terminal domain-containing protein	Cre06.g260350.t1.2	DnaJ-like protein
TRINITY_DN10415_c0_g3_i1	MpuCCMP1545_50851	943	48.82	51.51	60.01	116.32	124.06	128.74	40.47	39.58	40.08	1.20296	-1.61949	0.00014834	2.16918e-05	1	1	TRINITY_DN10415_c0_g3_i1	MpuCCMP1545_50851		K14965										Cre06.g279100.t1.2	Subunit of chromatin modifying protein
TRINITY_DN10415_c0_g4_i1	MspRCC299_81614	1187	30.38	32.06	35.88	31.78	29.21	32.72	34.05	40.65	37.32	-0.0692819	0.257481	0.471803	0.048507	0	0	TRINITY_DN10415_c0_g4_i1	MspRCC299_81614										AT3G51870.1	Mitochondrial substrate carrier family protein	Cre16.g672650.t1.2	Mitochondrial substrate carrier protein, possible 2-oxoglutarate/malate carrier
TRINITY_DN10418_c0_g1_i2	MspRCC299_57480	1113	10.53	10.05	12.57	11.01	9.75	9.3	11.58	8.53	8.06	-0.141164	-0.0936854	0.328649	0.631807	0	0	TRINITY_DN10418_c0_g1_i2	MspRCC299_57480										AT4G28480.1	DNAJ heat shock family protein	Cre10.g420100.t1.2	DnaJ-like protein
TRINITY_DN10419_c0_g1_i1	MspRCC299_72134	1479	3.45	2.69	6.62	2.63	3.67	2.01	4.75	2.82	3.39	-0.618708	0.399327	0.316648	0.304091	0	0	TRINITY_DN10419_c0_g1_i1	MspRCC299_72134	3.4.19.1									AT4G14570.1	acylaminoacyl-peptidase-related	Cre05.g241650.t1.1
TRINITY_DN10419_c0_g1_i3	Cre05.g241650.t1.1	1355	10.37	12.57	9.96	3.66	5.5	5.42	8.92	10.07	11.07	-1.1741	1.04385	0.00375523	0.00394786	1	1	TRINITY_DN10419_c0_g1_i3	Cre05.g241650.t1.1	3.4.19.1	K01303								AT4G14570.1	acylaminoacyl-peptidase-related
TRINITY_DN10423_c0_g2_i1	MpuCCMP1545_54875	2743	32.36	31.27	32.84	4.06	4.15	4.35	41.5	40.18	43.42	-2.94124	3.31617	4.86981e-07	2.4013e-06	1	1	TRINITY_DN10423_c0_g2_i1	MpuCCMP1545_54875	2.1.1.305											Cre02.g095114.t1.1
TRINITY_DN10426_c0_g1_i1	MspRCC299_63213	765	5.78	5.92	8.27	10.65	9.98	8.9	8.71	11.32	12.65	0.564347	0.146227	0.0289309	0.453025	0	0	TRINITY_DN10426_c0_g1_i1	MspRCC299_63213										AT1G04190.1	Tetratricopeptide repeat (TPR)-like superfamily protein	Cre03.g173500.t1.1
TRINITY_DN10426_c0_g4_i1	MpuCCMP1545_194891	661	0.45	1	1.22	2.95	0.44	1.18	0.69	1.82	1.75	0.775354	-0.101341	0.461857	0.906874	0	0	TRINITY_DN10426_c0_g4_i1	MpuCCMP1545_194891										AT3G14950.1	tetratricopetide-repeat thioredoxin-like 2	Cre03.g173500.t1.1
TRINITY_DN10427_c0_g1_i1	MspRCC299_64101	1275	5.25	6.69	5.71	10.64	11.32	13.67	8.36	7.44	6.48	1.01342	-0.677343	0.00406303	0.0139963	1	0	TRINITY_DN10427_c0_g1_i1	MspRCC299_64101	3.6.4.12	K15710					GO:0005524	ATP binding	molecular_function	AT5G43530.1	Helicase protein with RING/U-box domain	Cre03.g210625.t1.1
TRINITY_DN10427_c1_g1_i1	MspRCC299_64101	953	7.61	5.16	5.17	11.75	11.39	11.68	6.26	8.04	8.61	0.956736	-0.603939	0.00238819	0.00518133	0	0	TRINITY_DN10427_c1_g1_i1	MspRCC299_64101	3.6.4.12	K15710					GO:0005524	ATP binding	molecular_function	AT5G43530.1	Helicase protein with RING/U-box domain	Cre03.g210625.t1.1
TRINITY_DN10428_c1_g2_i1	Cre13.g582201.t1.1	1794	17.77	18.04	18.57	15.69	13.12	13.64	15.46	18.31	17.2	-0.357312	0.263884	0.00830366	0.0676539	0	0	TRINITY_DN10428_c1_g2_i1	Cre13.g582201.t1.1	2.7.6.2						GO:0016787	hydrolase activity	molecular_function	AT5G19470.1	nudix hydrolase homolog 24
TRINITY_DN10433_c0_g1_i3	Olu231_18822	2367	56.59	55.39	58.82	25.95	26.76	26.2	77.15	77.26	82.09	-1.11403	1.58356	7.70525e-06	5.74864e-06	1	1	TRINITY_DN10433_c0_g1_i3	Olu231_18822	2.4.1.144	K00737	beta-1,4-mannosyl-glycoprotein beta-1,4-N-acetylglucosaminyltransferase	00510 N-Glycan biosynthesis	Glycan biosynthesis and metabolism	Metabolism	GO:0016020|GO:0003830|GO:0006487	membrane|beta-1,4-mannosylglycoprotein 4-beta-N-acetylglucosaminyltransferase activity|protein N-linked glycosylation	cellular_component|molecular_function|biological_process	AT2G13290.1	beta-1,4-N-acetylglucosaminyltransferase family protein
TRINITY_DN10435_c0_g1_i1	CsuC169_58199	2071	26.08	25.07	23.36	50.02	48.84	47.33	20.38	22.82	21.18	0.972339	-1.18316	2.77308e-05	1.35164e-05	0	1	TRINITY_DN10435_c0_g1_i1	CsuC169_58199		K11793					GO:0004176|GO:0006508	ATP-dependent peptidase activity|proteolysis	molecular_function|biological_process	AT2G25740.1	ATP-dependent protease La (LON) domain protein	Cre13.g585651.t1.1
TRINITY_DN10437_c0_g2_i2	MspRCC299_85209	1429	18.9	17.74	20.89	30.06	27.94	28.27	11.98	13.66	14.46	0.584544	-1.10526	0.00106564	9.75033e-05	0	1	TRINITY_DN10437_c0_g2_i2	MspRCC299_85209	3.6.3.25	K12608	CCR4-NOT complex subunit CAF16	03018 RNA degradation	Folding, sorting and degradation	Genetic Information Processing	GO:0005524|GO:0016887	ATP binding|ATPase activity	molecular_function|molecular_function	AT5G02270.1	non-intrinsic ABC protein 9	Cre17.g731050.t1.2
TRINITY_DN10439_c0_g1_i1	Olu231_25832	1112	17.75	15.47	18.09	12.87	15.42	13.86	10.12	9.96	15.25	-0.283707	-0.254639	0.0510627	0.295193	0	0	TRINITY_DN10439_c0_g1_i1	Olu231_25832
TRINITY_DN10440_c0_g1_i1	MpuCCMP1545_207481	5415	4.77	4.06	5.3	4.55	3.94	4.28	3.54	2.7	3.34	-0.146003	-0.414661	0.320633	0.026196	0	0	TRINITY_DN10440_c0_g1_i1	MpuCCMP1545_207481	2.7.11.1									AT5G58410.1	HEAT/U-box domain-containing protein	Cre06.g252100.t1.2
TRINITY_DN10440_c0_g1_i3	MpuCCMP1545_207481	5981	2.49	3.31	2.71	1.8	2.13	1.54	1.63	1.89	2	-0.637618	0.0131274	0.0274513	0.938487	0	0	TRINITY_DN10440_c0_g1_i3	MpuCCMP1545_207481	2.7.11.1									AT5G58410.1	HEAT/U-box domain-containing protein	Cre06.g252100.t1.2
TRINITY_DN10441_c10_g1_i1	Olu231_119553	2145	16.51	16.19	15.07	9.16	8.67	10.01	10.34	10.74	10.8	-0.778946	0.195492	0.000345957	0.0320464	0	0	TRINITY_DN10441_c10_g1_i1	Olu231_119553	3.6.4.12						GO:0003677|GO:0016787|GO:0005524	DNA binding|hydrolase activity|ATP binding	molecular_function|molecular_function|molecular_function	AT3G12810.1	SNF2 domain-containing protein / helicase domain-containing protein	Cre14.g618860.t1.1
TRINITY_DN10441_c12_g1_i1	Vocar.0117s0003.1.p	1199	25.56	23.36	27.88	17.18	13.16	18.95	22.85	26.27	20.98	-0.639811	0.508119	0.0130709	0.0397947	0	0	TRINITY_DN10441_c12_g1_i1	Vocar.0117s0003.1.p	2.8.2.33	K08106	N-acetylgalactosamine 4-sulfate 6-O-sulfotransferase	00532 Glycosaminoglycan biosynthesis - chondroitin sulfate / dermatan sulfate	Glycan biosynthesis and metabolism	Metabolism	GO:0008146	sulfotransferase activity	molecular_function			Cre09.g387250.t1.1
TRINITY_DN10441_c3_g1_i1	MpuCCMP1545_186791	1808	30.67	29.16	31.81	30.67	32.67	32.71	39.35	37.47	44.54	0.0678082	0.337435	0.223364	0.0190661	0	0	TRINITY_DN10441_c3_g1_i1	MpuCCMP1545_186791							GO:0006275|GO:0003677	regulation of DNA replication|DNA binding	biological_process|molecular_function	AT1G02120.1	GRAM domain family protein	Cre16.g664050.t1.2
TRINITY_DN10441_c3_g2_i1	Cre16.g664050.t1.2	2613	43.56	46.09	49.47	47.08	44.78	46.18	60.32	63.88	58.28	-0.0112435	0.402652	0.854269	0.00110961	0	0	TRINITY_DN10441_c3_g2_i1	Cre16.g664050.t1.2										AT1G02120.1	GRAM domain family protein
TRINITY_DN10441_c3_g3_i1	MpuCCMP1545_186791	1433	2.54	2.78	2.24	4.6	3.87	3.82	3.08	2.45	2.27	0.701027	-0.655939	0.00601926	0.0131275	0	0	TRINITY_DN10441_c3_g3_i1	MpuCCMP1545_186791							GO:0006275|GO:0003677	regulation of DNA replication|DNA binding	biological_process|molecular_function	AT1G02120.1	GRAM domain family protein	Cre16.g664050.t1.2
TRINITY_DN10441_c8_g1_i1	Olu231_93610	1504	83.43	86.11	83.53	72.93	72.04	68.64	89.95	96.08	86.96	-0.244557	0.353869	0.00112165	0.00268556	0	0	TRINITY_DN10441_c8_g1_i1	Olu231_93610
TRINITY_DN10442_c0_g1_i1	CsuC169_55812	1851	16.79	14.46	15.23	15.4	14.39	15.35	12.91	14.61	12.98	-0.0422037	-0.156485	0.588346	0.074621	0	0	TRINITY_DN10442_c0_g1_i1	CsuC169_55812							GO:0016779|GO:0009058	nucleotidyltransferase activity|biosynthetic process	molecular_function|biological_process	AT2G18250.1	4-phosphopantetheine adenylyltransferase	Cre13.g590550.t1.1
TRINITY_DN10442_c0_g1_i2	Olu231_27765	525	14.3	17.51	19.61	10.06	5.44	7.19	20.05	19.01	21.14	-1.18027	1.40771	0.00948748	0.00107663	1	1	TRINITY_DN10442_c0_g1_i2	Olu231_27765	2.7.7.3	K02201	pantetheine-phosphate adenylyltransferase	00770 Pantothenate and CoA biosynthesis	Metabolism of cofactors and vitamins	Metabolism	GO:0003824|GO:0009058	catalytic activity|biosynthetic process	molecular_function|biological_process	AT2G18250.1	4-phosphopantetheine adenylyltransferase	Cre13.g590550.t1.1
TRINITY_DN10444_c0_g2_i1	CsuC169_31882	1445	24.25	21.29	23.8	41.55	41.61	35.31	27.01	24.87	26.11	0.772762	-0.603161	0.00200298	0.00346426	0	0	TRINITY_DN10444_c0_g2_i1	CsuC169_31882												Cre09.g417350.t1.1
TRINITY_DN10452_c1_g1_i1	Cre01.g051550.t1.1	1994	17.59	14.14	15.78	11.51	8.71	9.12	8.21	6.79	7.58	-0.695362	-0.377823	0.0102453	0.0797815	0	0	TRINITY_DN10452_c1_g1_i1	Cre01.g051550.t1.1	3.6.4.13						GO:0004386	helicase activity	molecular_function	AT3G26560.1	ATP-dependent RNA helicase, putative
TRINITY_DN10453_c2_g1_i2	Vocar.0011s0309.1.p	1263	6.67	10.85	7.62	2.71	5.63	5.75	10.3	8.59	4	-0.835313	0.700046	0.0839085	0.240031	0	0	TRINITY_DN10453_c2_g1_i2	Vocar.0011s0309.1.p		K14847								AT3G23620.1	Ribosomal RNA processing Brix domain protein	Cre03.g197000.t1.2
TRINITY_DN10453_c2_g1_i6	Vocar.0011s0309.1.p	1120	27.7	21.6	28.55	22.75	22.71	23.89	29.58	29.51	34.44	-0.166801	0.431533	0.271423	0.00860944	0	0	TRINITY_DN10453_c2_g1_i6	Vocar.0011s0309.1.p		K14847								AT3G23620.1	Ribosomal RNA processing Brix domain protein	Cre03.g197000.t1.2
TRINITY_DN10459_c0_g1_i1	Cre17.g739850.t1.2	1720	0.99	0.9	0.6	0.87	1.43	0.24	0.66	0.38	0.57	0.0286828	-0.657768	0.965616	0.430017	0	0	TRINITY_DN10459_c0_g1_i1	Cre17.g739850.t1.2										AT1G48540.1	Outer arm dynein light chain 1 protein
TRINITY_DN10464_c1_g1_i1	Vocar.0015s0194.1.p	2802	49.17	48.7	44.69	41.34	42.54	39.35	70.61	68.27	70.58	-0.210216	0.765321	0.0192218	1.86714e-05	0	0	TRINITY_DN10464_c1_g1_i1	Vocar.0015s0194.1.p	5.3.1.9	K01810	glucose-6-phosphate isomerase	00010 Glycolysis / Gluconeogenesis |00030 Pentose phosphate pathway |00500 Starch and sucrose metabolism |00520 Amino sugar and nucleotide sugar metabolism	Carbohydrate metabolism|Carbohydrate metabolism|Carbohydrate metabolism|Carbohydrate metabolism	Metabolism|Metabolism|Metabolism|Metabolism	GO:0004347|GO:0006094|GO:0006096	glucose-6-phosphate isomerase activity|gluconeogenesis|glycolytic process	molecular_function|biological_process|biological_process	AT5G42740.1	Sugar isomerase (SIS) family protein	Cre03.g175400.t2.1	Phosphoglucose isomerase
TRINITY_DN10465_c0_g7_i2	MspRCC299_86807	624	3.91	2.65	4.15	3	3.55	3.49	2.69	1.48	2.45	-0.0931992	-0.600856	0.676283	0.0493961	0	0	TRINITY_DN10465_c0_g7_i2	MspRCC299_86807	3.1.1.29	K04794					GO:0004045	aminoacyl-tRNA hydrolase activity	molecular_function	AT4G32900.2	Peptidyl-tRNA hydrolase II (PTH2) family protein	Cre17.g747297.t1.1
TRINITY_DN10465_c0_g7_i3	MspRCC299_86807	1664	16.17	16.38	12.69	22.34	23.1	19.37	11.14	12.1	13.29	0.518618	-0.827135	0.0168119	0.00190258	0	0	TRINITY_DN10465_c0_g7_i3	MspRCC299_86807	3.1.1.29	K04794					GO:0004045	aminoacyl-tRNA hydrolase activity	molecular_function	AT4G32900.2	Peptidyl-tRNA hydrolase II (PTH2) family protein	Cre17.g747297.t1.1
TRINITY_DN10465_c1_g1_i3	MpuCCMP1545_163571	1441	7.11	3.82	3.74	6.7	5.82	3.8	1.98	3.19	3.38	0.153772	-0.932645	0.715114	0.0548337	0	0	TRINITY_DN10465_c1_g1_i3	MpuCCMP1545_163571	1.1.1.-	K18106	D-galacturonate reductase	00040 Pentose and glucuronate interconversions	Carbohydrate metabolism	Metabolism	GO:0016491	oxidoreductase activity	molecular_function			Cre07.g342750.t1.1
TRINITY_DN10465_c1_g1_i6	MpuCCMP1545_163571	1515	18.19	18.61	19.33	26.65	29.67	31.82	27.82	30.06	29.83	0.651025	-0.00705556	0.00225579	0.935329	0	0	TRINITY_DN10465_c1_g1_i6	MpuCCMP1545_163571	1.1.1.-	K18106	D-galacturonate reductase	00040 Pentose and glucuronate interconversions	Carbohydrate metabolism	Metabolism	GO:0016491	oxidoreductase activity	molecular_function			Cre07.g342750.t1.1
TRINITY_DN10467_c2_g1_i1	CsuC169_13201	808	9.55	10.62	13.23	22.44	17.52	26.96	11.53	10.82	14.96	1.00259	-0.842875	0.019029	0.0305497	1	0	TRINITY_DN10467_c2_g1_i1	CsuC169_13201	2.7.7.7	K03511	DNA polymerase kappa	03460 Fanconi anemia pathway |05200 Pathways in cancer |05202 Transcriptional misregulation in cancers |05210 Colorectal cancer |05212 Pancreatic cancer |05213 Endometrial cancer |05214 Glioma |05216 Thyroid cancer |05217 Basal cell carcinoma |05218 Melanoma |05220 Chronic myeloid leukemia |05222 Small cell lung cancer |05223 Non-small cell lung cancer |05224 Breast cancer |05225 Hepatocellular c…	Replication and repair|Cancers|Cancers|Cancers|Cancers|Cancers|Cancers|Cancers|Cancers|Cancers|Cancers|Cancers|Cancers|Cancers|Cancers|Cancers	Genetic Information Processing|Human Diseases|Human Diseases|Human Diseases|Human Diseases|Human Diseases|Human Diseases|Human Diseases|Human Diseases|Human Diseases|Human Diseases|Human Diseases|Human Diseases|Human Diseases|Human Diseases|Human Diseases	GO:0003684|GO:0006281|GO:0003887	damaged DNA binding|DNA repair|DNA-directed DNA polymerase activity	molecular_function|biological_process|molecular_function	AT1G49980.1	DNA/RNA polymerases superfamily protein	Cre02.g079850.t1.1	DNA polymerase kappa
TRINITY_DN10468_c0_g3_i1	CsuC169_13584	1236	19.9	19.24	13.8	6.63	5.42	6.34	15.14	14.34	12.63	-1.52544	1.19524	0.00424503	0.000663174	1	1	TRINITY_DN10468_c0_g3_i1	CsuC169_13584	5.3.3.5	K01824	cholestenol Delta-isomerase	00100 Steroid biosynthesis	Lipid metabolism	Metabolism	GO:0047750|GO:0005783|GO:0016021|GO:0016125	cholestenol delta-isomerase activity|endoplasmic reticulum|integral component of membrane|sterol metabolic process	molecular_function|cellular_component|cellular_component|biological_process	AT1G20050.1	C-8,7 sterol isomerase	Cre12.g557900.t1.2	C-8,7 sterol isomerase
TRINITY_DN10470_c0_g1_i1	MspRCC299_80830	3811	3.79	1.99	3.51	7.96	6.29	7.96	7.13	6.6	7.86	1.25746	-0.0408461	0.00547715	0.771755	1	0	TRINITY_DN10470_c0_g1_i1	MspRCC299_80830										AT3G02460.1	Ypt/Rab-GAP domain of gyp1p superfamily protein	Cre17.g727450.t1.2
TRINITY_DN10472_c0_g1_i1	MspRCC299_98894	1488	7.25	9.23	6.57	10.25	11.31	14.14	11.05	12.86	14.86	0.631157	0.119017	0.040212	0.557142	0	0	TRINITY_DN10472_c0_g1_i1	MspRCC299_98894	1.14.11.18									AT2G01490.1	phytanoyl-CoA dioxygenase (PhyH) family protein
TRINITY_DN10476_c0_g1_i1	MspRCC299_62552	2447	24.38	23.68	21.6	25.93	24.97	24.7	27.17	22.43	23.67	0.118056	-0.0451636	0.0963245	0.624639	0	0	TRINITY_DN10476_c0_g1_i1	MspRCC299_62552	3.2.1.24	K01191	alpha-mannosidase	00511 Other glycan degradation	Glycan biosynthesis and metabolism	Metabolism	GO:0005975|GO:0004559|GO:0006013|GO:0015923|GO:0004553|GO:0008270	carbohydrate metabolic process|alpha-mannosidase activity|mannose metabolic process|mannosidase activity|hydrolase activity, hydrolyzing O-glycosyl compounds|zinc ion binding	biological_process|molecular_function|biological_process|molecular_function|molecular_function|molecular_function	AT3G26720.1	Glycosyl hydrolase family 38 protein
TRINITY_DN10477_c1_g1_i1	MspRCC299_72415	1092	18.6	23.86	20.8	39.02	37.55	34.96	12.94	15.44	17.37	0.818066	-1.28559	0.00113704	0.000232019	0	1	TRINITY_DN10477_c1_g1_i1	MspRCC299_72415							GO:0045454	cell redox homeostasis	biological_process	AT5G66410.1	phosducin-like protein 3 homolog	Cre17.g717750.t1.2
TRINITY_DN10478_c0_g2_i1	Cre06.g275100.t1.2	1098	38.95	32.95	33.7	22.15	20.97	23.15	22.37	24.67	25.41	-0.672182	0.12863	0.00274844	0.137363	0	0	TRINITY_DN10478_c0_g2_i1	Cre06.g275100.t1.2		K11294	nucleolin	05130 Pathogenic Escherichia coli infection	Infectious diseases	Human Diseases	GO:0003676	nucleic acid binding	molecular_function	AT3G18610.1	nucleolin like 2
TRINITY_DN10479_c0_g1_i1	MpuCCMP1545_36043	2213	31.51	27.61	32.19	27.57	26.55	25.74	20.12	22.24	22.14	-0.1933	-0.308174	0.0662168	0.00417066	0	0	TRINITY_DN10479_c0_g1_i1	MpuCCMP1545_36043		K15276					GO:0016020|GO:0016021	membrane|integral component of membrane	cellular_component|cellular_component	AT3G46180.1	UDP-galactose transporter 5	Cre06.g260100.t1.2
TRINITY_DN10482_c3_g1_i1	MpuCCMP1545_50503	1800	4.28	6.38	5.92	12.77	10.94	10.09	11.4	6.25	8.53	1.02758	-0.368558	0.00482775	0.206564	1	0	TRINITY_DN10482_c3_g1_i1	MpuCCMP1545_50503	3.6.3.17						GO:0016020|GO:0005524|GO:0016887	membrane|ATP binding|ATPase activity	cellular_component|molecular_function|molecular_function	AT4G15233.1	ABC-2 and Plant PDR ABC-type transporter family protein	Cre16.g693203.t1.1
TRINITY_DN10482_c3_g2_i1	MpuCCMP1545_50503	1673	48.85	48.34	45.8	106.56	106.35	103.63	58.37	54.9	59.25	1.14647	-0.875624	1.69154e-06	7.894e-06	1	0	TRINITY_DN10482_c3_g2_i1	MpuCCMP1545_50503	3.6.3.17						GO:0016020|GO:0005524|GO:0016887	membrane|ATP binding|ATPase activity	cellular_component|molecular_function|molecular_function	AT4G15233.1	ABC-2 and Plant PDR ABC-type transporter family protein	Cre16.g693203.t1.1
TRINITY_DN10482_c5_g2_i1	MspRCC299_68903	2789	333.04	334.91	329.89	254.14	250.83	257.34	347.6	336.16	328.49	-0.388431	0.409116	5.05955e-06	0.000142295	0	0	TRINITY_DN10482_c5_g2_i1	MspRCC299_68903		K03595					GO:0005525|GO:0003723	GTP binding|RNA binding	molecular_function|molecular_function	AT5G66470.1	RNA binding;GTP binding	Cre02.g141706.t2.1
TRINITY_DN10483_c0_g2_i1	Cre09.g410050.t1.2	505	12.99	15.54	15.62	25.04	27.35	22.87	9.79	7.78	12.39	0.76947	-1.32885	0.00262916	0.00124794	0	1	TRINITY_DN10483_c0_g2_i1	Cre09.g410050.t1.2	3.6.3.8						GO:0000166|GO:0046872	nucleotide binding|metal ion binding	molecular_function|molecular_function	AT1G07810.1	ER-type Ca2+-ATPase 1
TRINITY_DN10484_c0_g1_i1	Olu231_88233	700	19.42	17.24	17.27	9.32	9.58	14.05	16.35	17.28	14.21	-0.71081	0.537939	0.0145819	0.0497134	0	0	TRINITY_DN10484_c0_g1_i1	Olu231_88233	2.7.4.3	K00939	adenylate kinase	00230 Purine metabolism |00730 Thiamine metabolism	Nucleotide metabolism|Metabolism of cofactors and vitamins	Metabolism|Metabolism	GO:0019205|GO:0006139|GO:0005524	nucleobase-containing compound kinase activity|nucleobase-containing compound metabolic process|ATP binding	molecular_function|biological_process|molecular_function	AT2G37250.1	adenosine kinase	Cre08.g377100.t1.2	Adenylate kinase
TRINITY_DN10485_c0_g1_i1	Vocar.0001s0450.1.p	893	65.58	62.43	73.84	52.7	54.15	54.49	70.68	64.64	70.04	-0.323179	0.348051	0.0172703	0.00181211	0	0	TRINITY_DN10485_c0_g1_i1	Vocar.0001s0450.1.p		K03152								AT1G53280.1	Class I glutamine amidotransferase-like superfamily protein	Cre01.g056331.t1.1
TRINITY_DN10485_c1_g1_i1	Vocar.0001s0203.1.p	1513	101.31	109.61	108.15	67.37	66.68	71.09	68.36	72.19	67.23	-0.637264	0.018448	0.00019681	0.687269	0	0	TRINITY_DN10485_c1_g1_i1	Vocar.0001s0203.1.p	3.4.24.70	K01414					GO:0004222|GO:0006508	metalloendopeptidase activity|proteolysis	molecular_function|biological_process	AT5G10540.1	Zincin-like metalloproteases family protein	Cre13.g572900.t1.1	Oligopeptidase A
TRINITY_DN10485_c1_g2_i1	Vocar.0001s0203.1.p	3031	0.57	1.33	1.3	2.57	1.54	1.31	1	0.95	1.18	0.760221	-0.79213	0.183148	0.124499	0	0	TRINITY_DN10485_c1_g2_i1	Vocar.0001s0203.1.p	3.4.24.70	K01414					GO:0004222|GO:0006508	metalloendopeptidase activity|proteolysis	molecular_function|biological_process	AT5G10540.1	Zincin-like metalloproteases family protein	Cre13.g572900.t1.1	Oligopeptidase A
TRINITY_DN10485_c1_g2_i2	Vocar.0001s0203.1.p	2894	12.45	11.94	12.64	19.82	17.67	16.15	6.27	8.67	5.17	0.534615	-1.4154	0.00696723	0.00166285	0	1	TRINITY_DN10485_c1_g2_i2	Vocar.0001s0203.1.p	3.4.24.70	K01414					GO:0004222|GO:0006508	metalloendopeptidase activity|proteolysis	molecular_function|biological_process	AT5G10540.1	Zincin-like metalloproteases family protein	Cre13.g572900.t1.1	Oligopeptidase A
TRINITY_DN10485_c1_g2_i3	Vocar.0001s0203.1.p	2902	2.69	4.26	3.18	5.26	5.87	4.38	2.53	2.92	4.71	0.614565	-0.610298	0.0474385	0.089262	0	0	TRINITY_DN10485_c1_g2_i3	Vocar.0001s0203.1.p	3.4.24.70	K01414					GO:0004222|GO:0006508	metalloendopeptidase activity|proteolysis	molecular_function|biological_process	AT5G10540.1	Zincin-like metalloproteases family protein	Cre13.g572900.t1.1	Oligopeptidase A
TRINITY_DN10485_c1_g2_i4	Vocar.0001s0203.1.p	2765	36.02	33.43	33.83	28.02	30.19	32.3	26.4	24.8	25.06	-0.190412	-0.247151	0.0447187	0.023419	0	0	TRINITY_DN10485_c1_g2_i4	Vocar.0001s0203.1.p	3.4.24.70	K01414					GO:0004222|GO:0006508	metalloendopeptidase activity|proteolysis	molecular_function|biological_process	AT5G10540.1	Zincin-like metalloproteases family protein	Cre13.g572900.t1.1	Oligopeptidase A
TRINITY_DN10485_c3_g2_i1	CsuC169_27479	1183	371.27	364.13	386.62	104.97	105.25	94.8	320.19	311.84	321.02	-1.87912	1.64365	3.38419e-06	1.14474e-06	1	1	TRINITY_DN10485_c3_g2_i1	CsuC169_27479	3.1.3.11	K03841	fructose-1,6-bisphosphatase I	00010 Glycolysis / Gluconeogenesis |00030 Pentose phosphate pathway |00051 Fructose and mannose metabolism |00680 Methane metabolism |00710 Carbon fixation in photosynthetic organisms |04152 AMPK signaling pathway |04910 Insulin signaling pathway	Carbohydrate metabolism|Carbohydrate metabolism|Carbohydrate metabolism|Energy metabolism|Energy metabolism|Signal transduction|Endocrine system	Metabolism|Metabolism|Metabolism|Metabolism|Metabolism|Environmental Information Processing|Organismal Systems	GO:0005975|GO:0042578	carbohydrate metabolic process|phosphoric ester hydrolase activity	biological_process|molecular_function	AT3G54050.1	high cyclic electron flow 1	Cre12.g510650.t1.2	Fructose-1,6-bisphosphatase
TRINITY_DN10485_c4_g1_i1	MpuCCMP1545_160195	450	185.01	204.6	180.88	377.89	361.4	358.31	172.55	156.02	168.98	0.944079	-1.14144	5.05269e-05	1.43336e-05	0	1	TRINITY_DN10485_c4_g1_i1	MpuCCMP1545_160195										AT2G05620.1	proton gradient regulation 5	Cre05.g242400.t1.2
TRINITY_DN10487_c0_g1_i2	Olu231_33094	1093	20.19	18.78	23.27	19.76	12.85	15.22	12.17	16.16	13.26	-0.379926	-0.201679	0.118394	0.426291	0	0	TRINITY_DN10487_c0_g1_i2	Olu231_33094	3.1.3.18 3.1.3.48	K19269	phosphoglycolate phosphatase	00630 Glyoxylate and dicarboxylate metabolism	Carbohydrate metabolism	Metabolism				AT5G36700.4	2-phosphoglycolate phosphatase 1	Cre03.g168700.t1.2	Phosphoglycolate phosphatase/4-nitrophenylphosphatase
TRINITY_DN10487_c0_g2_i1	Olu231_33094	1319	6.62	7.41	3.5	10.96	16.97	11.47	2.93	3.05	3.37	1.16837	-2.07516	0.0322892	0.00654236	1	1	TRINITY_DN10487_c0_g2_i1	Olu231_33094	3.1.3.18 3.1.3.48	K19269	phosphoglycolate phosphatase	00630 Glyoxylate and dicarboxylate metabolism	Carbohydrate metabolism	Metabolism				AT5G36700.4	2-phosphoglycolate phosphatase 1	Cre03.g168700.t1.2	Phosphoglycolate phosphatase/4-nitrophenylphosphatase
TRINITY_DN10488_c10_g1_i1	Cre06.g275650.t1.2	1298	36.36	35.11	35.9	19.88	20.2	23.01	27.71	25.67	30.91	-0.767108	0.41795	0.000153789	0.0178146	0	0	TRINITY_DN10488_c10_g1_i1	Cre06.g275650.t1.2		K03033	26S proteasome regulatory subunit N3	03050 Proteasome |05169 Epstein-Barr virus infection	Folding, sorting and degradation|Infectious diseases	Genetic Information Processing|Human Diseases	GO:0000502|GO:0042176|GO:0030234|GO:0005515	proteasome complex|regulation of protein catabolic process|enzyme regulator activity|protein binding	cellular_component|biological_process|molecular_function|molecular_function	AT1G20200.1	PAM domain (PCI/PINT associated module) protein
TRINITY_DN10488_c2_g1_i1	MpuCCMP1545_163846	877	129.37	146	136.09	177.95	176.33	173.28	121.7	119.35	117.97	0.358583	-0.555271	0.00152407	5.60268e-06	0	0	TRINITY_DN10488_c2_g1_i1	MpuCCMP1545_163846	2.8.1.6						GO:0009055|GO:0051536	electron transfer activity|iron-sulfur cluster binding	molecular_function|molecular_function	AT4G21090.2	MITOCHONDRIAL FERREDOXIN 2	Cre12.g559950.t1.2	Adrenodoxin-like ferredoxin, mitochondrial
TRINITY_DN10488_c2_g2_i1	Cre03.g189400.t1.2	2438	46.01	47.69	48.7	51.23	52.58	48.88	45.6	47.15	46.25	0.100656	-0.135521	0.0621136	0.0175722	0	0	TRINITY_DN10488_c2_g2_i1	Cre03.g189400.t1.2	6.1.1.11	K01875	seryl-tRNA synthetase	00970 Aminoacyl-tRNA biosynthesis	Translation	Genetic Information Processing	GO:0006418|GO:0006434|GO:0004812|GO:0004828|GO:0000166|GO:0005737|GO:0005524	tRNA aminoacylation for protein translation|seryl-tRNA aminoacylation|aminoacyl-tRNA ligase activity|serine-tRNA ligase activity|nucleotide binding|cytoplasm|ATP binding	biological_process|biological_process|molecular_function|molecular_function|molecular_function|cellular_component|molecular_function	AT5G27470.1	seryl-tRNA synthetase / serine--tRNA ligase
TRINITY_DN10488_c4_g1_i1	CsuC169_36829	1479	3.02	4.78	0.62	2.05	0.63	1.17	0.49	2.55	1.3	-1.12896	0.172837	0.298063	0.833514	0	0	TRINITY_DN10488_c4_g1_i1	CsuC169_36829	3.5.1.3	K13566	omega-amidase	00250 Alanine, aspartate and glutamate metabolism	Amino acid metabolism	Metabolism	GO:0006807|GO:0016810	nitrogen compound metabolic process|hydrolase activity, acting on carbon-nitrogen (but not peptide) bonds	biological_process|molecular_function	AT5G12040.1	Nitrilase/cyanide hydratase and apolipoprotein N-acyltransferase family protein	Cre12.g507558.t1.1
TRINITY_DN10488_c4_g1_i2	Vocar.0016s0273.1.p	1288	33	37.13	29.85	18.61	13.52	16.23	22.37	25.01	22.18	-1.04783	0.524444	0.00258916	0.015067	1	0	TRINITY_DN10488_c4_g1_i2	Vocar.0016s0273.1.p	3.5.1.3	K13566	omega-amidase	00250 Alanine, aspartate and glutamate metabolism	Amino acid metabolism	Metabolism	GO:0006807|GO:0016810	nitrogen compound metabolic process|hydrolase activity, acting on carbon-nitrogen (but not peptide) bonds	biological_process|molecular_function	AT5G12040.1	Nitrilase/cyanide hydratase and apolipoprotein N-acyltransferase family protein	Cre12.g507558.t1.1
TRINITY_DN10488_c4_g1_i3	CsuC169_36829	1374	2.28	0.02	6.73	0.08	3.18	0.08	2.45	2.57	2.96	-1.43488	1.25654	0.442107	0.212865	0	0	TRINITY_DN10488_c4_g1_i3	CsuC169_36829	3.5.1.3	K13566	omega-amidase	00250 Alanine, aspartate and glutamate metabolism	Amino acid metabolism	Metabolism	GO:0006807|GO:0016810	nitrogen compound metabolic process|hydrolase activity, acting on carbon-nitrogen (but not peptide) bonds	biological_process|molecular_function	AT5G12040.1	Nitrilase/cyanide hydratase and apolipoprotein N-acyltransferase family protein	Cre12.g507558.t1.1
TRINITY_DN10488_c4_g1_i4	Vocar.0016s0273.1.p	1393	5.41	4.44	6.73	2.24	5.3	2.43	3.37	1.26	0.38	-0.733779	-0.992783	0.138173	0.281476	0	0	TRINITY_DN10488_c4_g1_i4	Vocar.0016s0273.1.p	3.5.1.3	K13566	omega-amidase	00250 Alanine, aspartate and glutamate metabolism	Amino acid metabolism	Metabolism	GO:0006807|GO:0016810	nitrogen compound metabolic process|hydrolase activity, acting on carbon-nitrogen (but not peptide) bonds	biological_process|molecular_function	AT5G12040.1	Nitrilase/cyanide hydratase and apolipoprotein N-acyltransferase family protein	Cre12.g507558.t1.1
TRINITY_DN10488_c9_g1_i1	MspRCC299_107913	974	33.38	37.91	39.8	27.28	22.73	22.8	29.08	27.05	29.46	-0.60952	0.233306	0.00627153	0.0643548	0	0	TRINITY_DN10488_c9_g1_i1	MspRCC299_107913		K03033	26S proteasome regulatory subunit N3	03050 Proteasome |05169 Epstein-Barr virus infection	Folding, sorting and degradation|Infectious diseases	Genetic Information Processing|Human Diseases	GO:0000502|GO:0042176|GO:0030234|GO:0005515	proteasome complex|regulation of protein catabolic process|enzyme regulator activity|protein binding	cellular_component|biological_process|molecular_function|molecular_function	AT1G20200.1	PAM domain (PCI/PINT associated module) protein	Cre06.g275650.t1.2	26S proteasome regulatory subunit
TRINITY_DN10489_c0_g2_i2	MspRCC299_97555	1938	15.58	13.65	17.17	8.74	12.58	9.5	9.3	10.24	9.81	-0.590258	-0.0705064	0.0287685	0.7051	0	0	TRINITY_DN10489_c0_g2_i2	MspRCC299_97555		K12190	ESCRT-II complex subunit VPS36	04144 Endocytosis	Transport and catabolism	Cellular Processes				AT5G04920.1	EAP30/Vps36 family protein	Cre03.g159750.t1.2	Subunit of ESCRT-II complex
TRINITY_DN10492_c0_g2_i1	MpuCCMP1545_54941	1834	39.54	41.75	36.85	35.19	33.04	35.32	34.89	36.14	33.18	-0.19017	0.00916617	0.0382789	0.855439	0	0	TRINITY_DN10492_c0_g2_i1	MpuCCMP1545_54941
TRINITY_DN10494_c0_g1_i1	MpuCCMP1545_52252	2971	11.36	10.6	9.49	14.09	14.38	13.49	6.81	6.93	8.57	0.415955	-0.911324	0.00436496	0.000469439	0	0	TRINITY_DN10494_c0_g1_i1	MpuCCMP1545_52252							GO:0005509|GO:0015969	calcium ion binding|guanosine tetraphosphate metabolic process	molecular_function|biological_process	AT3G17470.1	Ca2+-activated RelA/spot homolog	Cre03.g208721.t1.1
TRINITY_DN10497_c0_g1_i1	MspRCC299_51698	1867	31.31	29.18	31.27	17.54	19.17	19.23	20.91	21.95	20.51	-0.713985	0.17992	0.000182647	0.0241058	0	0	TRINITY_DN10497_c0_g1_i1	MspRCC299_51698	2.1.1.259									AT1G01920.2	SET domain-containing protein	Cre03.g164650.t1.2	Putative methyltransferase
TRINITY_DN10497_c0_g1_i3	MspRCC299_51698	2057	0.67	2.3	1.45	0.88	1.12	1.24	2.84	0.31	1.58	-0.448053	0.545846	0.460658	0.537822	0	0	TRINITY_DN10497_c0_g1_i3	MspRCC299_51698	2.1.1.259									AT1G01920.2	SET domain-containing protein	Cre03.g164650.t1.2	Putative methyltransferase
TRINITY_DN10499_c0_g2_i1	CsuC169_43213	3698	19.9	21.57	21.17	13.56	16.27	13.56	15.73	16.31	17.22	-0.529722	0.183054	0.0034319	0.122574	0	0	TRINITY_DN10499_c0_g2_i1	CsuC169_43213							GO:0005215|GO:0016021|GO:0055085|GO:0006810	transporter activity|integral component of membrane|transmembrane transport|transport	molecular_function|cellular_component|biological_process|biological_process	AT5G10180.1	slufate transporter 2;1	Cre01.g035950.t1.1
TRINITY_DN10500_c0_g1_i1	MpuCCMP1545_71050	551	4.3	6.77	4.1	4.63	1.41	4.48	5.36	6.26	6.19	-0.528086	0.759553	0.316702	0.0893311	0	0	TRINITY_DN10500_c0_g1_i1	MpuCCMP1545_71050							GO:0005515	protein binding	molecular_function	AT4G29730.1	nucleosome/chromatin assembly factor group C5	Cre05.g236250.t1.1
TRINITY_DN10505_c0_g3_i1	MpuCCMP1545_3792	1895	57.62	52.52	49.45	44.37	43.43	41.83	32.84	30.74	34.59	-0.299971	-0.401046	0.0161011	0.00142833	0	0	TRINITY_DN10505_c0_g3_i1	MpuCCMP1545_3792	2.3.1.84	K13696								AT3G50790.1	esterase/lipase/thioesterase family protein	Cre03.g194650.t1.1
TRINITY_DN10505_c0_g4_i7	CsuC169_35450	1329	17.24	14.01	18.86	17.75	15.23	17.01	8.57	11.1	12.53	-0.00345901	-0.634579	0.981367	0.012621	0	0	TRINITY_DN10505_c0_g4_i7	CsuC169_35450										AT5G66380.1	folate transporter 1	Cre16.g650200.t1.1	Mitochondrial substrate carrier protein, possible folate carrier
TRINITY_DN10506_c0_g2_i1	CsuC169_68118	1614	5.02	6.23	7.43	5.4	4.54	4.35	4.37	6.73	5.29	-0.386489	0.19781	0.129079	0.408549	0	0	TRINITY_DN10506_c0_g2_i1	CsuC169_68118										AT3G54170.1	FKBP12 interacting protein 37	Cre07.g347250.t1.1	Target of FKB12/rapamycin complex
TRINITY_DN1051_c0_g2_i1	MspRCC299_56985	1858	40.68	42.59	37.86	43.19	42.73	42.82	25.99	22.87	24.74	0.0879042	-0.806683	0.140117	3.66347e-05	0	0	TRINITY_DN1051_c0_g2_i1	MspRCC299_56985										AT3G26080.1	plastid-lipid associated protein PAP / fibrillin family protein	Cre03.g197650.t1.2
TRINITY_DN10512_c0_g1_i1	Olu231_34459	1296	15.16	13.26	15.95	12.79	11.31	13.61	10.97	11.8	11.38	-0.234637	-0.143062	0.100636	0.172029	0	0	TRINITY_DN10512_c0_g1_i1	Olu231_34459	3.6.4.13,3.6.4.12						GO:0003676|GO:0005524|GO:0004386	nucleic acid binding|ATP binding|helicase activity	molecular_function|molecular_function|molecular_function	AT2G35920.1	RNA helicase family protein	Cre03.g171650.t1.2
TRINITY_DN10513_c0_g3_i1	MpuCCMP1545_2626	1300	8.59	9.32	7.81	13.57	14.16	15.03	11.98	13.56	12.5	0.733371	-0.168745	0.000731837	0.0667404	0	0	TRINITY_DN10513_c0_g3_i1	MpuCCMP1545_2626							GO:0006812|GO:0015299|GO:0016021|GO:0055085	cation transport|solute:proton antiporter activity|integral component of membrane|transmembrane transport	biological_process|molecular_function|cellular_component|biological_process	AT1G79610.1	Na+/H+ antiporter 6	Cre13.g589800.t1.2
TRINITY_DN10518_c0_g1_i2	CsuC169_34449	2506	15.74	18.15	18.38	15.59	13.74	14.79	14.6	13.41	12.54	-0.24455	-0.121731	0.0531514	0.212086	0	0	TRINITY_DN10518_c0_g1_i2	CsuC169_34449												Cre04.g218100.t1.2	Flagellar Associated Protein
TRINITY_DN10518_c0_g1_i3	CsuC169_34449	2904	3.38	3.01	1.54	1.99	2.5	1.35	1.38	1.96	2.05	-0.441352	-0.115683	0.346149	0.722368	0	0	TRINITY_DN10518_c0_g1_i3	CsuC169_34449												Cre04.g218100.t1.2	Flagellar Associated Protein
TRINITY_DN10520_c3_g1_i1	MspRCC299_62433	1190	10.66	14.58	11.04	15.46	11.14	15.11	16.31	15.91	13.38	0.201219	0.128641	0.386681	0.47875	0	0	TRINITY_DN10520_c3_g1_i1	MspRCC299_62433	2.3.1.84									AT1G34340.1	alpha/beta-Hydrolases superfamily protein	Cre06.g278263.t1.1
TRINITY_DN10521_c3_g1_i1	Olu231_40372	5786	40.26	39.03	39.42	35.83	34.59	34.47	22.34	22.9	21.99	-0.178564	-0.6417	0.00124225	1.60574e-05	0	0	TRINITY_DN10521_c3_g1_i1	Olu231_40372	3.6.4.12						GO:0003677|GO:0004003|GO:0016787|GO:0006281|GO:0006338|GO:0005524	DNA binding|ATP-dependent DNA helicase activity|hydrolase activity|DNA repair|chromatin remodeling|ATP binding	molecular_function|molecular_function|molecular_function|biological_process|biological_process|molecular_function	AT2G25170.1	chromatin remodeling factor CHD3 (PICKLE)	Cre03.g158550.t1.2
TRINITY_DN10521_c4_g1_i1	CsuC169_14126	2444	67.89	74.82	65.97	32.27	28.84	30.01	55.24	53	53.37	-1.19545	0.826677	0.000166654	4.31577e-05	1	0	TRINITY_DN10521_c4_g1_i1	CsuC169_14126							GO:0008152|GO:0008168	metabolic process|methyltransferase activity	biological_process|molecular_function	AT4G29590.1	S-adenosyl-L-methionine-dependent methyltransferases superfamily protein	Cre06.g278236.t1.1	Ubiquinone/menaquinone biosynthesis methyltransferase
TRINITY_DN10524_c0_g1_i1	CsuC169_11561	1215	20.93	15.22	20.08	8.31	6.72	7.84	14.89	15.42	13.61	-1.29788	0.941422	0.00378208	0.000604052	1	0	TRINITY_DN10524_c0_g1_i1	CsuC169_11561										AT4G27940.1	manganese tracking factor for mitochondrial SOD2	Cre06.g267800.t1.1	Mitochondrial substrate carrier protein
TRINITY_DN10527_c0_g1_i1	Vocar.0009s0317.1.p	811	9	9.15	7.85	7.13	6.81	5.4	6.74	9.37	8.56	-0.426924	0.35117	0.029776	0.132318	0	0	TRINITY_DN10527_c0_g1_i1	Vocar.0009s0317.1.p	2.3.2.26	K10587	ubiquitin-protein ligase E3 A	04120 Ubiquitin mediated proteolysis |05165 Human papillomavirus infection |05203 Viral carcinogenesis	Folding, sorting and degradation|Infectious diseases|Cancers	Genetic Information Processing|Human Diseases|Human Diseases	GO:0004842	ubiquitin-protein transferase activity	molecular_function	AT3G53090.2	ubiquitin-protein ligase 7	Cre11.g467609.t1.1
TRINITY_DN10527_c0_g2_i1	Vocar.0009s0317.1.p	1125	4.13	3.74	1.1	2.29	1.38	3.18	2.43	3.27	2.51	-0.389004	0.261278	0.550129	0.481301	0	0	TRINITY_DN10527_c0_g2_i1	Vocar.0009s0317.1.p	2.3.2.26	K10587	ubiquitin-protein ligase E3 A	04120 Ubiquitin mediated proteolysis |05165 Human papillomavirus infection |05203 Viral carcinogenesis	Folding, sorting and degradation|Infectious diseases|Cancers	Genetic Information Processing|Human Diseases|Human Diseases	GO:0004842	ubiquitin-protein transferase activity	molecular_function	AT3G53090.2	ubiquitin-protein ligase 7	Cre11.g467609.t1.1
TRINITY_DN10528_c1_g1_i1	MpuCCMP1545_49748	1420	79.28	77.48	76.43	92.2	90.12	96.5	73.38	73.23	77.02	0.257828	-0.31822	0.00177618	0.00121927	0	0	TRINITY_DN10528_c1_g1_i1	MpuCCMP1545_49748							GO:0016021	integral component of membrane	cellular_component	AT4G39220.1	Rer1 family protein	Cre12.g555350.t2.1	ER retention protein
TRINITY_DN10528_c1_g2_i1	CsuC169_33493	1420	60.36	59.61	56	76.4	73.52	70.4	57.28	54.95	55.69	0.324271	-0.391826	0.00252736	0.000722303	0	0	TRINITY_DN10528_c1_g2_i1	CsuC169_33493							GO:0016788|GO:0006629	hydrolase activity, acting on ester bonds|lipid metabolic process	molecular_function|biological_process	AT5G62930.1	SGNH hydrolase-type esterase superfamily protein	Cre09.g399073.t1.2
TRINITY_DN10529_c3_g1_i1	MspRCC299_107163	7973	53.89	54.83	55.16	36.14	35.74	37.1	34.26	35.7	33.2	-0.588576	-0.0791797	5.03076e-06	0.0794299	0	0	TRINITY_DN10529_c3_g1_i1	MspRCC299_107163		K12856	pre-mRNA-processing factor 8	03040 Spliceosome	Transcription	Genetic Information Processing	GO:0005681|GO:0000398|GO:0030623|GO:0003723|GO:0017070|GO:0005515	spliceosomal complex|mRNA splicing, via spliceosome|U5 snRNA binding|RNA binding|U6 snRNA binding|protein binding	cellular_component|biological_process|molecular_function|molecular_function|molecular_function|molecular_function	AT1G80070.1	Pre-mRNA-processing-splicing factor	Cre01.g016050.t1.2	Splicing factor, component of the U5 snRNP and of the spliceosome
TRINITY_DN10530_c0_g10_i1	Cre02.g083050.t1.1	928	7.5	7.19	8.13	26.14	22.1	25.46	9.67	11.26	10.92	1.69137	-1.21037	0.000186977	0.000479678	1	1	TRINITY_DN10530_c0_g10_i1	Cre02.g083050.t1.1										AT4G19150.1	Ankyrin repeat family protein
TRINITY_DN10530_c0_g4_i2	Cre02.g083050.t1.1	1255	2.72	3.11	3.07	2.89	3.75	4.75	1.42	2.43	1.67	0.355891	-1.04503	0.2068	0.0338695	0	1	TRINITY_DN10530_c0_g4_i2	Cre02.g083050.t1.1										AT4G19150.1	Ankyrin repeat family protein
TRINITY_DN10530_c0_g5_i1	Vocar.0001s0197.1.p	1160	16.27	12.49	14.29	10.23	14.67	14.99	5.77	10.19	8.96	-0.109986	-0.678723	0.606006	0.0692381	0	0	TRINITY_DN10530_c0_g5_i1	Vocar.0001s0197.1.p	3.5.4.33	K11991					GO:0008270	zinc ion binding	molecular_function	AT1G68720.1	tRNA arginine adenosine deaminase	Cre13.g573300.t1.1
TRINITY_DN10535_c0_g2_i1	Olu231_516	720	3.36	2.14	3.07	1.88	2.41	1.61	3.19	3.49	3.19	-0.53858	0.742335	0.111137	0.00659664	0	0	TRINITY_DN10535_c0_g2_i1	Olu231_516	3.6.3.8	K14950					GO:0000166|GO:0046872	nucleotide binding|metal ion binding	molecular_function|molecular_function	AT5G23630.1	phosphate deficiency response 2	Cre17.g744447.t1.1
TRINITY_DN10536_c1_g1_i1	CsuC169_28956	420	8.06	12.1	8.86	1.81	8.98	3.61	7.66	3.06	3.8	-1.01098	0.0119726	0.121145	0.988386	0	0	TRINITY_DN10536_c1_g1_i1	CsuC169_28956							GO:0005515	protein binding	molecular_function	AT1G58230.1	binding	Cre06.g274950.t1.1
TRINITY_DN10543_c1_g1_i1	Cre07.g316050.t1.2	1667	64.03	68.23	65.83	78.58	81.91	81.74	55.61	46.44	54.51	0.290222	-0.629662	0.000831614	0.00075918	0	0	TRINITY_DN10543_c1_g1_i1	Cre07.g316050.t1.2		K03686								AT5G59610.1	Chaperone DnaJ-domain superfamily protein
TRINITY_DN10543_c2_g1_i1	MpuCCMP1545_58996	2680	64.22	62.39	55.29	59.84	61.05	64.26	63.88	69.95	72.67	0.025549	0.157447	0.738421	0.0710169	0	0	TRINITY_DN10543_c2_g1_i1	MpuCCMP1545_58996										AT1G21630.2	Calcium-binding EF hand family protein	Cre06.g304800.t1.2
TRINITY_DN10545_c2_g1_i1	Vocar.0062s0030.1.p	1303	24.59	28.15	25.44	17.09	17.75	15.97	30.47	28.32	26.56	-0.621687	0.748279	0.00156858	0.000758385	0	0	TRINITY_DN10545_c2_g1_i1	Vocar.0062s0030.1.p										AT1G15730.1	Cobalamin biosynthesis CobW-like protein	Cre09.g406983.t1.1
TRINITY_DN10546_c0_g1_i1	MspRCC299_54300	755	0.57	0.57	0.86	2.73	0.74	1.73	1.08	1.9	0.27	1.37851	-0.678072	0.141055	0.43081	0	0	TRINITY_DN10546_c0_g1_i1	MspRCC299_54300							GO:0005515	protein binding	molecular_function	AT5G16710.1	dehydroascorbate reductase 1	Cre01.g044700.t1.2
TRINITY_DN10547_c0_g1_i1	Olu231_9930	1674	12.81	15.54	15.37	24.45	21.31	24.85	8.09	8.99	11.32	0.691579	-1.31398	0.00326931	0.000676543	0	1	TRINITY_DN10547_c0_g1_i1	Olu231_9930		K15455								AT2G15910.2	CSL zinc finger domain-containing protein	Cre16.g653850.t1.1
TRINITY_DN10549_c0_g2_i1	Cre06.g255400.t1.2	1850	40.43	36.48	37.31	32.21	32.12	31.2	39.66	34.73	36.68	-0.25779	0.217443	0.00746916	0.0243325	0	0	TRINITY_DN10549_c0_g2_i1	Cre06.g255400.t1.2		K12857	Prp8 binding protein	03040 Spliceosome	Transcription	Genetic Information Processing	GO:0005515	protein binding	molecular_function	AT2G43770.1	Transducin/WD40 repeat-like superfamily protein
TRINITY_DN10550_c0_g2_i1	Cre17.g706650.t1.2	872	22.74	17.93	20.76	24.66	22.46	24.72	18.75	10.39	17.87	0.225844	-0.61182	0.0932523	0.0397519	0	0	TRINITY_DN10550_c0_g2_i1	Cre17.g706650.t1.2		K12188	ESCRT-II complex subunit VPS22	04144 Endocytosis	Transport and catabolism	Cellular Processes				AT4G27040.4	EAP30/Vps36 family protein
TRINITY_DN10550_c0_g3_i1	MspRCC299_101948	1146	16.85	14.8	15	22.66	17.84	19.47	9.4	12.36	10.48	0.362364	-0.895389	0.0464627	0.0050823	0	0	TRINITY_DN10550_c0_g3_i1	MspRCC299_101948	2.1.1.43											Cre03.g158100.t1.2
TRINITY_DN10550_c0_g5_i1	CsuC169_38412	1150	8.23	8.58	8.12	5.97	7.82	8.04	6.29	7.23	5.99	-0.191571	-0.162098	0.198353	0.363739	0	0	TRINITY_DN10550_c0_g5_i1	CsuC169_38412										AT1G08125.2	S-adenosyl-L-methionine-dependent methyltransferases superfamily protein	Cre07.g347800.t1.2
TRINITY_DN10552_c1_g1_i1	MpuCCMP1545_161638	839	22.13	29.36	22.84	19.47	18.74	22.2	19.14	15.31	20.7	-0.299157	-0.131427	0.140612	0.41202	0	0	TRINITY_DN10552_c1_g1_i1	MpuCCMP1545_161638										AT2G24390.1	AIG2-like (avirulence induced gene) family protein	Cre01.g019000.t1.2
TRINITY_DN10552_c1_g3_i1	MpuCCMP1545_161638	714	10.69	11.61	11.85	24.28	24.59	24.8	11.39	13.05	8.81	1.10919	-1.14772	4.32703e-06	0.000410735	1	1	TRINITY_DN10552_c1_g3_i1	MpuCCMP1545_161638										AT2G24390.1	AIG2-like (avirulence induced gene) family protein	Cre01.g019000.t1.2
TRINITY_DN10552_c2_g1_i1	Vocar.0001s0701.1.p	1424	13.4	11.58	10.61	23.47	27.56	30.19	11.8	10.65	10.75	1.19036	-1.29065	0.00199588	0.00129533	1	1	TRINITY_DN10552_c2_g1_i1	Vocar.0001s0701.1.p							GO:0034477|GO:0004518	U6 snRNA 3'-end processing|nuclease activity	biological_process|molecular_function	AT5G51170.1		Cre01.g041900.t1.1
TRINITY_DN10554_c0_g2_i2	Olu231_15936	3395	5.55	6.37	7.23	2.29	2.47	2.67	3.99	3.78	3.82	-1.36591	0.641446	0.00141847	0.000402444	1	0	TRINITY_DN10554_c0_g2_i2	Olu231_15936										AT3G55160.1		Cre15.g642050.t1.2
TRINITY_DN10556_c1_g4_i1	CsuC169_42315	1830	362.06	360.37	387.78	423.12	412.34	405.92	492.64	487.71	495.93	0.161112	0.250022	0.0127368	0.0001473	0	0	TRINITY_DN10556_c1_g4_i1	CsuC169_42315		K10380	ankyrin	04624 Toll and Imd signaling pathway |05205 Proteoglycans in cancer	Immune system|Cancers	Organismal Systems|Human Diseases	GO:0003824|GO:0016020|GO:0005515	catalytic activity|membrane|protein binding	molecular_function|cellular_component|molecular_function	AT2G03430.1	Ankyrin repeat family protein	Cre03.g177300.t1.2	Haloperoxidase-like protein
TRINITY_DN10557_c0_g1_i1	CsuC169_47995	2610	270.73	286.46	278.55	183.8	178.21	181.49	182.2	179.12	178.99	-0.620774	-0.00849265	3.54368e-05	0.611254	0	0	TRINITY_DN10557_c0_g1_i1	CsuC169_47995	1.4.3.16	K00278	L-aspartate oxidase	00250 Alanine, aspartate and glutamate metabolism |00760 Nicotinate and nicotinamide metabolism	Amino acid metabolism|Metabolism of cofactors and vitamins	Metabolism|Metabolism	GO:0055114|GO:0009055|GO:0016491	oxidation-reduction process|electron transfer activity|oxidoreductase activity	biological_process|molecular_function|molecular_function	AT5G14760.1	L-aspartate oxidase	Cre12.g528450.t1.2	L-aspartate oxidase
TRINITY_DN10557_c10_g1_i1	CsuC169_18417	1580	13.7	13.76	12.14	9.77	9.86	11.81	10.84	10.56	11.59	-0.332899	0.0694276	0.033012	0.519829	0	0	TRINITY_DN10557_c10_g1_i1	CsuC169_18417							GO:0003755|GO:0006457	peptidyl-prolyl cis-trans isomerase activity|protein folding	molecular_function|biological_process	AT2G16600.1	rotamase CYP 3	Cre01.g037400.t1.1	Peptidyl-prolyl cis-trans isomerase, cyclophilin-type, possible splicing factor
TRINITY_DN10557_c4_g1_i1	Olu231_49318	3811	37.88	35.45	35.23	29.62	30.76	29.82	51.61	51.43	55.45	-0.267293	0.813192	0.00264011	7.40814e-05	0	0	TRINITY_DN10557_c4_g1_i1	Olu231_49318										AT2G32010.2	CVP2 like 1	Cre07.g352400.t1.2
TRINITY_DN10557_c5_g1_i2	CsuC169_61303	2288	23.25	20.25	21.76	37.1	34.11	35.78	33.57	31.33	34.41	0.713205	-0.107465	0.000341992	0.112462	0	0	TRINITY_DN10557_c5_g1_i2	CsuC169_61303
TRINITY_DN10562_c1_g1_i1	Olu231_14538	1340	11.21	14.88	12.9	22.44	21.01	21.76	9.77	11.08	9.53	0.741989	-1.10197	0.00154622	5.24658e-05	0	1	TRINITY_DN10562_c1_g1_i1	Olu231_14538
TRINITY_DN10563_c0_g1_i4	Olu231_9781	1399	7.37	8.78	8.72	18.26	16.31	17.85	6.92	6.87	6.22	1.07571	-1.3894	0.000257014	6.99805e-05	1	1	TRINITY_DN10563_c0_g1_i4	Olu231_9781										AT5G46030.1		Cre17.g702550.t1.2
TRINITY_DN10564_c1_g1_i1	MspRCC299_59233	2187	24.68	23.58	23.19	20.3	21.67	21.71	17.8	17.57	17.76	-0.166094	-0.261314	0.0157834	0.00169069	0	0	TRINITY_DN10564_c1_g1_i1	MspRCC299_59233		K14767								AT2G43650.1	Sas10/U3 ribonucleoprotein (Utp) family protein	Cre09.g394399.t1.1
TRINITY_DN10566_c0_g1_i1	MspRCC299_77343	1810	19.51	17.9	19.21	14.41	14.74	13.82	15.86	16.34	15.04	-0.397982	0.136679	0.00127205	0.0376842	0	0	TRINITY_DN10566_c0_g1_i1	MspRCC299_77343	3.6.4.12	K10843	DNA excision repair protein ERCC-3	03022 Basal transcription factors |03420 Nucleotide excision repair	Transcription|Replication and repair	Genetic Information Processing|Genetic Information Processing	GO:0003677|GO:0016787|GO:0005524	DNA binding|hydrolase activity|ATP binding	molecular_function|molecular_function|molecular_function	AT5G41360.1	homolog of Xeroderma pigmentosum complementation group B 2	Cre06.g297016.t1.1
TRINITY_DN10566_c0_g1_i2	MspRCC299_77343	2057	3.44	3.7	2.62	1.47	1.63	1.18	2.83	3.62	3.18	-1.18927	1.16993	0.00650263	0.00249651	1	1	TRINITY_DN10566_c0_g1_i2	MspRCC299_77343	3.6.4.12	K10843	DNA excision repair protein ERCC-3	03022 Basal transcription factors |03420 Nucleotide excision repair	Transcription|Replication and repair	Genetic Information Processing|Genetic Information Processing	GO:0003677|GO:0016787|GO:0005524	DNA binding|hydrolase activity|ATP binding	molecular_function|molecular_function|molecular_function	AT5G41360.1	homolog of Xeroderma pigmentosum complementation group B 2	Cre06.g297016.t1.1
TRINITY_DN10567_c1_g2_i1	CsuC169_68258	1315	47.67	37.44	40.01	72.98	80.91	77.92	75.08	75.42	66.83	0.88963	-0.0930555	0.000759931	0.255239	0	0	TRINITY_DN10567_c1_g2_i1	CsuC169_68258										AT1G03260.1	SNARE associated Golgi protein family	Cre06.g262000.t1.2
TRINITY_DN10567_c1_g3_i2	Vocar.0001s1341.1.p	2113	89.83	95.48	90.83	131.79	137.26	135.73	38.34	40.37	41.34	0.551738	-1.7535	5.61949e-05	8.70753e-07	0	1	TRINITY_DN10567_c1_g3_i2	Vocar.0001s1341.1.p	2.4.1.255									AT3G11540.1	Tetratricopeptide repeat (TPR)-like superfamily protein	Cre10.g436850.t1.2
TRINITY_DN10567_c2_g1_i1	CsuC169_38560	2196	25.77	24.68	25.66	18.25	19.07	19.3	25.72	27.67	25.34	-0.426774	0.475602	0.000159732	0.000731108	0	0	TRINITY_DN10567_c2_g1_i1	CsuC169_38560	3.2.1.21	K01188	beta-glucosidase	00460 Cyanoamino acid metabolism |00500 Starch and sucrose metabolism |00940 Phenylpropanoid biosynthesis	Metabolism of other amino acids|Carbohydrate metabolism|Biosynthesis of other secondary metabolites	Metabolism|Metabolism|Metabolism	GO:0005975|GO:0004553	carbohydrate metabolic process|hydrolase activity, hydrolyzing O-glycosyl compounds	biological_process|molecular_function	AT1G26560.1	beta glucosidase 40	Cre03.g171050.t1.1	Glycosyl hydrolase
TRINITY_DN10572_c0_g1_i1	Vocar.0035s0059.1.p	2111	9.54	10.18	10.4	17.47	17.97	16.53	12.07	13.76	11.94	0.786957	-0.460438	0.000123851	0.00280489	0	0	TRINITY_DN10572_c0_g1_i1	Vocar.0035s0059.1.p	3.2.1.28	K01194	alpha,alpha-trehalase	00500 Starch and sucrose metabolism	Carbohydrate metabolism	Metabolism	GO:0004555|GO:0005991	alpha,alpha-trehalase activity|trehalose metabolic process	molecular_function|biological_process	AT4G24040.1	trehalase 1	Cre03.g195600.t1.2
TRINITY_DN10572_c0_g1_i3	Cre03.g195600.t1.2	1927	1.29	1.25	0.74	1.33	2.17	2.89	3.01	0.37	2.18	0.96212	-0.200731	0.099026	0.773965	0	0	TRINITY_DN10572_c0_g1_i3	Cre03.g195600.t1.2	3.2.1.28	K01194	alpha,alpha-trehalase	00500 Starch and sucrose metabolism	Carbohydrate metabolism	Metabolism	GO:0004555|GO:0005991	alpha,alpha-trehalase activity|trehalose metabolic process	molecular_function|biological_process	AT4G24040.1	trehalase 1
TRINITY_DN10572_c0_g1_i4	Vocar.0035s0059.1.p	2410	27.19	25.42	24.77	37.28	39.91	36.5	29.89	26.23	29.36	0.555073	-0.411447	0.000656038	0.00363098	0	0	TRINITY_DN10572_c0_g1_i4	Vocar.0035s0059.1.p	3.2.1.28	K01194	alpha,alpha-trehalase	00500 Starch and sucrose metabolism	Carbohydrate metabolism	Metabolism	GO:0004555|GO:0005991	alpha,alpha-trehalase activity|trehalose metabolic process	molecular_function|biological_process	AT4G24040.1	trehalase 1	Cre03.g195600.t1.2
TRINITY_DN10575_c0_g1_i2	CsuC169_36628	2151	8.54	8.39	9.6	69.9	73.56	65.12	12.83	10.07	11.1	2.9749	-2.61699	1.63687e-05	2.26285e-05	1	1	TRINITY_DN10575_c0_g1_i2	CsuC169_36628	4.2.3.2	K14286	ethanolamine-phosphate phospho-lyase	00564 Glycerophospholipid metabolism	Lipid metabolism	Metabolism	GO:0030170|GO:0008483	pyridoxal phosphate binding|transaminase activity	molecular_function|molecular_function	AT4G39660.1	alanine:glyoxylate aminotransferase 2	Cre16.g650650.t1.1	Alanine-glyoxylate aminotransferase
TRINITY_DN10575_c0_g1_i4	CsuC169_36628	2310	0.55	0.38	0.1	4.44	5.45	7.47	2.7	1.27	0.49	4.07505	-1.96065	0.00377569	0.0174584	1	1	TRINITY_DN10575_c0_g1_i4	CsuC169_36628	4.2.3.2	K14286	ethanolamine-phosphate phospho-lyase	00564 Glycerophospholipid metabolism	Lipid metabolism	Metabolism	GO:0030170|GO:0008483	pyridoxal phosphate binding|transaminase activity	molecular_function|molecular_function	AT4G39660.1	alanine:glyoxylate aminotransferase 2	Cre16.g650650.t1.1	Alanine-glyoxylate aminotransferase
TRINITY_DN10576_c2_g1_i1	Cre10.g451100.t1.1	1534	11.58	10.03	13.6	18.54	18.44	19.51	21.37	19.6	21.94	0.68201	0.155294	0.00286192	0.0522342	0	0	TRINITY_DN10576_c2_g1_i1	Cre10.g451100.t1.1	3.1.1.3									AT1G15060.1	Uncharacterised conserved protein UCP031088, alpha/beta hydrolase
TRINITY_DN10578_c2_g2_i2	Vocar.0001s1020.1.p	1021	2.28	3.76	3.75	2.74	2.03	0.4	2.28	1.85	1.59	-0.921145	0.145851	0.144052	0.811898	0	0	TRINITY_DN10578_c2_g2_i2	Vocar.0001s1020.1.p	3.4.19.12	K18342								AT3G62940.2	Cysteine proteinases superfamily protein	Cre01.g028550.t1.2
TRINITY_DN10578_c2_g2_i3	Vocar.0001s1020.1.p	881	5.59	6.76	5.29	4.63	5.17	5.97	7.22	6.77	6.12	-0.161668	0.35073	0.353083	0.0453067	0	0	TRINITY_DN10578_c2_g2_i3	Vocar.0001s1020.1.p	3.4.19.12	K18342								AT3G62940.2	Cysteine proteinases superfamily protein	Cre01.g028550.t1.2
TRINITY_DN10580_c0_g3_i1	Vocar.0017s0107.1.p	2423	22.83	21.17	21.98	32.7	30.35	28.73	15.56	17.54	13.66	0.476151	-0.972905	0.00232583	0.000732383	0	0	TRINITY_DN10580_c0_g3_i1	Vocar.0017s0107.1.p	6.1.1.21	K01892	histidyl-tRNA synthetase	00970 Aminoacyl-tRNA biosynthesis	Translation	Genetic Information Processing	GO:0006418|GO:0004812|GO:0000166|GO:0005737|GO:0005524	tRNA aminoacylation for protein translation|aminoacyl-tRNA ligase activity|nucleotide binding|cytoplasm|ATP binding	biological_process|molecular_function|molecular_function|cellular_component|molecular_function	AT3G46100.1	Histidyl-tRNA synthetase 1	Cre02.g142352.t1.1
TRINITY_DN10584_c0_g2_i1	Cre13.g583600.t1.2	5022	39.21	39.98	38.43	27.63	26.57	26.72	35.45	34.19	34.7	-0.539565	0.366724	2.53754e-05	9.33426e-05	0	0	TRINITY_DN10584_c0_g2_i1	Cre13.g583600.t1.2	2.4.1.241	K09480	digalactosyldiacylglycerol synthase	00561 Glycerolipid metabolism	Lipid metabolism	Metabolism				AT3G11670.1	UDP-Glycosyltransferase superfamily protein
TRINITY_DN1059_c0_g2_i1	MspRCC299_61168	529	24.76	16.71	17.72	66.99	54.49	58.46	18.25	14.42	15.8	1.60409	-1.89235	0.000844473	0.000341091	1	1	TRINITY_DN1059_c0_g2_i1	MspRCC299_61168		K11368								AT3G27100.1		Cre08.g370300.t1.2
TRINITY_DN10590_c0_g1_i2	Vocar.0019s0146.1.p	7613	23.08	22.17	23.46	17.73	16.62	17.69	17.07	17.42	16.43	-0.400899	-0.0313885	0.000460511	0.466979	0	0	TRINITY_DN10590_c0_g1_i2	Vocar.0019s0146.1.p	3.1.13.4	K12581	CCR4-NOT transcription complex subunit 7/8	03018 RNA degradation	Folding, sorting and degradation	Genetic Information Processing	GO:0005634	nucleus	cellular_component	AT2G32070.1	Polynucleotidyl transferase, ribonuclease H-like superfamily protein	Cre03.g157300.t1.2	CCR4-associated factor
TRINITY_DN10590_c1_g1_i1	CsuC169_47721	3580	31.83	34.05	32.6	59.15	58.03	60.29	35.84	37.76	34.61	0.849673	-0.713741	8.92932e-06	3.33084e-05	0	0	TRINITY_DN10590_c1_g1_i1	CsuC169_47721		K03235					GO:0005524|GO:0016887	ATP binding|ATPase activity	molecular_function|molecular_function	AT3G54540.1	general control non-repressible 4	Cre04.g222700.t1.2
TRINITY_DN10591_c2_g2_i1	MspRCC299_100375	4146	3.8	3.25	3.41	4.1	3.95	4.1	3.11	3.7	3.73	0.216073	-0.205081	0.029992	0.0612814	0	0	TRINITY_DN10591_c2_g2_i1	MspRCC299_100375	3.4.22.54						GO:0005622|GO:0006508|GO:0004198	intracellular|proteolysis|calcium-dependent cysteine-type endopeptidase activity	cellular_component|biological_process|molecular_function	AT1G55350.2	calpain-type cysteine protease family	Cre02.g112250.t1.2
TRINITY_DN10594_c0_g2_i3	Cre06.g308100.t1.2	1046	29.31	29.42	31.14	26.46	31.71	24.5	32.03	29.33	34.99	-0.120476	0.220921	0.342872	0.16683	0	0	TRINITY_DN10594_c0_g2_i3	Cre06.g308100.t1.2	4.2.1.119									AT1G76150.1	enoyl-CoA hydratase 2
TRINITY_DN10597_c0_g1_i2	MspRCC299_70546	1842	16.78	16.3	15.33	9.14	10.52	11.32	11.16	12.16	10.39	-0.643968	0.121839	0.00162307	0.327903	0	0	TRINITY_DN10597_c0_g1_i2	MspRCC299_70546							GO:0007049	cell cycle	biological_process	AT4G05440.1	temperature sensing protein-related	Cre07.g312100.t1.1
TRINITY_DN10598_c1_g1_i1	Vocar.0042s0112.1.p	641	18.25	13.91	18.32	7.95	13.88	13.19	20.13	14.25	15.24	-0.527533	0.502743	0.0956638	0.13561	0	0	TRINITY_DN10598_c1_g1_i1	Vocar.0042s0112.1.p	1.1.1.72,1.1.1.184									AT2G27680.1	NAD(P)-linked oxidoreductase superfamily protein	Cre16.g684750.t1.2
TRINITY_DN10601_c1_g1_i1	MpuCCMP1545_175107	1908	34.09	35.04	37.07	24.67	28.09	27.5	29.49	34.96	34.23	-0.404031	0.298077	0.00325338	0.0380496	0	0	TRINITY_DN10601_c1_g1_i1	MpuCCMP1545_175107	6.3.2.19	K10610	DNA damage-binding protein 1	03420 Nucleotide excision repair |04120 Ubiquitin mediated proteolysis |05161 Hepatitis B |05203 Viral carcinogenesis	Replication and repair|Folding, sorting and degradation|Infectious diseases|Cancers	Genetic Information Processing|Genetic Information Processing|Human Diseases|Human Diseases	GO:0003676|GO:0005634|GO:0006281	nucleic acid binding|nucleus|DNA repair	molecular_function|cellular_component|biological_process	AT4G05420.1	damaged DNA binding protein 1A	Cre10.g432000.t1.2	UV-damaged DNA binding complex subunit 1 protein
TRINITY_DN10604_c0_g1_i2	CsuC169_52166	2958	9.92	9.03	7.94	6.16	7.78	6.56	7.84	8.58	9.64	-0.391446	0.346213	0.0471899	0.0603892	0	0	TRINITY_DN10604_c0_g1_i2	CsuC169_52166	3.4.13.18	K08660	cytosolic nonspecific dipeptidase	00330 Arginine and proline metabolism |00340 Histidine metabolism |00410 beta-Alanine metabolism	Amino acid metabolism|Amino acid metabolism|Metabolism of other amino acids	Metabolism|Metabolism|Metabolism	GO:0008152|GO:0016787	metabolic process|hydrolase activity	biological_process|molecular_function	AT1G44820.1	Peptidase M20/M25/M40 family protein	Cre12.g496950.t1.1
TRINITY_DN10606_c1_g1_i1	MpuCCMP1545_32486	1501	28.07	21.99	24.39	20.74	19.88	21.91	21.16	24.99	24.4	-0.251723	0.174098	0.099944	0.114398	0	0	TRINITY_DN10606_c1_g1_i1	MpuCCMP1545_32486		K15272					GO:0005351|GO:0000139|GO:0008643|GO:0016021	sugar:proton symporter activity|Golgi membrane|carbohydrate transport|integral component of membrane	molecular_function|cellular_component|biological_process|cellular_component	AT5G65000.1	Nucleotide-sugar transporter family protein
TRINITY_DN10609_c0_g1_i1	Vocar.0001s0526.1.p	1026	9.24	9.18	10.82	7.46	6.52	6.64	8.34	6.94	6.99	-0.503899	0.111057	0.00938707	0.370339	0	0	TRINITY_DN10609_c0_g1_i1	Vocar.0001s0526.1.p	3.1.4.1						GO:0008081|GO:0005634|GO:0006281	phosphoric diester hydrolase activity|nucleus|DNA repair	molecular_function|cellular_component|biological_process	AT5G15170.1	tyrosyl-DNA phosphodiesterase-related	Cre01.g053200.t1.1
TRINITY_DN10609_c2_g3_i1	MpuCCMP1545_202511	1148	26.51	24.99	26.84	18.48	18.07	16.65	16.14	19.42	14.15	-0.558323	-0.0978901	0.00045807	0.515673	0	0	TRINITY_DN10609_c2_g3_i1	MpuCCMP1545_202511	2.4.2.19	K00767	nicotinate-nucleotide pyrophosphorylase (carboxylating)	00760 Nicotinate and nicotinamide metabolism	Metabolism of cofactors and vitamins	Metabolism	GO:0016763|GO:0009435|GO:0004514	transferase activity, transferring pentosyl groups|NAD biosynthetic process|nicotinate-nucleotide diphosphorylase (carboxylating) activity	molecular_function|biological_process|molecular_function	AT2G01350.1	quinolinate phoshoribosyltransferase	Cre02.g141200.t1.2
TRINITY_DN10616_c1_g2_i1	Olu231_39469	687	26.86	22.67	23.69	25.68	22.71	20.33	16.2	24.02	15.24	-0.0915077	-0.309282	0.494264	0.237166	0	0	TRINITY_DN10616_c1_g2_i1	Olu231_39469	3.1.2.2									AT3G52570.1	alpha/beta-Hydrolases superfamily protein	Cre08.g384600.t1.2
TRINITY_DN10619_c1_g1_i1	Cre07.g352450.t1.2	1803	29.14	28.42	34.08	27.15	29.75	31.88	29.41	28.69	29.45	-0.0457427	-0.0201275	0.692793	0.782666	0	0	TRINITY_DN10619_c1_g1_i1	Cre07.g352450.t1.2	1.1.1.30									AT5G65205.1	NAD(P)-binding Rossmann-fold superfamily protein
TRINITY_DN10619_c3_g1_i1	CsuC169_40655	2739	44.82	43.49	43.26	64.86	63.59	62.98	55.94	57.47	54.2	0.540986	-0.191709	1.10617e-05	0.00192004	0	0	TRINITY_DN10619_c3_g1_i1	CsuC169_40655							GO:0004197|GO:0006508	cysteine-type endopeptidase activity|proteolysis	molecular_function|biological_process	AT1G02170.1	metacaspase 1	Cre12.g517451.t1.1
TRINITY_DN10624_c0_g1_i1	Vocar.0013s0103.1.p	2015	62.14	61.02	57.08	31.4	29.4	28.48	45.87	41.14	43.78	-1.01351	0.550843	6.66124e-05	0.00102485	1	0	TRINITY_DN10624_c0_g1_i1	Vocar.0013s0103.1.p	6.3.2.6	K01923	phosphoribosylaminoimidazole-succinocarboxamide synthase	00230 Purine metabolism	Nucleotide metabolism	Metabolism				AT3G21110.1	purin 7	Cre03.g202113.t1.1
TRINITY_DN10624_c0_g1_i2	Vocar.0013s0103.1.p	2098	10.95	12.88	13.57	9.35	12.05	14.42	9.06	8.91	7	-0.0622729	-0.52057	0.767082	0.0876883	0	0	TRINITY_DN10624_c0_g1_i2	Vocar.0013s0103.1.p	6.3.2.6	K01923	phosphoribosylaminoimidazole-succinocarboxamide synthase	00230 Purine metabolism	Nucleotide metabolism	Metabolism				AT3G21110.1	purin 7	Cre03.g202113.t1.1
TRINITY_DN10624_c0_g2_i1	Cre16.g658850.t1.1	2015	41.15	35.42	38.69	33.51	32.25	33.28	50.15	48.02	49.52	-0.218809	0.576489	0.0337765	2.58053e-05	0	0	TRINITY_DN10624_c0_g2_i1	Cre16.g658850.t1.1										AT5G26200.1	Mitochondrial substrate carrier family protein
TRINITY_DN10627_c0_g2_i2	MpuCCMP1545_70177	1485	16.29	15.4	15.22	17.36	17.03	21.7	9.99	11.36	8.04	0.257848	-0.932418	0.117959	0.00758917	0	0	TRINITY_DN10627_c0_g2_i2	MpuCCMP1545_70177	3.6.1.8	K10872	meiotic recombination protein DMC1	04113 Meiosis - yeast	Cell growth and death	Cellular Processes				AT3G22880.1	DNA repair (Rad51) family protein	Cre02.g141846.t1.1	Rad51-like protein
TRINITY_DN1063_c0_g1_i1	Vocar.0005s0312.1.p	864	50.75	48.57	50.05	28.21	25.97	26.26	38.21	36.28	31.95	-0.892905	0.404055	1.75324e-05	0.0119013	0	0	TRINITY_DN1063_c0_g1_i1	Vocar.0005s0312.1.p		K12870	pre-mRNA-splicing factor ISY1	03040 Spliceosome	Transcription	Genetic Information Processing				AT3G18790.1		Cre10.g427150.t1.2
TRINITY_DN10633_c2_g1_i1	Vocar.0057s0036.1.p	1067	11.89	14.61	12.68	21.76	22.91	24.12	16.54	17.59	17.05	0.812081	-0.426619	0.000731812	0.00140804	0	0	TRINITY_DN10633_c2_g1_i1	Vocar.0057s0036.1.p	2.7.1.24	K00859	dephospho-CoA kinase	00770 Pantothenate and CoA biosynthesis	Metabolism of cofactors and vitamins	Metabolism	GO:0015937|GO:0004140|GO:0005524	coenzyme A biosynthetic process|dephospho-CoA kinase activity|ATP binding	biological_process|molecular_function|molecular_function	AT2G27490.2	dephospho-CoA kinase family	Cre10.g436150.t1.1
TRINITY_DN10633_c5_g1_i1	MpuCCMP1545_59356	1378	14.45	12.18	13.38	22.59	18.5	20.99	18.9	19.57	18.55	0.633768	-0.122661	0.00563664	0.241232	0	0	TRINITY_DN10633_c5_g1_i1	MpuCCMP1545_59356							GO:0003677|GO:0005515	DNA binding|protein binding	molecular_function|molecular_function	AT3G19510.1	Homeodomain-like protein with RING/FYVE/PHD-type zinc finger domain	Cre12.g492200.t1.2
TRINITY_DN10635_c0_g2_i1	Vocar.0001s1051.2.p	1706	4.91	6.04	4.74	1.44	1.76	1.19	5.81	6.02	7.63	-1.83755	2.14822	0.00102285	0.00109959	1	1	TRINITY_DN10635_c0_g2_i1	Vocar.0001s1051.2.p	2.7.11.1	K08857								AT1G54510.2	NIMA-related serine/threonine kinase 1	Cre12.g560350.t1.1	NimA-related protein kinase
TRINITY_DN10636_c0_g1_i1	CsuC169_13471	852	41.44	32.69	30.59	16.35	10.21	9.15	27.56	30.14	26.42	-1.55214	1.23612	0.00457199	0.00296393	1	1	TRINITY_DN10636_c0_g1_i1	CsuC169_13471	1.14.11.-	K11446					GO:0003677|GO:0005622|GO:0005515	DNA binding|intracellular|protein binding	molecular_function|cellular_component|molecular_function	AT1G30810.1	Transcription factor jumonji (jmj) family protein / zinc finger (C5HC2 type) family protein	Cre12.g514250.t1.2
TRINITY_DN10641_c1_g1_i1	MpuCCMP1545_53328	1794	25.15	26.59	27.33	13.96	16.21	17.98	14.39	14.61	12.88	-0.715595	-0.201274	0.00148415	0.178921	0	0	TRINITY_DN10641_c1_g1_i1	MpuCCMP1545_53328		K07556					GO:0043461	proton-transporting ATP synthase complex assembly	biological_process	AT5G40660.1	ATP12 protein-related	Cre17.g726250.t1.2	Assembly factor 2 for F1 mitochondrial ATP synthase
TRINITY_DN10642_c0_g1_i2	Olu231_16779	1021	9.6	6.03	5.07	5.16	5.31	4.82	6.07	5.37	7.15	-0.437042	0.281938	0.263036	0.110192	0	0	TRINITY_DN10642_c0_g1_i2	Olu231_16779	5.4.99.29,5.4.99.28						GO:0001522|GO:0009451|GO:0009982|GO:0003723	pseudouridine synthesis|RNA modification|pseudouridine synthase activity|RNA binding	biological_process|biological_process|molecular_function|molecular_function	AT5G51140.2	Pseudouridine synthase family protein	Cre02.g078750.t1.1	tRNA-pseudouridine synthase
TRINITY_DN10643_c1_g2_i2	Cre12.g523500.t1.2	1190	4.89	4.14	5.44	2.91	3.04	2.11	3.26	3.27	3.82	-0.844213	0.360779	0.0109087	0.0911316	0	0	TRINITY_DN10643_c1_g2_i2	Cre12.g523500.t1.2		K13989	Derlin-2/3	04141 Protein processing in endoplasmic reticulum	Folding, sorting and degradation	Genetic Information Processing				AT4G29330.1	DERLIN-1
TRINITY_DN10643_c2_g2_i1	Vocar.0027s0024.1.p	1180	13.12	13.8	13.51	9.74	10.24	9.81	8.32	8.04	9.81	-0.440598	-0.186914	0.000146722	0.102166	0	0	TRINITY_DN10643_c2_g2_i1	Vocar.0027s0024.1.p	3.6.1.3	K06158					GO:0005524|GO:0016887	ATP binding|ATPase activity	molecular_function|molecular_function	AT1G64550.1	general control non-repressible 3	Cre11.g478128.t1.1
TRINITY_DN10643_c2_g3_i1	Vocar.0027s0024.1.p	1591	3.26	2.14	4.73	2.66	1.88	2.73	3.64	3.15	2.74	-0.478607	0.390521	0.298156	0.116127	0	0	TRINITY_DN10643_c2_g3_i1	Vocar.0027s0024.1.p	3.6.1.3	K06158					GO:0005524|GO:0016887	ATP binding|ATPase activity	molecular_function|molecular_function	AT1G64550.1	general control non-repressible 3	Cre11.g478128.t1.1
TRINITY_DN10643_c2_g3_i3	Vocar.0027s0024.1.p	1416	10.12	11.71	10.16	11.57	8.62	8.88	6.16	6.15	6.84	-0.13809	-0.602187	0.417845	0.0270754	0	0	TRINITY_DN10643_c2_g3_i3	Vocar.0027s0024.1.p	3.6.1.3	K06158					GO:0005524|GO:0016887	ATP binding|ATPase activity	molecular_function|molecular_function	AT1G64550.1	general control non-repressible 3	Cre11.g478128.t1.1
TRINITY_DN10644_c0_g2_i1	Cre12.g547300.t1.1	2230	25.15	26.98	33.58	34.95	31.55	30.51	27.28	38.6	33.24	0.17867	0.0310427	0.262402	0.851937	0	0	TRINITY_DN10644_c0_g2_i1	Cre12.g547300.t1.1	3.6.3.25						GO:0016020|GO:0005524|GO:0016887	membrane|ATP binding|ATPase activity	cellular_component|molecular_function|molecular_function	AT2G01320.3	ABC-2 type transporter family protein
TRINITY_DN10644_c0_g2_i2	MspRCC299_103799	2375	2.59	3.3	4.72	10.55	6.28	9.27	5.45	4.13	4.5	1.29863	-0.890402	0.0216241	0.0389987	1	0	TRINITY_DN10644_c0_g2_i2	MspRCC299_103799	3.6.3.44						GO:0016020|GO:0005524|GO:0016887	membrane|ATP binding|ATPase activity	cellular_component|molecular_function|molecular_function	AT2G01320.3	ABC-2 type transporter family protein	Cre12.g547300.t1.1
TRINITY_DN10644_c0_g2_i4	MspRCC299_98752	2162	18.96	16.09	12.2	22.27	23.33	24.21	31.15	26.8	27.67	0.563119	0.294514	0.0210054	0.0217037	0	0	TRINITY_DN10644_c0_g2_i4	MspRCC299_98752	3.6.3.19						GO:0016020|GO:0005524|GO:0016887	membrane|ATP binding|ATPase activity	cellular_component|molecular_function|molecular_function	AT2G01320.3	ABC-2 type transporter family protein	Cre12.g530900.t1.2
TRINITY_DN10646_c0_g2_i1	Cre09.g396500.t1.1	1693	18.54	15.7	19.39	5.93	7.34	8.9	12.13	11.58	12.56	-1.27443	0.710168	0.00173252	0.0065047	1	0	TRINITY_DN10646_c0_g2_i1	Cre09.g396500.t1.1
TRINITY_DN10650_c0_g3_i1	CsuC169_19104	1855	26.93	29.06	23.73	27.83	28.39	29.23	18.26	19.53	19.41	0.100139	-0.579065	0.298917	8.07795e-05	0	0	TRINITY_DN10650_c0_g3_i1	CsuC169_19104							GO:0005515	protein binding	molecular_function	AT1G08370.1	decapping 1	Cre07.g339250.t1.2
TRINITY_DN10652_c0_g1_i1	CsuC169_52469	2393	128.14	125.35	130.18	100.36	99.77	98.37	178.85	185.81	178.2	-0.362135	0.862849	4.82715e-05	5.34236e-06	0	0	TRINITY_DN10652_c0_g1_i1	CsuC169_52469	1.3.3.6	K00232	acyl-CoA oxidase	00071 Fatty acid degradation |00592 alpha-Linolenic acid metabolism |01040 Biosynthesis of unsaturated fatty acids |03320 PPAR signaling pathway |04024 cAMP signaling pathway |04146 Peroxisome	Lipid metabolism|Lipid metabolism|Lipid metabolism|Endocrine system|Signal transduction|Transport and catabolism	Metabolism|Metabolism|Metabolism|Organismal Systems|Environmental Information Processing|Cellular Processes	GO:0005777|GO:0055114|GO:0003995|GO:0006635|GO:0003997	peroxisome|oxidation-reduction process|acyl-CoA dehydrogenase activity|fatty acid beta-oxidation|acyl-CoA oxidase activity	cellular_component|biological_process|molecular_function|biological_process|molecular_function	AT4G16760.1	acyl-CoA oxidase 1	Cre16.g689050.t1.1
TRINITY_DN10657_c2_g1_i1	CsuC169_32079	708	592.71	581.96	597.58	778.48	775.02	788.36	390.1	408.09	378.38	0.402073	-0.993068	6.36776e-06	2.15598e-06	0	0	TRINITY_DN10657_c2_g1_i1	CsuC169_32079												Cre12.g492600.t1.2	Fasciclin-like protein
TRINITY_DN10657_c3_g2_i1	Cre08.g365900.t1.2	1270	4681.7	4650.12	4668.85	2706.77	2692.76	2723.09	5072.53	5090.34	5065.32	-0.785479	0.906727	1.05333e-08	3.32618e-09	0	0	TRINITY_DN10657_c3_g2_i1	Cre08.g365900.t1.2							GO:0016020|GO:0009765	membrane|photosynthesis, light harvesting	cellular_component|biological_process	AT1G29930.1	chlorophyll A/B binding protein 1
TRINITY_DN10657_c4_g1_i1	Cre08.g365900.t1.2	1394	249.43	252.49	262.74	363.56	361.41	354.25	186.61	179.61	177.97	0.497099	-0.987807	2.84593e-05	1.31951e-06	0	0	TRINITY_DN10657_c4_g1_i1	Cre08.g365900.t1.2							GO:0016020|GO:0009765	membrane|photosynthesis, light harvesting	cellular_component|biological_process	AT1G29930.1	chlorophyll A/B binding protein 1
TRINITY_DN10660_c1_g1_i1	CsuC169_58352	684	11.54	9.92	11.26	13.82	18.19	19.91	10.66	9.74	10.33	0.666118	-0.756643	0.0271858	0.0182337	0	0	TRINITY_DN10660_c1_g1_i1	CsuC169_58352							GO:0006886|GO:0016192	intracellular protein transport|vesicle-mediated transport	biological_process|biological_process	AT2G05170.1	vacuolar protein sorting 11	Cre02.g095074.t1.1	Subunit of VPS-C complex
TRINITY_DN10661_c0_g1_i1	Cre16.g675900.t1.2	1503	16.98	15.77	15.69	15.74	20.6	19.18	21.34	20.3	20.37	0.196809	0.159493	0.191206	0.217961	0	0	TRINITY_DN10661_c0_g1_i1	Cre16.g675900.t1.2	4.1.1.20						GO:0003824	catalytic activity	molecular_function	AT3G14390.1	Pyridoxal-dependent decarboxylase family protein
TRINITY_DN10661_c2_g1_i1	Vocar.0835s0001.1.p	1058	10.76	5.76	11.37	6.4	4.61	7.25	6.48	9.06	7	-0.611061	0.303801	0.173329	0.267043	0	0	TRINITY_DN10661_c2_g1_i1	Vocar.0835s0001.1.p	4.1.1.20						GO:0003824	catalytic activity	molecular_function	AT5G11880.1	Pyridoxal-dependent decarboxylase family protein	Cre16.g675900.t1.2	Arginine/ornithine decarboxylase
TRINITY_DN10662_c0_g1_i1	MpuCCMP1545_9181	1184	7.54	5.14	8.3	13.7	10.71	11.27	7.51	5.22	2.22	0.766101	-1.25497	0.0207423	0.0179938	0	1	TRINITY_DN10662_c0_g1_i1	MpuCCMP1545_9181	1.16.3.1	K19054	frataxin	00860 Porphyrin and chlorophyll metabolism	Metabolism of cofactors and vitamins	Metabolism	GO:0016226|GO:0008199	iron-sulfur cluster assembly|ferric iron binding	biological_process|molecular_function	AT4G03240.1	frataxin homolog	Cre12.g538350.t1.1	Frataxin
TRINITY_DN10662_c0_g1_i3	Cre12.g538350.t1.1	873	70.52	80.91	77.29	86.92	93.35	84.37	65.32	53.3	55.87	0.210449	-0.600887	0.0417316	0.00267288	0	0	TRINITY_DN10662_c0_g1_i3	Cre12.g538350.t1.1	1.16.3.1	K19054	frataxin	00860 Porphyrin and chlorophyll metabolism	Metabolism of cofactors and vitamins	Metabolism	GO:0016226|GO:0008199	iron-sulfur cluster assembly|ferric iron binding	biological_process|molecular_function	AT4G03240.1	frataxin homolog
TRINITY_DN10662_c0_g1_i4	Cre12.g538350.t1.1	796	24.98	20.4	21.99	30.24	21.32	29.46	9.55	16.79	14.52	0.266172	-0.987589	0.222408	0.0198518	0	0	TRINITY_DN10662_c0_g1_i4	Cre12.g538350.t1.1	1.16.3.1	K19054	frataxin	00860 Porphyrin and chlorophyll metabolism	Metabolism of cofactors and vitamins	Metabolism	GO:0016226|GO:0008199	iron-sulfur cluster assembly|ferric iron binding	biological_process|molecular_function	AT4G03240.1	frataxin homolog
TRINITY_DN10662_c0_g1_i6	MpuCCMP1545_9181	904	16.19	7.9	15.34	7.91	10.41	13.39	7.68	7.18	12.04	-0.314356	-0.237332	0.449461	0.508608	0	0	TRINITY_DN10662_c0_g1_i6	MpuCCMP1545_9181	1.16.3.1	K19054	frataxin	00860 Porphyrin and chlorophyll metabolism	Metabolism of cofactors and vitamins	Metabolism	GO:0016226|GO:0008199	iron-sulfur cluster assembly|ferric iron binding	biological_process|molecular_function	AT4G03240.1	frataxin homolog	Cre12.g538350.t1.1	Frataxin
TRINITY_DN10663_c0_g1_i1	Cre06.g278192.t1.1	1280	13.27	12.05	13.21	12.66	14.94	8.92	6.98	10.77	5.64	-0.0772954	-0.642795	0.728486	0.133799	0	0	TRINITY_DN10663_c0_g1_i1	Cre06.g278192.t1.1
TRINITY_DN10665_c0_g2_i1	CsuC169_23551	843	35.01	38.98	33.64	19.69	22	17.9	19.44	22.47	22.49	-0.852938	0.11199	0.00130246	0.362283	0	0	TRINITY_DN10665_c0_g2_i1	CsuC169_23551	3.4.25.1	K02739	20S proteasome subunit beta 2	03050 Proteasome	Folding, sorting and degradation	Genetic Information Processing	GO:0004298|GO:0051603|GO:0005839	threonine-type endopeptidase activity|proteolysis involved in cellular protein catabolic process|proteasome core complex	molecular_function|biological_process|cellular_component	AT5G40580.1	20S proteasome beta subunit PBB2	Cre10.g424400.t1.2	20S proteasome beta subunit B, type beta 2
TRINITY_DN10665_c1_g1_i1	Olu231_10035	1188	6.19	6.53	6.86	3.56	4.82	3.53	6.77	7.09	7.52	-0.717207	0.844088	0.00541861	0.00271198	0	0	TRINITY_DN10665_c1_g1_i1	Olu231_10035	3.4.21.83	K01354	oligopeptidase B	05142 Chagas disease (American trypanosomiasis) |05143 African trypanosomiasis	Infectious diseases|Infectious diseases	Human Diseases|Human Diseases	GO:0070008|GO:0004252|GO:0008236|GO:0006508	serine-type exopeptidase activity|serine-type endopeptidase activity|serine-type peptidase activity|proteolysis	molecular_function|molecular_function|molecular_function|biological_process	AT1G50380.1	Prolyl oligopeptidase family protein	Cre17.g697650.t1.1
TRINITY_DN10669_c2_g1_i1	CsuC169_36428	1251	0.73	0.44	0.29	4.15	5.63	5.33	2.07	2.49	1.48	3.37146	-1.32288	0.000636126	0.00494214	1	1	TRINITY_DN10669_c2_g1_i1	CsuC169_36428										AT4G14240.1	CBS domain-containing protein with a domain of unknown function (DUF21)	Cre17.g719250.t1.1
TRINITY_DN10669_c4_g1_i2	Cre09.g410050.t1.2	3504	78.34	77.59	76.82	88.12	90.29	94.43	49.7	48.99	50.1	0.229274	-0.874778	0.00216279	2.52422e-05	0	0	TRINITY_DN10669_c4_g1_i2	Cre09.g410050.t1.2	3.6.3.8						GO:0000166|GO:0046872	nucleotide binding|metal ion binding	molecular_function|molecular_function	AT1G07810.1	ER-type Ca2+-ATPase 1
TRINITY_DN10669_c4_g1_i3	Cre09.g410050.t1.2	3646	19.71	22.7	23.79	14.27	12.57	11.33	17.28	18.35	17.13	-0.794392	0.467005	0.00328318	0.0065031	0	0	TRINITY_DN10669_c4_g1_i3	Cre09.g410050.t1.2	3.6.3.8						GO:0000166|GO:0046872	nucleotide binding|metal ion binding	molecular_function|molecular_function	AT1G07810.1	ER-type Ca2+-ATPase 1
TRINITY_DN10669_c4_g2_i1	Cre09.g410100.t1.2	1521	40.93	36.15	42.6	19.02	19.83	21.19	29.33	32.59	29.15	-0.995186	0.601052	0.000613777	0.00129217	0	0	TRINITY_DN10669_c4_g2_i1	Cre09.g410100.t1.2	3.6.3.8						GO:0000166|GO:0046872	nucleotide binding|metal ion binding	molecular_function|molecular_function	AT1G07810.1	ER-type Ca2+-ATPase 1
TRINITY_DN10669_c5_g2_i1	Cre11.g477300.t1.1	1374	11.5	21.78	16.47	4.3	14.05	13.6	15.92	11.67	8.14	-0.638881	0.16132	0.244122	0.762416	0	0	TRINITY_DN10669_c5_g2_i1	Cre11.g477300.t1.1		K03456	serine/threonine-protein phosphatase 2A regulatory subunit A	03015 mRNA surveillance pathway |04071 Sphingolipid signaling pathway |04111 Cell cycle - yeast |04113 Meiosis - yeast |04114 Oocyte meiosis |04151 PI3K-Akt signaling pathway |04152 AMPK signaling pathway |04261 Adrenergic signaling in cardiomyocytes |04350 TGF-beta signaling pathway |04390 Hippo signaling pathway |04391 Hippo signaling pathway -fly |04530 Tight junction |04728 Dopaminergic synap…	Translation|Signal transduction|Cell growth and death|Cell growth and death|Cell growth and death|Signal transduction|Signal transduction|Circulatory system|Signal transduction|Signal transduction|Signal transduction|Cellular community - eukaryotes|Nervous system|Nervous system|Infectious diseases|Infectious diseases|Infectious diseases	Genetic Information Processing|Environmental Information Processing|Cellular Processes|Cellular Processes|Cellular Processes|Environmental Information Processing|Environmental Information Processing|Organismal Systems|Environmental Information Processing|Environmental Information Processing|Environmental Information Processing|Cellular Processes|Organismal Systems|Organismal Systems|Human Disease…				AT3G25800.1	protein phosphatase 2A subunit A2
TRINITY_DN10669_c5_g2_i2	Cre11.g477300.t1.1	1350	18.37	14.98	12.29	11.95	3.55	4.47	9.7	8.31	14.36	-1.19246	0.696823	0.0550448	0.269643	0	0	TRINITY_DN10669_c5_g2_i2	Cre11.g477300.t1.1		K03456	serine/threonine-protein phosphatase 2A regulatory subunit A	03015 mRNA surveillance pathway |04071 Sphingolipid signaling pathway |04111 Cell cycle - yeast |04113 Meiosis - yeast |04114 Oocyte meiosis |04151 PI3K-Akt signaling pathway |04152 AMPK signaling pathway |04261 Adrenergic signaling in cardiomyocytes |04350 TGF-beta signaling pathway |04390 Hippo signaling pathway |04391 Hippo signaling pathway -fly |04530 Tight junction |04728 Dopaminergic synap…	Translation|Signal transduction|Cell growth and death|Cell growth and death|Cell growth and death|Signal transduction|Signal transduction|Circulatory system|Signal transduction|Signal transduction|Signal transduction|Cellular community - eukaryotes|Nervous system|Nervous system|Infectious diseases|Infectious diseases|Infectious diseases	Genetic Information Processing|Environmental Information Processing|Cellular Processes|Cellular Processes|Cellular Processes|Environmental Information Processing|Environmental Information Processing|Organismal Systems|Environmental Information Processing|Environmental Information Processing|Environmental Information Processing|Cellular Processes|Organismal Systems|Organismal Systems|Human Disease…				AT3G25800.1	protein phosphatase 2A subunit A2
TRINITY_DN10669_c6_g1_i1	Cre01.g014350.t1.2	807	551.65	601.49	586.45	415.6	420.71	420.52	534.39	538.47	519.65	-0.468958	0.341513	0.000411933	4.72607e-05	0	0	TRINITY_DN10669_c6_g1_i1	Cre01.g014350.t1.2	1.11.1.15						GO:0055114|GO:0016209|GO:0016491	oxidation-reduction process|antioxidant activity|oxidoreductase activity	biological_process|molecular_function|molecular_function	AT3G52960.1	Thioredoxin superfamily protein
TRINITY_DN10669_c7_g1_i1	Cre03.g188400.t1.1	1523	30.91	29.78	29.05	29.68	28.74	31.32	29.72	26.53	29.65	3.20343e-16	-0.0630931	1	0.378608	0	0	TRINITY_DN10669_c7_g1_i1	Cre03.g188400.t1.1	1.6.3.1						GO:0055114|GO:0016491	oxidation-reduction process|oxidoreductase activity	biological_process|molecular_function	AT4G25090.1	Riboflavin synthase-like superfamily protein
TRINITY_DN10671_c2_g2_i1	Olu231_30488	1263	397.55	396.41	417.31	206.06	212.43	202.67	268.59	283.84	275.25	-0.963484	0.414108	1.16713e-05	0.000196807	0	0	TRINITY_DN10671_c2_g2_i1	Olu231_30488		K02937	large subunit ribosomal protein L7e	03010 Ribosome	Translation	Genetic Information Processing				AT2G01250.1	Ribosomal protein L30/L7 family protein	Cre12.g537800.t1.2	Ribosomal protein L7, component of cytosolic 80S ribosome and 60S large subunit
TRINITY_DN10671_c4_g1_i1	Cre03.g144807.t1.1	2564	219.79	228.53	225.43	128.31	123.82	130.87	275.78	267.08	279.49	-0.814869	1.10241	7.85772e-06	4.0966e-06	0	1	TRINITY_DN10671_c4_g1_i1	Cre03.g144807.t1.1	2.3.3.9	K01638	malate synthase	00620 Pyruvate metabolism |00630 Glyoxylate and dicarboxylate metabolism	Carbohydrate metabolism|Carbohydrate metabolism	Metabolism|Metabolism	GO:0004474|GO:0006097	malate synthase activity|glyoxylate cycle	molecular_function|biological_process	AT5G03860.1	malate synthase
TRINITY_DN10673_c0_g1_i1	Olu231_26240	1454	6.65	6.8	6.94	6.94	7.22	6.79	5.06	5.08	4.72	0.0390885	-0.495516	0.284807	0.000293767	0	0	TRINITY_DN10673_c0_g1_i1	Olu231_26240	3.6.1.8						GO:0003697|GO:0009432|GO:0006281|GO:0005524	single-stranded DNA binding|SOS response|DNA repair|ATP binding	molecular_function|biological_process|biological_process|molecular_function	AT1G79050.1	recA DNA recombination family protein	Cre07.g314650.t1.2	Chloroplast RecA recombination protein
TRINITY_DN10674_c0_g2_i1	CsuC169_34937	400	7.23	9.04	8.12	6.31	3.14	6.31	6.87	2.57	6.82	-0.630022	0.0450597	0.0711833	0.92967	0	0	TRINITY_DN10674_c0_g2_i1	CsuC169_34937							GO:0016787	hydrolase activity	molecular_function	AT4G33540.1	metallo-beta-lactamase family protein	Cre24.g755847.t1.1
TRINITY_DN10676_c3_g1_i1	MspRCC299_56413	1844	107.54	112.51	115.96	242.12	242.2	241.28	185.37	190.05	188.79	1.11067	-0.362942	7.72569e-07	2.97124e-06	1	0	TRINITY_DN10676_c3_g1_i1	MspRCC299_56413							GO:0005509	calcium ion binding	molecular_function
TRINITY_DN10676_c4_g1_i1	CsuC169_30561	645	310.04	300.76	313.45	717.95	721.2	728.68	298.58	282.51	289.51	1.2299	-1.31617	1.21544e-07	1.726e-07	1	1	TRINITY_DN10676_c4_g1_i1	CsuC169_30561		K03113	translation initiation factor 1	03013 RNA transport	Translation	Genetic Information Processing	GO:0003743|GO:0006413	translation initiation factor activity|translational initiation	molecular_function|biological_process	AT4G27130.1	Translation initiation factor SUI1 family protein	Cre06.g298100.t1.2	Translation initiation protein
TRINITY_DN10676_c7_g1_i1	Cre17.g734612.t1.1	589	15.5	16.8	20.18	17.98	15.59	18.31	15.14	16.35	7.95	-0.0165892	-0.395519	0.908653	0.207169	0	0	TRINITY_DN10676_c7_g1_i1	Cre17.g734612.t1.1	3.6.3.44						GO:0016021|GO:0042626|GO:0055085|GO:0006810|GO:0005524|GO:0016887	integral component of membrane|ATPase activity, coupled to transmembrane movement of substances|transmembrane transport|transport|ATP binding|ATPase activity	cellular_component|molecular_function|biological_process|biological_process|molecular_function|molecular_function	AT2G34660.1	multidrug resistance-associated protein 2
TRINITY_DN10679_c0_g2_i1	MpuCCMP1545_14447	588	10.92	8	9.7	3.92	9.39	10.16	9.19	10.8	7.57	-0.286206	0.231758	0.467207	0.564665	0	0	TRINITY_DN10679_c0_g2_i1	MpuCCMP1545_14447	3.4.14.5	K01278	dipeptidyl-peptidase 4	04974 Protein digestion and absorption	Digestive system	Organismal Systems	GO:0006508	proteolysis	biological_process	AT5G24260.1	prolyl oligopeptidase family protein	Cre05.g241650.t1.1
TRINITY_DN10679_c1_g1_i1	MspRCC299_86889	1249	8.29	7.43	8.93	6.89	6.05	5.79	9.13	8.74	6.76	-0.396237	0.395066	0.022583	0.0710389	0	0	TRINITY_DN10679_c1_g1_i1	MspRCC299_86889	3.4.14.5	K01278	dipeptidyl-peptidase 4	04974 Protein digestion and absorption	Digestive system	Organismal Systems	GO:0006508	proteolysis	biological_process	AT5G24260.1	prolyl oligopeptidase family protein	Cre05.g241650.t1.1
TRINITY_DN10683_c0_g5_i1	MspRCC299_56784	1460	18.9	17.29	18.18	15.65	14.76	14.58	12.94	13.2	13.52	-0.273206	-0.18192	0.00541908	0.00870813	0	0	TRINITY_DN10683_c0_g5_i1	MspRCC299_56784	1.1.1.298									AT3G03330.1	NAD(P)-binding Rossmann-fold superfamily protein	Cre01.g036400.t1.2
TRINITY_DN10688_c1_g1_i1	Vocar.0012s0030.1.p	2018	24.71	22.99	23.81	23.48	21.9	19.74	22.24	22.86	23.93	-0.135044	0.0841228	0.148573	0.335311	0	0	TRINITY_DN10688_c1_g1_i1	Vocar.0012s0030.1.p		K06636	structural maintenance of chromosome 1	04110 Cell cycle |04111 Cell cycle - yeast |04113 Meiosis - yeast |04114 Oocyte meiosis	Cell growth and death|Cell growth and death|Cell growth and death|Cell growth and death	Cellular Processes|Cellular Processes|Cellular Processes|Cellular Processes	GO:0051276|GO:0005694|GO:0005515|GO:0005524	chromosome organization|chromosome|protein binding|ATP binding	biological_process|cellular_component|molecular_function|molecular_function	AT3G54670.3	Structural maintenance of chromosomes (SMC) family protein	Cre15.g635800.t1.1	Structural Maintenance of Chromosomes protein
TRINITY_DN10689_c0_g1_i2	Cre07.g352450.t1.2	2188	13.25	15.72	12.51	15.49	13.25	16.52	13.74	13.47	12.22	0.125821	-0.198943	0.409389	0.14431	0	0	TRINITY_DN10689_c0_g1_i2	Cre07.g352450.t1.2	1.1.1.30									AT5G65205.1	NAD(P)-binding Rossmann-fold superfamily protein
TRINITY_DN10689_c0_g1_i3	Cre07.g352450.t1.2	2022	8.7	4.43	8.34	8.6	8.01	7.69	6.79	7.22	6.75	0.178634	-0.22715	0.535432	0.0182158	0	0	TRINITY_DN10689_c0_g1_i3	Cre07.g352450.t1.2	1.1.1.30									AT5G65205.1	NAD(P)-binding Rossmann-fold superfamily protein
TRINITY_DN10690_c0_g1_i1	Cre12.g494250.t1.2	1296	6.67	4.61	4.48	8.49	7.92	7.31	5.29	5.44	3.44	0.589836	-0.743264	0.0279957	0.0119314	0	0	TRINITY_DN10690_c0_g1_i1	Cre12.g494250.t1.2										AT4G16060.1
TRINITY_DN10692_c0_g1_i1	CsuC169_43786	1831	22.53	25.88	24.55	13.1	15.89	14.84	21.52	22.73	21.37	-0.735187	0.582217	0.00156749	0.00139477	0	0	TRINITY_DN10692_c0_g1_i1	CsuC169_43786										AT4G39460.1	S-adenosylmethionine carrier 1	Cre06.g286250.t1.2	Mitochondrial substrate carrier protein
TRINITY_DN10692_c0_g3_i1	MpuCCMP1545_55363	1021	83.79	86.74	81.83	34.42	38.75	37.17	78.96	79.7	82.03	-1.19353	1.12522	1.56301e-05	1.00673e-05	1	1	TRINITY_DN10692_c0_g3_i1	MpuCCMP1545_55363		K15111								AT4G39460.1	S-adenosylmethionine carrier 1	Cre06.g286250.t1.2	Mitochondrial substrate carrier protein
TRINITY_DN10695_c0_g1_i1	CsuC169_34937	1359	16.93	17.13	19.42	28.21	27.44	28.03	14.23	15.27	14.24	0.645883	-0.93593	0.000267555	5.68632e-06	0	0	TRINITY_DN10695_c0_g1_i1	CsuC169_34937							GO:0016787	hydrolase activity	molecular_function	AT4G33540.1	metallo-beta-lactamase family protein	Cre24.g755847.t1.1
TRINITY_DN10695_c0_g5_i1	CsuC169_26466	865	10.32	9.89	10.38	18.77	24.33	21.05	13.16	12.07	15.39	1.06839	-0.659259	0.00231224	0.0141703	1	0	TRINITY_DN10695_c0_g5_i1	CsuC169_26466		K14396	polyadenylate-binding protein 2	03015 mRNA surveillance pathway |05164 Influenza A	Translation|Infectious diseases	Genetic Information Processing|Human Diseases	GO:0003676	nucleic acid binding	molecular_function	AT5G10350.1	RNA-binding (RRM/RBD/RNP motifs) family protein	Cre06.g274500.t1.2
TRINITY_DN10696_c1_g1_i3	Cre16.g653050.t1.1	1285	9.21	15.83	8.83	4.66	6.55	5.6	13.51	13.5	12.8	-1.01069	1.24381	0.0717415	0.000207907	0	1	TRINITY_DN10696_c1_g1_i3	Cre16.g653050.t1.1	2.1.1.200						GO:0008173|GO:0003723|GO:0006396	RNA methyltransferase activity|RNA binding|RNA processing	molecular_function|molecular_function|biological_process
TRINITY_DN10698_c0_g1_i1	Olu231_28827	823	120.84	114.04	116.42	89.33	87.25	80.28	148.95	141.12	137.66	-0.451721	0.735718	0.000743877	0.000190764	0	0	TRINITY_DN10698_c0_g1_i1	Olu231_28827	2.4.2.1	K07375	tubulin beta	04145 Phagosome |04540 Gap junction |05130 Pathogenic Escherichia coli infection	Transport and catabolism|Cellular community - eukaryotes|Infectious diseases	Cellular Processes|Cellular Processes|Human Diseases	GO:0007017|GO:0005874|GO:0003924	microtubule-based process|microtubule|GTPase activity	biological_process|cellular_component|molecular_function	AT5G23860.2	tubulin beta 8	Cre12.g549550.t1.2	Beta tubulin 2
TRINITY_DN10698_c1_g1_i1	Cre12.g549550.t1.2	665	15.16	15.2	13.49	29.7	29.02	32.04	21.62	18.7	19.62	1.04948	-0.598538	0.000129564	0.0012196	1	0	TRINITY_DN10698_c1_g1_i1	Cre12.g549550.t1.2	2.4.2.1	K07375	tubulin beta	04145 Phagosome |04540 Gap junction |05130 Pathogenic Escherichia coli infection	Transport and catabolism|Cellular community - eukaryotes|Infectious diseases	Cellular Processes|Cellular Processes|Human Diseases	GO:0007017|GO:0005874|GO:0003924	microtubule-based process|microtubule|GTPase activity	biological_process|cellular_component|molecular_function	AT5G62690.1	tubulin beta chain 2
TRINITY_DN10698_c2_g1_i1	Vocar.0007s0110.3.p	414	17.5	8.34	12.48	18.87	23.46	16.04	15.84	18.19	11.79	0.60713	-0.34925	0.122265	0.2171	0	0	TRINITY_DN10698_c2_g1_i1	Vocar.0007s0110.3.p							GO:0007017|GO:0005874|GO:0003924	microtubule-based process|microtubule|GTPase activity	biological_process|cellular_component|molecular_function	AT5G23860.1	tubulin beta 8	Cre12.g549550.t1.2	Beta tubulin 2
TRINITY_DN10699_c1_g2_i1	Cre12.g548250.t1.1	647	13.66	15.14	14.8	22.13	23.06	25.93	14.7	13.7	9.9	0.705927	-0.892911	0.00171698	0.00414525	0	0	TRINITY_DN10699_c1_g2_i1	Cre12.g548250.t1.1		K13216					GO:0005515	protein binding	molecular_function	AT5G47790.1	SMAD/FHA domain-containing protein
TRINITY_DN10703_c0_g1_i1	Olu231_45316	1934	0.85	5	2.3	0.91	1.08	0.59	2.29	3.09	2.47	-1.65943	1.60532	0.204022	0.00336839	0	1	TRINITY_DN10703_c0_g1_i1	Olu231_45316							GO:0006364|GO:0008168	rRNA processing|methyltransferase activity	biological_process|molecular_function
TRINITY_DN10703_c0_g1_i2	Olu231_45316	1772	33.68	32.8	34.16	20.43	18.69	19.35	24.38	21.65	25.13	-0.783435	0.28337	2.61985e-05	0.0226176	0	0	TRINITY_DN10703_c0_g1_i2	Olu231_45316							GO:0006364|GO:0008168	rRNA processing|methyltransferase activity	biological_process|molecular_function
TRINITY_DN10704_c0_g1_i1	MpuCCMP1545_182323	2309	13.72	14.57	11.35	6.99	7.3	9.57	14.56	10.02	8.61	-0.732363	0.476155	0.0140091	0.189682	0	0	TRINITY_DN10704_c0_g1_i1	MpuCCMP1545_182323	6.3.2.19									AT3G09770.1	RING/U-box superfamily protein	Cre03.g173900.t1.2
TRINITY_DN10704_c0_g1_i3	CsuC169_47360	2158	14.77	13.83	17.94	18.4	19.33	14.23	11.62	13.76	15.16	0.15893	-0.358055	0.417693	0.112294	0	0	TRINITY_DN10704_c0_g1_i3	CsuC169_47360										AT3G09770.1	RING/U-box superfamily protein	Cre03.g173900.t1.2
TRINITY_DN10705_c1_g1_i1	Olu231_16259	1761	14.2	16.98	14.2	7.02	6.48	9.35	12.13	10.6	11.87	-0.989862	0.598578	0.00419379	0.0172626	0	0	TRINITY_DN10705_c1_g1_i1	Olu231_16259		K14544	U3 small nucleolar RNA-associated protein 22	03008 Ribosome biogenesis in eukaryotes	Translation	Genetic Information Processing				AT1G63810.1		Cre07.g332800.t1.2
TRINITY_DN10705_c2_g1_i1	CsuC169_38052	1306	19.56	16.73	15.94	18.72	18.92	18.49	13.49	15.63	17.7	0.103893	-0.261647	0.30499	0.0639705	0	0	TRINITY_DN10705_c2_g1_i1	CsuC169_38052	2.1.1.10	K00547	homocysteine S-methyltransferase	00270 Cysteine and methionine metabolism	Amino acid metabolism	Metabolism	GO:0008898	S-adenosylmethionine-homocysteine S-methyltransferase activity	molecular_function	AT3G63250.1	homocysteine methyltransferase 2	Cre10.g455650.t1.2
TRINITY_DN10715_c0_g1_i1	Vocar.0003s0067.1.p	894	115.48	103.96	93.12	1031.77	1012.32	1009.61	163.97	147.46	139.23	3.28835	-2.76045	7.02706e-08	1.09207e-07	1	1	TRINITY_DN10715_c0_g1_i1	Vocar.0003s0067.1.p		K13993	HSP20 family protein	04141 Protein processing in endoplasmic reticulum	Folding, sorting and degradation	Genetic Information Processing				AT1G07400.1	HSP20-like chaperones superfamily protein	Cre07.g318800.t1.2	Heat shock protein 22A
TRINITY_DN10716_c1_g3_i1	CsuC169_65471	2024	82.13	82.57	78.9	80.08	75.66	70.38	68.31	71.58	69.75	-0.107426	-0.109175	0.127126	0.136974	0	0	TRINITY_DN10716_c1_g3_i1	CsuC169_65471							GO:0004222|GO:0006508	metalloendopeptidase activity|proteolysis	molecular_function|biological_process			Cre02.g115050.t1.2	Intramembrane metalloprotease
TRINITY_DN10717_c0_g2_i1	CsuC169_48894	1367	10.95	10.2	11.15	11.73	10.45	11.13	9.05	7.7	6.7	0.0444212	-0.506367	0.512874	0.0132431	0	0	TRINITY_DN10717_c0_g2_i1	CsuC169_48894							GO:0006807|GO:0016810	nitrogen compound metabolic process|hydrolase activity, acting on carbon-nitrogen (but not peptide) bonds	biological_process|molecular_function	AT2G27450.1	nitrilase-like protein 1	Cre12.g535750.t1.1	N-carbamoylputrescine amidase
TRINITY_DN10719_c0_g1_i1	CsuC169_16964	4072	44.44	41.9	44.82	27.84	29.11	28.02	28.54	31.23	30.76	-0.626302	0.0914424	0.000103329	0.114071	0	0	TRINITY_DN10719_c0_g1_i1	CsuC169_16964							GO:0003824|GO:0008152|GO:0055114|GO:0016209|GO:0016491|GO:0005515	catalytic activity|metabolic process|oxidation-reduction process|antioxidant activity|oxidoreductase activity|protein binding	molecular_function|biological_process|biological_process|molecular_function|molecular_function|molecular_function	AT1G56500.1	haloacid dehalogenase-like hydrolase family protein	Cre13.g586050.t1.1
TRINITY_DN10727_c0_g1_i1	MspRCC299_69331	1775	8.81	6.73	7.04	11.46	11	10.7	5.46	5.3	7.38	0.554399	-0.87027	0.00673555	0.00206417	0	0	TRINITY_DN10727_c0_g1_i1	MspRCC299_69331										AT3G25805.1		Cre02.g088500.t1.1	Conserved expressed protein
TRINITY_DN10732_c0_g2_i1	Cre02.g098150.t1.2	2187	6.57	7.28	6.92	16.78	15.52	17.32	10.84	10.59	12.44	1.25642	-0.550914	7.30184e-05	0.00263104	1	0	TRINITY_DN10732_c0_g2_i1	Cre02.g098150.t1.2	2.7.1.17						GO:0005975|GO:0016773	carbohydrate metabolic process|phosphotransferase activity, alcohol group as acceptor	biological_process|molecular_function	AT2G21370.1	xylulose kinase-1
TRINITY_DN10733_c0_g3_i1	Olu231_29222	1798	3.96	6.16	5.03	4.14	5.64	3.74	5.38	6.39	6.38	-0.164223	0.424874	0.5614	0.0821039	0	0	TRINITY_DN10733_c0_g3_i1	Olu231_29222	1.3.99.30						GO:0055114|GO:0016491	oxidation-reduction process|oxidoreductase activity	biological_process|molecular_function	AT5G49555.1	FAD/NAD(P)-binding oxidoreductase family protein	Cre12.g541750.t1.1
TRINITY_DN10735_c1_g1_i1	MspRCC299_97075	1938	24.32	24.08	26.58	19.47	21.8	21.73	30.37	27.49	29.84	-0.251154	0.477225	0.0224432	0.00214903	0	0	TRINITY_DN10735_c1_g1_i1	MspRCC299_97075	2.7.11.1	K13412	calcium-dependent protein kinase	04626 Plant-pathogen interaction |05145 Toxoplasmosis	Environmental adaptation|Infectious diseases	Organismal Systems|Human Diseases	GO:0006468|GO:0004672|GO:0005524	protein phosphorylation|protein kinase activity|ATP binding	biological_process|molecular_function|molecular_function	AT5G12180.1	calcium-dependent protein kinase 17	Cre19.g750597.t1.1
TRINITY_DN10737_c1_g2_i1	Olu231_14203	4741	49.76	48.25	52.38	32.19	32.16	31.81	54.87	53.53	53.47	-0.6452	0.751327	0.00011795	1.30071e-06	0	0	TRINITY_DN10737_c1_g2_i1	Olu231_14203	2.3.1.61						GO:0008152|GO:0016746	metabolic process|transferase activity, transferring acyl groups	biological_process|molecular_function	AT4G26910.2	Dihydrolipoamide succinyltransferase	Cre07.g343700.t1.2	Dihydrolipoamide succinyltransferase, oxoglutarate dehydrogenase E2 component
TRINITY_DN10737_c2_g1_i1	Olu231_5133	1028	96.27	105.79	104.33	70.96	75.21	81.47	171.4	161.53	158.36	-0.428615	1.10982	0.00349647	6.02433e-05	0	1	TRINITY_DN10737_c2_g1_i1	Olu231_5133										AT4G19150.1	Ankyrin repeat family protein	Cre17.g735350.t1.1	Flagellar Associated Protein
TRINITY_DN10739_c1_g1_i1	MspRCC299_99714	1862	7.88	8.28	7.66	6.35	6.2	5.88	5.25	5.96	5.52	-0.370117	-0.139619	0.00141032	0.0852199	0	0	TRINITY_DN10739_c1_g1_i1	MspRCC299_99714	2.3.1.22	K14457	2-acylglycerol O-acyltransferase 2	00561 Glycerolipid metabolism |04975 Fat digestion and absorption	Lipid metabolism|Digestive system	Metabolism|Organismal Systems	GO:0016747	transferase activity, transferring acyl groups other than amino-acyl groups	molecular_function	AT3G51520.1	diacylglycerol acyltransferase family	Cre12.g557750.t1.1
TRINITY_DN10739_c2_g1_i1	Cre03.g188950.t1.2	1265	16.25	12.3	15.32	26.31	28.98	26.53	15.02	12.7	15.13	0.899219	-0.933158	0.00099583	0.000369643	0	0	TRINITY_DN10739_c2_g1_i1	Cre03.g188950.t1.2										AT2G32170.1	S-adenosyl-L-methionine-dependent methyltransferases superfamily protein
TRINITY_DN10739_c2_g1_i2	MspRCC299_97395	1155	6.02	5.56	2.22	3.67	2.34	4.26	2.25	3.53	5.35	-0.426232	0.116017	0.424752	0.800867	0	0	TRINITY_DN10739_c2_g1_i2	MspRCC299_97395										AT2G32170.1	S-adenosyl-L-methionine-dependent methyltransferases superfamily protein	Cre03.g188950.t1.2
TRINITY_DN10742_c0_g1_i1	Vocar.0027s0099.1.p	700	11.82	8.29	11.61	17.48	10.08	16.42	9.95	12.19	10.89	0.471455	-0.413071	0.188066	0.202927	0	0	TRINITY_DN10742_c0_g1_i1	Vocar.0027s0099.1.p	3.4.19.-	K11864	BRCA1/BRCA2-containing complex subunit 3	03440 Homologous recombination |04621 NOD-like receptor signaling pathway	Replication and repair|Immune system	Genetic Information Processing|Organismal Systems	GO:0005515	protein binding	molecular_function	AT1G80210.1	Mov34/MPN/PAD-1 family protein	Cre11.g475400.t1.1
TRINITY_DN10742_c0_g1_i2	Vocar.0027s0099.1.p	1311	4.51	4	2.72	2.8	3.37	2.61	2.1	3.11	2.87	-0.355065	-0.119866	0.231438	0.573102	0	0	TRINITY_DN10742_c0_g1_i2	Vocar.0027s0099.1.p	3.4.19.-	K11864	BRCA1/BRCA2-containing complex subunit 3	03440 Homologous recombination |04621 NOD-like receptor signaling pathway	Replication and repair|Immune system	Genetic Information Processing|Organismal Systems	GO:0005515	protein binding	molecular_function	AT1G80210.1	Mov34/MPN/PAD-1 family protein	Cre11.g475400.t1.1
TRINITY_DN10744_c0_g1_i1	CsuC169_59753	4081	27.37	30	27.04	57.09	56.06	53.51	24.68	24.73	23.17	0.981422	-1.19926	4.21189e-05	1.19459e-05	0	1	TRINITY_DN10744_c0_g1_i1	CsuC169_59753		K04947,K04936	potassium large conductance calcium-activated channel subfamily M alpha member 1	04022 cGMP - PKG signaling pathway |04270 Vascular smooth muscle contraction |04911 Insulin secretion |04924 Renin secretion |04970 Salivary secretion |04972 Pancreatic secretion	Signal transduction|Circulatory system|Endocrine system|Endocrine system|Digestive system|Digestive system	Environmental Information Processing|Organismal Systems|Organismal Systems|Organismal Systems|Organismal Systems|Organismal Systems	GO:0016020|GO:0005216|GO:0006811|GO:0055085|GO:0006813|GO:0015269	membrane|ion channel activity|ion transport|transmembrane transport|potassium ion transport|calcium-activated potassium channel activity	cellular_component|molecular_function|biological_process|biological_process|biological_process|molecular_function			Cre13.g603750.t1.1
TRINITY_DN10745_c0_g1_i1	CsuC169_36047	2493	10.31	8.19	9.14	12.95	11.4	10.77	14.52	14.25	15.23	0.345535	0.325211	0.049029	0.0140826	0	0	TRINITY_DN10745_c0_g1_i1	CsuC169_36047							GO:0016020|GO:0005524|GO:0016887	membrane|ATP binding|ATPase activity	cellular_component|molecular_function|molecular_function	AT2G01320.3	ABC-2 type transporter family protein	Cre12.g547300.t1.1
TRINITY_DN10745_c0_g3_i2	MpuCCMP1545_50503	2493	13.56	11.6	10.67	10.84	11.22	12.39	20.51	20.48	14.73	-0.0566641	0.693691	0.660415	0.0230568	0	0	TRINITY_DN10745_c0_g3_i2	MpuCCMP1545_50503	3.6.3.17						GO:0016020|GO:0005524|GO:0016887	membrane|ATP binding|ATPase activity	cellular_component|molecular_function|molecular_function	AT4G15233.1	ABC-2 and Plant PDR ABC-type transporter family protein	Cre16.g693203.t1.1
TRINITY_DN10745_c0_g4_i2	MpuCCMP1545_50503	3027	11.83	13.3	17.25	17.02	14.02	13.21	7.64	7.9	12.51	0.0622939	-0.657677	0.769804	0.0511686	0	0	TRINITY_DN10745_c0_g4_i2	MpuCCMP1545_50503	3.6.3.17						GO:0016020|GO:0005524|GO:0016887	membrane|ATP binding|ATPase activity	cellular_component|molecular_function|molecular_function	AT4G15233.1	ABC-2 and Plant PDR ABC-type transporter family protein	Cre16.g693203.t1.1
TRINITY_DN10748_c0_g2_i2	Vocar.0011s0061.1.p	1941	6.73	6.73	5.5	19.81	16.52	17.76	7.48	8.36	7.96	1.5124	-1.1844	0.000358765	0.000525768	1	1	TRINITY_DN10748_c0_g2_i2	Vocar.0011s0061.1.p	4.2.99.18						GO:0006281|GO:0004518	DNA repair|nuclease activity	biological_process|molecular_function	AT4G36050.2	endonuclease/exonuclease/phosphatase family protein	Cre07.g350550.t1.1
TRINITY_DN10748_c0_g2_i3	Vocar.0011s0061.1.p	2194	2.41	1.84	2.18	5.45	4.95	3.52	1.71	2.69	1.74	1.11427	-1.18085	0.0142546	0.0172679	1	1	TRINITY_DN10748_c0_g2_i3	Vocar.0011s0061.1.p	4.2.99.18						GO:0006281|GO:0004518	DNA repair|nuclease activity	biological_process|molecular_function	AT4G36050.2	endonuclease/exonuclease/phosphatase family protein	Cre07.g350550.t1.1
TRINITY_DN10749_c0_g1_i2	Olu231_44277	1546	2.37	0.28	0.2	2.93	1.58	0.68	2.16	1.05	5.18	0.864773	0.692936	0.464455	0.487549	0	0	TRINITY_DN10749_c0_g1_i2	Olu231_44277										AT3G26680.3	DNA repair metallo-beta-lactamase family protein	Cre12.g513254.t1.2
TRINITY_DN10749_c0_g1_i3	CsuC169_5302	1303	7.88	6.18	3.42	9.64	12.59	11.59	13.04	9.44	10.71	0.952171	-0.027128	0.0251799	0.885128	0	0	TRINITY_DN10749_c0_g1_i3	CsuC169_5302										AT3G26680.1	DNA repair metallo-beta-lactamase family protein	Cre12.g513254.t1.2
TRINITY_DN10753_c0_g1_i1	Cre10.g439400.t1.1	2387	6.85	6.05	4.9	7.29	7.88	7.56	4.17	5.94	4.7	0.35272	-0.618026	0.0498032	0.00873121	0	0	TRINITY_DN10753_c0_g1_i1	Cre10.g439400.t1.1	6.3.5.6 6.3.5.7	K02433	aspartyl-tRNA(Asn)/glutamyl-tRNA(Gln) amidotransferase subunit A	00970 Aminoacyl-tRNA biosynthesis	Translation	Genetic Information Processing	GO:0016884	carbon-nitrogen ligase activity, with glutamine as amido-N-donor	molecular_function	AT3G25660.1	Amidase family protein
TRINITY_DN10755_c1_g3_i1	CsuC169_38237	2627	46.25	46.7	42.43	31.33	33.69	31.45	35.9	31.61	30.92	-0.488862	0.0290177	0.00113448	0.725857	0	0	TRINITY_DN10755_c1_g3_i1	CsuC169_38237	3.6.4.13	K12813	pre-mRNA-splicing factor ATP-dependent RNA helicase DHX16	03040 Spliceosome	Transcription	Genetic Information Processing	GO:0003676|GO:0005622|GO:0008026|GO:0006810|GO:0005524|GO:0004386	nucleic acid binding|intracellular|ATP-dependent helicase activity|transport|ATP binding|helicase activity	molecular_function|cellular_component|molecular_function|biological_process|molecular_function|molecular_function	AT1G32490.1	RNA helicase family protein	Cre07.g349100.t1.1
TRINITY_DN10755_c1_g5_i1	CsuC169_38237	2575	38.4	36.93	37.92	32.1	34.66	31.82	29.93	31.71	31.55	-0.200144	-0.0811198	0.00815676	0.167684	0	0	TRINITY_DN10755_c1_g5_i1	CsuC169_38237	3.6.4.13	K12813	pre-mRNA-splicing factor ATP-dependent RNA helicase DHX16	03040 Spliceosome	Transcription	Genetic Information Processing	GO:0003676|GO:0005622|GO:0008026|GO:0006810|GO:0005524|GO:0004386	nucleic acid binding|intracellular|ATP-dependent helicase activity|transport|ATP binding|helicase activity	molecular_function|cellular_component|molecular_function|biological_process|molecular_function|molecular_function	AT1G32490.1	RNA helicase family protein	Cre07.g349100.t1.1
TRINITY_DN10755_c1_g6_i2	MpuCCMP1545_58129	2026	45.09	45.95	42.93	38.46	36.48	39.3	32.94	35.79	37.62	-0.229842	-0.103248	0.00584822	0.175102	0	0	TRINITY_DN10755_c1_g6_i2	MpuCCMP1545_58129		K11348								AT1G77800.1	PHD finger family protein	Cre14.g614151.t1.1
TRINITY_DN10755_c1_g8_i1	Vocar.0020s0139.1.p	2359	19.86	18.02	15.88	30.61	29.77	28.44	20.03	19.06	19.01	0.724351	-0.612346	0.000878246	0.000137071	0	0	TRINITY_DN10755_c1_g8_i1	Vocar.0020s0139.1.p	2.7.11.17	K08794	calcium/calmodulin-dependent protein kinase I	04921 Oxytocin signaling pathway |04925 Aldosterone synthesis and secretion	Endocrine system|Endocrine system	Organismal Systems|Organismal Systems	GO:0006468|GO:0004672|GO:0005524	protein phosphorylation|protein kinase activity|ATP binding	biological_process|molecular_function|molecular_function	AT3G01090.2	SNF1 kinase homolog 10	Cre10.g457700.t1.2
TRINITY_DN10755_c1_g9_i2	MspRCC299_50956	1815	17.14	16.24	15.67	19.03	16.71	18.01	15.56	13.26	17.26	0.132012	-0.222124	0.120463	0.128926	0	0	TRINITY_DN10755_c1_g9_i2	MspRCC299_50956							GO:0008270|GO:0005515	zinc ion binding|protein binding	molecular_function|molecular_function	AT4G35840.1	RING/U-box superfamily protein	Cre16.g680117.t1.1
TRINITY_DN10756_c0_g2_i1	CsuC169_31694	1599	55.78	55.47	54.2	42.52	41.36	39.82	39.99	43.51	42.41	-0.41955	0.0255474	0.000111005	0.601478	0	0	TRINITY_DN10756_c0_g2_i1	CsuC169_31694	1.8.1.7	K00383	glutathione reductase (NADPH)	00480 Glutathione metabolism |04918 Thyroid hormone synthesis	Metabolism of other amino acids|Endocrine system	Metabolism|Organismal Systems	GO:0055114|GO:0045454|GO:0005737|GO:0050660|GO:0016491	oxidation-reduction process|cell redox homeostasis|cytoplasm|flavin adenine dinucleotide binding|oxidoreductase activity	biological_process|biological_process|cellular_component|molecular_function|molecular_function	AT3G54660.1	glutathione reductase	Cre09.g396252.t1.1	Glutathione reductase
TRINITY_DN10756_c1_g1_i1	Vocar.0002s0481.1.p	726	80.47	67.72	72.37	110.52	107.93	108.93	104.61	103.65	103.93	0.569795	-0.0685419	0.000723172	0.00328153	0	0	TRINITY_DN10756_c1_g1_i1	Vocar.0002s0481.1.p	1.8.1.7	K00383	glutathione reductase (NADPH)	00480 Glutathione metabolism |04918 Thyroid hormone synthesis	Metabolism of other amino acids|Endocrine system	Metabolism|Organismal Systems	GO:0055114|GO:0045454|GO:0016491	oxidation-reduction process|cell redox homeostasis|oxidoreductase activity	biological_process|biological_process|molecular_function	AT3G24170.3	glutathione-disulfide reductase	Cre06.g262100.t1.1	Glutathione reductase
TRINITY_DN10757_c0_g1_i1	MspRCC299_104793	3016	7.15	6.17	6.99	2.32	3.28	4.16	5.94	4.35	5.1	-1.05724	0.65704	0.00454418	0.0556777	1	0	TRINITY_DN10757_c0_g1_i1	MspRCC299_104793	1.2.4.2	K00164	2-oxoglutarate dehydrogenase E1 component	00020 Citrate cycle (TCA cycle) |00310 Lysine degradation |00380 Tryptophan metabolism	Carbohydrate metabolism|Amino acid metabolism|Amino acid metabolism	Metabolism|Metabolism|Metabolism	GO:0008152|GO:0004591|GO:0055114|GO:0016624|GO:0030976|GO:0006099	metabolic process|oxoglutarate dehydrogenase (succinyl-transferring) activity|oxidation-reduction process|oxidoreductase activity, acting on the aldehyde or oxo group of donors, disulfide as acceptor|thiamine pyrophosphate binding|tricarboxylic acid cycle	biological_process|molecular_function|biological_process|molecular_function|molecular_function|biological_process	AT3G55410.1	2-oxoglutarate dehydrogenase, E1 component	Cre12.g537200.t1.2	2-oxoglutarate dehydrogenase, E1 subunit
TRINITY_DN10762_c1_g1_i1	Vocar.0022s0151.1.p	1887	80.83	81.63	73.32	53.33	56.64	56.22	79.41	77.61	73.33	-0.504608	0.470994	0.0012297	0.000506268	0	0	TRINITY_DN10762_c1_g1_i1	Vocar.0022s0151.1.p										AT3G17670.2	tetratricopeptide repeat (TPR)-containing protein	Cre16.g674534.t1.1
TRINITY_DN10762_c1_g3_i1	MpuCCMP1545_47070	5595	33.84	33.83	34.43	36.46	36.8	36.48	25.84	26.71	27.45	0.104107	-0.456018	0.00035881	3.19714e-05	0	0	TRINITY_DN10762_c1_g3_i1	MpuCCMP1545_47070		K12604	CCR4-NOT transcription complex subunit 1	03018 RNA degradation	Folding, sorting and degradation	Genetic Information Processing				AT1G02080.2	transcription regulators	Cre14.g632950.t1.2	Component of CCR4-NOT transcriptional regulator complex
TRINITY_DN10762_c1_g3_i2	Olu231_32751	5323	25.31	26.27	24.58	32.5	32.67	34.81	22.3	22.11	24.06	0.392606	-0.546168	0.000872465	0.000410075	0	0	TRINITY_DN10762_c1_g3_i2	Olu231_32751		K12604	CCR4-NOT transcription complex subunit 1	03018 RNA degradation	Folding, sorting and degradation	Genetic Information Processing				AT1G02080.2	transcription regulators	Cre14.g632950.t1.2	Component of CCR4-NOT transcriptional regulator complex
TRINITY_DN10762_c2_g2_i2	CsuC169_57634	2347	23.79	26.27	23.61	30.39	29.16	30.07	18.51	18.9	17.61	0.282743	-0.703865	0.00470427	2.65234e-05	0	0	TRINITY_DN10762_c2_g2_i2	CsuC169_57634										AT3G24220.1	nine-cis-epoxycarotenoid dioxygenase 6	Cre12.g488350.t1.1
TRINITY_DN10762_c8_g1_i1	Vocar.0001s1718.1.p	1678	16.65	16.72	16.36	46.13	42.59	48.75	21.18	24.26	22.96	1.46693	-1.00705	8.18084e-05	0.000322375	1	1	TRINITY_DN10762_c8_g1_i1	Vocar.0001s1718.1.p							GO:0003723	RNA binding	molecular_function	AT2G25970.1	KH domain-containing protein	Cre02.g074511.t1.1
TRINITY_DN10764_c0_g2_i1	Vocar.0001s0766.1.p	2126	56.42	59.25	53.37	39.07	40.59	36.71	36.83	37.76	38.08	-0.538645	-0.0466158	0.000999555	0.358335	0	0	TRINITY_DN10764_c0_g2_i1	Vocar.0001s0766.1.p										AT1G77670.1	Pyridoxal phosphate (PLP)-dependent transferases superfamily protein	Cre01.g034050.t1.2
TRINITY_DN10765_c3_g1_i1	Vocar.0002s0674.1.p	3089	58.15	59.56	56.98	60.96	60.49	60.29	76.5	78.87	72.37	0.057079	0.325512	0.0382266	0.00130525	0	0	TRINITY_DN10765_c3_g1_i1	Vocar.0002s0674.1.p	3.6.5.3						GO:0005525	GTP binding	molecular_function	AT4G20360.1	RAB GTPase homolog E1B	Cre06.g259200.t1.1
TRINITY_DN10768_c1_g1_i2	CsuC169_39737	3375	0.92	1.48	0.98	2.91	1.09	1.44	0.5	1.21	0.61	0.686583	-1.22948	0.305698	0.157867	0	0	TRINITY_DN10768_c1_g1_i2	CsuC169_39737		K08490	syntaxin 5	04130 SNARE interactions in vesicular transport	Folding, sorting and degradation	Genetic Information Processing	GO:0016020|GO:0005515	membrane|protein binding	cellular_component|molecular_function	AT3G24350.1	syntaxin of plants 32	Cre16.g692050.t1.1	ER-Golgi Qa-SNARE protein, Syntaxin5/Syx5/Sed5/Syp3-family (Qa.II)
TRINITY_DN10768_c1_g1_i4	CsuC169_39737	2924	13.93	14.34	15	9.68	11.12	10.71	18.97	19.41	21.8	-0.457557	0.933474	0.00177887	0.000614575	0	0	TRINITY_DN10768_c1_g1_i4	CsuC169_39737		K08490	syntaxin 5	04130 SNARE interactions in vesicular transport	Folding, sorting and degradation	Genetic Information Processing	GO:0016020|GO:0005515	membrane|protein binding	cellular_component|molecular_function	AT3G24350.1	syntaxin of plants 32	Cre16.g692050.t1.1	ER-Golgi Qa-SNARE protein, Syntaxin5/Syx5/Sed5/Syp3-family (Qa.II)
TRINITY_DN10771_c1_g1_i1	CsuC169_13548	1995	45.63	46.25	47.39	165.82	160.35	170.24	87.35	89.06	91.72	1.83365	-0.8886	2.12321e-06	1.69889e-05	1	0	TRINITY_DN10771_c1_g1_i1	CsuC169_13548		K14640					GO:0016020|GO:0006817|GO:0005315	membrane|phosphate ion transport|inorganic phosphate transmembrane transporter activity	cellular_component|biological_process|molecular_function	AT3G26570.1	phosphate transporter 2;1	Cre07.g325740.t1.1	Sodium/phosphate symporter
TRINITY_DN10773_c0_g2_i1	Olu231_51248	767	18.63	22.04	17.32	12.33	12.79	8.9	10.05	10.86	10.04	-0.769421	-0.136444	0.0128479	0.461244	0	0	TRINITY_DN10773_c0_g2_i1	Olu231_51248		K08734	DNA mismatch repair protein MLH1	01524 Platinum drug resistance |03430 Mismatch repair |03460 Fanconi anemia pathway |05200 Pathways in cancer |05210 Colorectal cancer |05213 Endometrial cancer |05226 Gastric cancer	Drug resistance|Replication and repair|Replication and repair|Cancers|Cancers|Cancers|Cancers	Human Diseases|Genetic Information Processing|Genetic Information Processing|Human Diseases|Human Diseases|Human Diseases|Human Diseases	GO:0030983|GO:0006298|GO:0005524	mismatched DNA binding|mismatch repair|ATP binding	molecular_function|biological_process|molecular_function	AT4G09140.1	MUTL-homologue 1	Cre01.g036050.t1.1	DNA mismatch repair protein
TRINITY_DN10773_c2_g3_i4	Cre03.g201300.t1.1	1870	9.97	10.97	12.07	2.93	3.57	5.55	19.14	18.31	20.88	-1.45387	2.2752	0.00216538	0.00014643	1	1	TRINITY_DN10773_c2_g3_i4	Cre03.g201300.t1.1	1.14.17.1						GO:0055114|GO:0005507|GO:0004497|GO:0016715	oxidation-reduction process|copper ion binding|monooxygenase activity|oxidoreductase activity, acting on paired donors, with incorporation or reduction of molecular oxygen, reduced ascorbate as one donor, and incorporation of one atom of oxygen	biological_process|molecular_function|molecular_function|molecular_function
TRINITY_DN10773_c2_g3_i5	Cre03.g201300.t1.1	1939	9.47	7.64	6.27	3.76	2.84	2.23	13.56	13.37	10.11	-1.40479	2.0686	0.00918844	0.00145385	1	1	TRINITY_DN10773_c2_g3_i5	Cre03.g201300.t1.1	1.14.17.1						GO:0055114|GO:0005507|GO:0004497|GO:0016715	oxidation-reduction process|copper ion binding|monooxygenase activity|oxidoreductase activity, acting on paired donors, with incorporation or reduction of molecular oxygen, reduced ascorbate as one donor, and incorporation of one atom of oxygen	biological_process|molecular_function|molecular_function|molecular_function
TRINITY_DN10773_c2_g3_i8	Cre03.g201300.t1.1	1987	3.04	3.27	4.98	2.77	1.86	0.55	5.65	7.21	3.42	-1.12402	1.65208	0.0836747	0.0439918	0	1	TRINITY_DN10773_c2_g3_i8	Cre03.g201300.t1.1	1.14.17.1						GO:0055114|GO:0005507|GO:0004497|GO:0016715	oxidation-reduction process|copper ion binding|monooxygenase activity|oxidoreductase activity, acting on paired donors, with incorporation or reduction of molecular oxygen, reduced ascorbate as one donor, and incorporation of one atom of oxygen	biological_process|molecular_function|molecular_function|molecular_function
TRINITY_DN10773_c5_g1_i1	CsuC169_14893	1076	21.42	21.67	24.2	10.46	9.87	9.25	17.69	19.92	18.04	-1.18577	0.91176	0.000191795	0.000361227	1	0	TRINITY_DN10773_c5_g1_i1	CsuC169_14893							GO:0005515	protein binding	molecular_function	AT3G03750.2	SET domain protein 20	Cre17.g702451.t1.1
TRINITY_DN10774_c2_g1_i1	MspRCC299_113675	848	15.43	15	17.94	10.5	12.75	13.93	16.51	18.38	18.57	-0.379586	0.523933	0.0518863	0.0106944	0	0	TRINITY_DN10774_c2_g1_i1	MspRCC299_113675	3.4.21.53	K01338	ATP-dependent Lon protease	04112 Cell cycle - Caulobacter	Cell growth and death	Cellular Processes	GO:0004176|GO:0004252|GO:0030163|GO:0006508|GO:0005524	ATP-dependent peptidase activity|serine-type endopeptidase activity|protein catabolic process|proteolysis|ATP binding	molecular_function|molecular_function|biological_process|biological_process|molecular_function	AT5G47040.1	lon protease 2	Cre06.g281350.t1.2	Mitochondrial LON protease
TRINITY_DN10774_c3_g1_i1	Cre09.g400441.t1.1	1170	32.51	28.68	31.93	35	33.15	35.55	22.66	18.36	22.53	0.155253	-0.706452	0.0648577	0.00108493	0	0	TRINITY_DN10774_c3_g1_i1	Cre09.g400441.t1.1	1.14.11.4	K11323								AT5G06550.1
TRINITY_DN10776_c0_g1_i1	MspRCC299_67761	626	4.55	3.04	2.66	7.28	3.11	5.87	2.16	2.53	3.24	0.665703	-1.03593	0.213036	0.0931633	0	0	TRINITY_DN10776_c0_g1_i1	MspRCC299_67761	4.1.99.3	K01669					GO:0003904|GO:0006281	deoxyribodipyrimidine photo-lyase activity|DNA repair	molecular_function|biological_process	AT1G12370.2	photolyase 1	Cre12.g533000.t1.2	CPD photolyase, class II
TRINITY_DN10777_c0_g1_i1	MpuCCMP1545_58134	1485	1.19	1.55	1.3	4.79	3.68	2.51	3.35	1.83	1.74	1.44245	-0.666034	0.0256018	0.182571	1	0	TRINITY_DN10777_c0_g1_i1	MpuCCMP1545_58134							GO:0007131|GO:0032300|GO:0030983|GO:0006298|GO:0005524	reciprocal meiotic recombination|mismatch repair complex|mismatched DNA binding|mismatch repair|ATP binding	biological_process|cellular_component|molecular_function|biological_process|molecular_function	AT4G35520.1	MUTL protein homolog 3	Cre07.g336650.t1.1
TRINITY_DN10777_c0_g1_i3	Olu231_9885	1626	1.16	1.04	1.49	0.86	0.59	1.41	0.54	2.2	1.82	-0.367606	0.673019	0.373246	0.366581	0	0	TRINITY_DN10777_c0_g1_i3	Olu231_9885							GO:0007131|GO:0032300|GO:0006298	reciprocal meiotic recombination|mismatch repair complex|mismatch repair	biological_process|cellular_component|biological_process	AT4G35520.1	MUTL protein homolog 3	Cre07.g336650.t1.1
TRINITY_DN10778_c0_g1_i1	MspRCC299_105915	1043	4.93	4.77	2.21	2.73	2.43	1.81	4.52	4.36	4.87	-0.772943	0.980201	0.148615	0.00188011	0	0	TRINITY_DN10778_c0_g1_i1	MspRCC299_105915										AT1G18330.2	Homeodomain-like superfamily protein	Cre06.g275350.t1.1
TRINITY_DN10781_c1_g1_i2	Olu231_34891	2503	9.54	8.74	10.78	9.76	8.64	8.88	13.16	11.88	12.47	-0.0911911	0.459432	0.434743	0.0024659	0	0	TRINITY_DN10781_c1_g1_i2	Olu231_34891										AT5G02320.1	myb domain protein 3r-5	Cre09.g399067.t1.1
TRINITY_DN10782_c0_g1_i2	MspRCC299_80898	1459	10.53	7.22	11.24	9.27	9.32	7.48	11.81	6.45	8.21	-0.153165	0.0219676	0.519138	0.940888	0	0	TRINITY_DN10782_c0_g1_i2	MspRCC299_80898	2.1.1.9									AT2G43940.1	S-adenosyl-L-methionine-dependent methyltransferases superfamily protein	Cre04.g215600.t1.2
TRINITY_DN10782_c0_g1_i6	CsuC169_53147	1220	18.06	18.24	19.95	13.2	14.96	13.23	14.81	15.55	15.03	-0.442571	0.133092	0.00408902	0.0985812	0	0	TRINITY_DN10782_c0_g1_i6	CsuC169_53147							GO:0008152|GO:0008119|GO:0008168|GO:0005737	metabolic process|thiopurine S-methyltransferase activity|methyltransferase activity|cytoplasm	biological_process|molecular_function|molecular_function|cellular_component	AT2G43940.1	S-adenosyl-L-methionine-dependent methyltransferases superfamily protein	Cre04.g215600.t1.2
TRINITY_DN10784_c0_g2_i1	CsuC169_49353	2254	1.95	2.01	2.21	1.81	1.15	2.08	0.58	2.39	1.66	-0.291847	-0.122412	0.259882	0.829288	0	0	TRINITY_DN10784_c0_g2_i1	CsuC169_49353	3.1.4.54	K13985	N-acyl-phosphatidylethanolamine-hydrolysing phospholipase D	04723 Retrograde endocannabinoid signaling	Nervous system	Organismal Systems	GO:0051087|GO:0001671|GO:0005737	chaperone binding|ATPase activator activity|cytoplasm	molecular_function|molecular_function|cellular_component	AT5G58110.1	chaperone binding;ATPase activators	Cre01.g007300.t1.2
TRINITY_DN10784_c0_g2_i2	CsuC169_49353	2001	17.96	22.76	19.24	10.58	10.6	11.5	15.44	12.31	11.61	-0.875592	0.268322	0.00344269	0.141023	0	0	TRINITY_DN10784_c0_g2_i2	CsuC169_49353	3.1.4.54	K13985	N-acyl-phosphatidylethanolamine-hydrolysing phospholipase D	04723 Retrograde endocannabinoid signaling	Nervous system	Organismal Systems	GO:0051087|GO:0001671|GO:0005737	chaperone binding|ATPase activator activity|cytoplasm	molecular_function|molecular_function|cellular_component	AT5G58110.1	chaperone binding;ATPase activators	Cre01.g007300.t1.2
TRINITY_DN10785_c6_g1_i1	Cre12.g491500.t1.2	627	25.33	30.33	23.91	20.73	18.61	23.74	18.33	20.52	17.58	-0.335042	-0.16072	0.0883352	0.269327	0	0	TRINITY_DN10785_c6_g1_i1	Cre12.g491500.t1.2	6.2.1.45	K10686	ubiquitin-activating enzyme E1 C	04120 Ubiquitin mediated proteolysis	Folding, sorting and degradation	Genetic Information Processing	GO:0045116|GO:0008641|GO:0016881|GO:0005524|GO:0019781	protein neddylation|ubiquitin-like modifier activating enzyme activity|acid-amino acid ligase activity|ATP binding|NEDD8 activating enzyme activity	biological_process|molecular_function|molecular_function|molecular_function|molecular_function	AT5G19180.1	E1 C-terminal related 1
TRINITY_DN10787_c4_g1_i1	Vocar.0001s0976.1.p	1104	164.6	179.05	168.35	149.8	139	148.62	177.68	169.4	177.14	-0.227125	0.261153	0.0107744	0.00263467	0	0	TRINITY_DN10787_c4_g1_i1	Vocar.0001s0976.1.p							GO:0003676	nucleic acid binding	molecular_function	AT2G36660.1	poly(A) binding protein 7	Cre01.g032300.t1.2	G-strand telomere binding protein
TRINITY_DN10787_c5_g1_i1	MspRCC299_67331	467	14.12	7.71	11.56	18.73	15.32	17.37	8.54	13.42	12.75	0.622914	-0.566978	0.0464792	0.0376842	0	0	TRINITY_DN10787_c5_g1_i1	MspRCC299_67331	2.7.11.1	K08832					GO:0006468|GO:0004672|GO:0005524	protein phosphorylation|protein kinase activity|ATP binding	biological_process|molecular_function|molecular_function	AT3G53030.1	ser/arg-rich protein kinase 4	Cre06.g278254.t1.1
TRINITY_DN10788_c0_g3_i1	CsuC169_54084	2342	2.64	3.89	1.15	2.15	1.32	2.23	1.98	2.08	1.67	-0.430144	0.00757322	0.477784	0.976272	0	0	TRINITY_DN10788_c0_g3_i1	CsuC169_54084	2.3.1.20 2.3.1.75 2.3.1.76	K11155	diacylglycerol O-acyltransferase 1	00561 Glycerolipid metabolism |00830 Retinol metabolism |04975 Fat digestion and absorption	Lipid metabolism|Metabolism of cofactors and vitamins|Digestive system	Metabolism|Metabolism|Organismal Systems				AT2G19450.1	membrane bound O-acyl transferase (MBOAT) family protein	Cre01.g045903.t1.1
TRINITY_DN10788_c0_g3_i2	CsuC169_54084	2230	32.71	27.05	33.45	35.75	35.83	37.94	33.36	30.54	34.01	0.232638	-0.161666	0.0643291	0.0393836	0	0	TRINITY_DN10788_c0_g3_i2	CsuC169_54084	2.3.1.20 2.3.1.75 2.3.1.76	K11155	diacylglycerol O-acyltransferase 1	00561 Glycerolipid metabolism |00830 Retinol metabolism |04975 Fat digestion and absorption	Lipid metabolism|Metabolism of cofactors and vitamins|Digestive system	Metabolism|Metabolism|Organismal Systems				AT2G19450.1	membrane bound O-acyl transferase (MBOAT) family protein	Cre01.g045903.t1.1
TRINITY_DN10790_c0_g3_i1	Olu231_94805	973	17.61	20.69	20.33	16.93	18.08	17.33	16.56	12.78	11.8	-0.163725	-0.347372	0.111251	0.0663457	0	0	TRINITY_DN10790_c0_g3_i1	Olu231_94805	3.6.1.43	K07252	dolichyldiphosphatase	00510 N-Glycan biosynthesis	Glycan biosynthesis and metabolism	Metabolism				AT3G50920.2	Phosphatidic acid phosphatase (PAP2) family protein	Cre06.g295250.t1.1
TRINITY_DN10790_c0_g5_i1	CsuC169_47329	1412	14.79	13.34	14.63	12.47	14.79	14.1	9.53	7.53	8.23	-0.0480257	-0.709669	0.602652	0.00405692	0	0	TRINITY_DN10790_c0_g5_i1	CsuC169_47329										AT5G47680.1		Cre06.g278500.t1.1
TRINITY_DN10792_c0_g2_i2	Vocar.0005s0347.1.p	2147	35.76	31.27	32.21	33.07	30.98	29.02	43.53	39.77	37.95	-0.0926055	0.381597	0.316729	0.0096035	0	0	TRINITY_DN10792_c0_g2_i2	Vocar.0005s0347.1.p	6.3.5.4						GO:0004066|GO:0006529	asparagine synthase (glutamine-hydrolyzing) activity|asparagine biosynthetic process	molecular_function|biological_process	AT3G47340.1	glutamine-dependent asparagine synthase 1	Cre10.g425300.t1.1
TRINITY_DN10796_c0_g2_i1	Cre02.g147302.t1.1	3421	39.29	37.75	36.84	32.34	32.73	33.15	31.03	30.47	29.64	-0.213426	-0.107932	0.00226536	0.00719233	0	0	TRINITY_DN10796_c0_g2_i1	Cre02.g147302.t1.1	2.6.1.1 2.6.1.78 2.6.1.79	K15849	bifunctional aspartate aminotransferase and glutamate/aspartate-prephenate aminotransferase	00350 Tyrosine metabolism |00360 Phenylalanine metabolism |00400 Phenylalanine, tyrosine and tryptophan biosynthesis |00950 Isoquinoline alkaloid biosynthesis |00960 Tropane, piperidine and pyridine alkaloid biosynthesis	Amino acid metabolism|Amino acid metabolism|Amino acid metabolism|Biosynthesis of other secondary metabolites|Biosynthesis of other secondary metabolites	Metabolism|Metabolism|Metabolism|Metabolism|Metabolism				AT2G22250.3	aspartate aminotransferase
TRINITY_DN10798_c0_g1_i1	Olu231_42450	1271	8.68	5.49	5.27	6.85	7.87	5.87	6.9	5	5.12	0.0829156	-0.274713	0.773343	0.230934	0	0	TRINITY_DN10798_c0_g1_i1	Olu231_42450	3.1.-.-	K10848	DNA excision repair protein ERCC-4	03420 Nucleotide excision repair |03460 Fanconi anemia pathway	Replication and repair|Replication and repair	Genetic Information Processing|Genetic Information Processing	GO:0003677|GO:0004518	DNA binding|nuclease activity	molecular_function|molecular_function	AT5G41150.1	Restriction endonuclease, type II-like superfamily protein	Cre06.g311400.t1.2
TRINITY_DN10798_c0_g2_i4	Olu231_42450	1588	0.88	0.87	3.13	0.47	0.84	0.08	1.61	2.32	2.1	-1.8118	2.11707	0.211555	0.00701045	0	1	TRINITY_DN10798_c0_g2_i4	Olu231_42450	3.1.-.-	K10848	DNA excision repair protein ERCC-4	03420 Nucleotide excision repair |03460 Fanconi anemia pathway	Replication and repair|Replication and repair	Genetic Information Processing|Genetic Information Processing	GO:0003677|GO:0004518	DNA binding|nuclease activity	molecular_function|molecular_function	AT5G41150.1	Restriction endonuclease, type II-like superfamily protein	Cre06.g311400.t1.2
TRINITY_DN10799_c0_g1_i2	Olu231_25601	1225	3.15	2.24	4.65	307.31	322.07	340.5	15.76	15.97	22.45	6.59398	-4.16197	4.88724e-06	6.45808e-06	1	1	TRINITY_DN10799_c0_g1_i2	Olu231_25601
TRINITY_DN10805_c2_g1_i1	Vocar.0009s0242.1.p	1454	2.78	2.67	5.36	3.32	5.56	5.24	4.49	4.96	4.72	0.385374	0.00509967	0.381586	0.982458	0	0	TRINITY_DN10805_c2_g1_i1	Vocar.0009s0242.1.p	5.99.1.2	K03165	DNA topoisomerase III	03440 Homologous recombination |03460 Fanconi anemia pathway	Replication and repair|Replication and repair	Genetic Information Processing|Genetic Information Processing	GO:0003677|GO:0003676|GO:0003917|GO:0003916|GO:0006265|GO:0008270	DNA binding|nucleic acid binding|DNA topoisomerase type I activity|DNA topoisomerase activity|DNA topological change|zinc ion binding	molecular_function|molecular_function|molecular_function|molecular_function|biological_process|molecular_function	AT5G63920.1	topoisomerase 3alpha	Cre17.g725100.t1.2
TRINITY_DN10807_c0_g1_i1	Vocar.0013s0189.2.p	2262	5.92	6.41	5.78	8.83	9.52	8.2	3.88	9.04	6.92	0.551925	-0.4203	0.00273285	0.221315	0	0	TRINITY_DN10807_c0_g1_i1	Vocar.0013s0189.2.p		K00666					GO:0003824|GO:0008152	catalytic activity|metabolic process	molecular_function|biological_process	AT3G16910.1	acyl-activating enzyme 7	Cre03.g211745.t1.1
TRINITY_DN10807_c0_g1_i3	Vocar.0013s0189.2.p	2070	26.87	19.61	23.46	10.72	12.23	11.02	18.4	14.37	14.15	-1.04186	0.465942	0.0050445	0.0414026	1	0	TRINITY_DN10807_c0_g1_i3	Vocar.0013s0189.2.p		K00666					GO:0003824|GO:0008152	catalytic activity|metabolic process	molecular_function|biological_process	AT3G16910.1	acyl-activating enzyme 7	Cre03.g211745.t1.1
TRINITY_DN10807_c1_g1_i1	MspRCC299_59272	1119	54.6	53.14	60.48	47.37	47.18	48.04	52.87	56.51	60.53	-0.238476	0.252898	0.0193868	0.0149957	0	0	TRINITY_DN10807_c1_g1_i1	MspRCC299_59272	3.4.11.9	K01262					GO:0016787	hydrolase activity	molecular_function	AT3G05350.1	Metallopeptidase M24 family protein	Cre09.g408851.t2.1
TRINITY_DN10807_c3_g1_i1	MspRCC299_59272	1303	32.18	32.04	30.31	37.54	34.03	29.15	31.26	30.82	22.48	0.091506	-0.252303	0.456553	0.224408	0	0	TRINITY_DN10807_c3_g1_i1	MspRCC299_59272	3.4.11.9	K01262					GO:0016787	hydrolase activity	molecular_function	AT3G05350.1	Metallopeptidase M24 family protein	Cre09.g408851.t2.1
TRINITY_DN10808_c0_g1_i1	Vocar.0002s0599.1.p	989	2.08	0.57	1.41	0.92	0.47	1.4	1.07	0.54	0.57	-0.541215	-0.355937	0.455417	0.558301	0	0	TRINITY_DN10808_c0_g1_i1	Vocar.0002s0599.1.p		K15687					GO:0046872|GO:0008270|GO:0005515	metal ion binding|zinc ion binding|protein binding	molecular_function|molecular_function|molecular_function	AT3G08505.2	zinc finger (CCCH-type/C3HC4-type RING finger) family protein	Cre06.g278136.t1.1
TRINITY_DN10808_c0_g2_i1	Vocar.0002s0599.1.p	852	14.7	13.48	13.3	9.27	11.05	15.12	13.96	15.78	14.56	-0.227037	0.321928	0.32274	0.178509	0	0	TRINITY_DN10808_c0_g2_i1	Vocar.0002s0599.1.p		K15687					GO:0046872|GO:0008270|GO:0005515	metal ion binding|zinc ion binding|protein binding	molecular_function|molecular_function|molecular_function	AT3G08505.2	zinc finger (CCCH-type/C3HC4-type RING finger) family protein	Cre06.g278136.t1.1
TRINITY_DN10811_c0_g1_i2	Olu231_93051	3293	8.81	9.48	11.21	9.15	8.13	9.16	7.74	6.71	7.3	-0.157993	-0.281707	0.267468	0.0261428	0	0	TRINITY_DN10811_c0_g1_i2	Olu231_93051		K07088					GO:0016021|GO:0055085	integral component of membrane|transmembrane transport	cellular_component|biological_process	AT1G71090.1	Auxin efflux carrier family protein	Cre16.g680200.t1.1
TRINITY_DN10812_c0_g1_i1	CsuC169_13916	2808	6.15	5.75	5.32	1.19	3.4	1.1	6.24	3.74	5.26	-1.59758	1.42136	0.00822659	0.0383027	1	1	TRINITY_DN10812_c0_g1_i1	CsuC169_13916	1.8.1.9	K00384	thioredoxin reductase (NADPH)	00450 Selenocompound metabolism	Metabolism of other amino acids	Metabolism	GO:0055114|GO:0045454|GO:0050660|GO:0016491	oxidation-reduction process|cell redox homeostasis|flavin adenine dinucleotide binding|oxidoreductase activity	biological_process|biological_process|molecular_function|molecular_function	AT2G41680.1	NADPH-dependent thioredoxin reductase C	Cre01.g054150.t1.2	NADPH-dependent thioredoxin reductase
TRINITY_DN10812_c0_g1_i2	CsuC169_13916	2530	41.3	46.35	47.63	14.73	12.89	15.02	35	39.78	38.49	-1.66567	1.40949	0.000111928	0.000116916	1	1	TRINITY_DN10812_c0_g1_i2	CsuC169_13916	1.8.1.9	K00384	thioredoxin reductase (NADPH)	00450 Selenocompound metabolism	Metabolism of other amino acids	Metabolism	GO:0055114|GO:0045454|GO:0050660|GO:0016491	oxidation-reduction process|cell redox homeostasis|flavin adenine dinucleotide binding|oxidoreductase activity	biological_process|biological_process|molecular_function|molecular_function	AT2G41680.1	NADPH-dependent thioredoxin reductase C	Cre01.g054150.t1.2	NADPH-dependent thioredoxin reductase
TRINITY_DN10812_c1_g2_i1	CsuC169_61836	536	9.1	13.69	9.77	6.55	6.48	4.63	10.97	13.79	13.09	-0.882615	1.09981	0.0336383	0.00310277	0	1	TRINITY_DN10812_c1_g2_i1	CsuC169_61836										AT2G23970.1	Class I glutamine amidotransferase-like superfamily protein
TRINITY_DN10812_c2_g1_i1	Cre01.g041850.t1.1	1525	37.12	38.19	35.33	21.44	24.37	20.75	40.74	43.25	47.13	-0.733146	0.97816	0.000451043	0.000575021	0	0	TRINITY_DN10812_c2_g1_i1	Cre01.g041850.t1.1
TRINITY_DN10812_c5_g1_i1	Vocar.0024s0013.1.p	1159	33.22	30.15	34.4	19.69	19.54	23.35	27.19	23.45	31.01	-0.64369	0.383751	0.00272687	0.0646941	0	0	TRINITY_DN10812_c5_g1_i1	Vocar.0024s0013.1.p	1.3.1.93	K10258	very-long-chain enoyl-CoA reductase	00062 Fatty acid elongation |01040 Biosynthesis of unsaturated fatty acids	Lipid metabolism|Lipid metabolism	Metabolism|Metabolism	GO:0016627|GO:0016021|GO:0005737|GO:0006629	oxidoreductase activity, acting on the CH-CH group of donors|integral component of membrane|cytoplasm|lipid metabolic process	molecular_function|cellular_component|cellular_component|biological_process	AT3G55360.1	3-oxo-5-alpha-steroid 4-dehydrogenase family protein	Cre14.g615050.t1.2
TRINITY_DN10813_c2_g1_i1	CsuC169_68427	4855	33.94	32.78	30.76	47.21	46.16	48.27	44.97	44.97	46.13	0.539051	-0.0578797	0.000187506	0.0617537	0	0	TRINITY_DN10813_c2_g1_i1	CsuC169_68427		K11805					GO:0005515	protein binding	molecular_function	AT1G12910.1	Transducin/WD40 repeat-like superfamily protein	Cre16.g674000.t1.2
TRINITY_DN10813_c5_g1_i1	MpuCCMP1545_29935	1242	22.42	20.74	22.56	31.48	29.54	30.69	27.59	28.36	29.56	0.480747	-0.100986	0.000436881	0.0618642	0	0	TRINITY_DN10813_c5_g1_i1	MpuCCMP1545_29935		K12819	pre-mRNA-processing factor SLU7	03040 Spliceosome	Transcription	Genetic Information Processing				AT1G65660.1	Pre-mRNA splicing Prp18-interacting factor	Cre03.g194000.t1.1
TRINITY_DN10813_c8_g1_i1	MspRCC299_60633	305	84.53	60.09	81.59	66.43	89.71	63.52	78.35	83.56	114.59	-0.0423905	0.332007	0.856393	0.248029	0	0	TRINITY_DN10813_c8_g1_i1	MspRCC299_60633		K11805					GO:0005515	protein binding	molecular_function	AT1G12910.1	Transducin/WD40 repeat-like superfamily protein	Cre16.g674000.t1.2
TRINITY_DN10816_c0_g1_i1	MspRCC299_50445	2005	7.34	9.5	10.32	5.4	5.98	7.66	4.65	4.63	5.88	-0.51245	-0.328764	0.0726267	0.178584	0	0	TRINITY_DN10816_c0_g1_i1	MspRCC299_50445		K03327					GO:0015238|GO:0006855|GO:0016020|GO:0055085|GO:0015297	drug transmembrane transporter activity|drug transmembrane transport|membrane|transmembrane transport|antiporter activity	molecular_function|biological_process|cellular_component|biological_process|molecular_function	AT5G52450.1	MATE efflux family protein	Cre10.g444900.t1.1	MATE efflux family protein
TRINITY_DN10816_c0_g1_i2	MspRCC299_50445	2215	2	1.72	0.92	3.31	2.22	2.46	0.62	1.44	1.39	0.784071	-1.2116	0.0732709	0.0233932	0	1	TRINITY_DN10816_c0_g1_i2	MspRCC299_50445		K03327					GO:0015238|GO:0006855|GO:0016020|GO:0055085|GO:0015297	drug transmembrane transporter activity|drug transmembrane transport|membrane|transmembrane transport|antiporter activity	molecular_function|biological_process|cellular_component|biological_process|molecular_function	AT5G52450.1	MATE efflux family protein	Cre10.g444900.t1.1	MATE efflux family protein
TRINITY_DN10816_c0_g1_i3	MspRCC299_50445	2146	3.51	3.66	4.29	4.68	1.71	4.78	1.95	5.77	4.4	-0.0369779	0.117761	0.930082	0.843551	0	0	TRINITY_DN10816_c0_g1_i3	MspRCC299_50445		K03327					GO:0015238|GO:0006855|GO:0016020|GO:0055085|GO:0015297	drug transmembrane transporter activity|drug transmembrane transport|membrane|transmembrane transport|antiporter activity	molecular_function|biological_process|cellular_component|biological_process|molecular_function	AT5G52450.1	MATE efflux family protein	Cre10.g444900.t1.1	MATE efflux family protein
TRINITY_DN10816_c0_g1_i7	MspRCC299_50445	2356	0.21	0.62	0.09	1.84	3.56	0.55	0.26	0.59	0.03	2.69318	-2.75731	0.131549	0.129407	0	0	TRINITY_DN10816_c0_g1_i7	MspRCC299_50445		K03327					GO:0015238|GO:0006855|GO:0016020|GO:0055085|GO:0015297	drug transmembrane transporter activity|drug transmembrane transport|membrane|transmembrane transport|antiporter activity	molecular_function|biological_process|cellular_component|biological_process|molecular_function	AT5G52450.1	MATE efflux family protein	Cre10.g444900.t1.1	MATE efflux family protein
TRINITY_DN10819_c0_g4_i1	CsuC169_54801	1227	5.5	5.53	5.84	4.26	3.28	2.54	7.07	6.52	7.64	-0.742964	1.07461	0.0113407	0.0033248	0	1	TRINITY_DN10819_c0_g4_i1	CsuC169_54801	2.3.1.-	K14521	N-acetyltransferase 10	03008 Ribosome biogenesis in eukaryotes	Translation	Genetic Information Processing				AT1G10490.1	Domain of unknown function (DUF1726) ;Putative ATPase (DUF699)	Cre03.g192850.t1.2
TRINITY_DN10819_c1_g2_i1	Olu231_3943	505	4.96	5.52	3.86	10.98	10.39	4.74	1.38	4.19	7.3	0.864557	-1.02059	0.127886	0.167726	0	0	TRINITY_DN10819_c1_g2_i1	Olu231_3943		K07562	nonsense-mediated mRNA decay protein 3	03008 Ribosome biogenesis in eukaryotes |03013 RNA transport	Translation|Translation	Genetic Information Processing|Genetic Information Processing				AT2G03820.1	nonsense-mediated mRNA decay NMD3 family protein	Cre15.g640250.t2.1
TRINITY_DN10821_c0_g4_i1	CsuC169_21687	986	10.62	9.67	12.26	12.99	10.68	16.18	22.25	20.06	19.83	0.291922	0.640943	0.240041	0.0137517	0	0	TRINITY_DN10821_c0_g4_i1	CsuC169_21687		K03454								AT5G46800.1	Mitochondrial substrate carrier family protein	Cre06.g295400.t1.2	Mitochondrial substrate carrier protein
TRINITY_DN10822_c1_g1_i2	Vocar.0040s0107.1.p	1088	14.14	17.06	18.27	11.78	15.12	15.13	9.54	9.33	13.93	-0.235134	-0.357724	0.208832	0.175016	0	0	TRINITY_DN10822_c1_g1_i2	Vocar.0040s0107.1.p	5.4.2.11	K01834	2,3-bisphosphoglycerate-dependent phosphoglycerate mutase	00010 Glycolysis / Gluconeogenesis |00260 Glycine, serine and threonine metabolism |00680 Methane metabolism |04922 Glucagon signaling pathway |05230 Central carbon metabolism in cancer	Carbohydrate metabolism|Amino acid metabolism|Energy metabolism|Endocrine system|Cancers	Metabolism|Metabolism|Metabolism|Organismal Systems|Human Diseases	GO:0004619|GO:0016868|GO:0006096	phosphoglycerate mutase activity|intramolecular transferase activity, phosphotransferases|glycolytic process	molecular_function|molecular_function|biological_process	AT1G22170.1	Phosphoglycerate mutase family protein	Cre03.g166950.t1.2	Phosphoglycerate mutase
TRINITY_DN10822_c1_g1_i3	Vocar.0040s0107.1.p	677	3.03	10.34	8.89	7.76	8.51	6.28	2.8	1.39	4.05	0.0186738	-1.45241	0.968877	0.00914429	0	1	TRINITY_DN10822_c1_g1_i3	Vocar.0040s0107.1.p	5.4.2.11	K01834	2,3-bisphosphoglycerate-dependent phosphoglycerate mutase	00010 Glycolysis / Gluconeogenesis |00260 Glycine, serine and threonine metabolism |00680 Methane metabolism |04922 Glucagon signaling pathway |05230 Central carbon metabolism in cancer	Carbohydrate metabolism|Amino acid metabolism|Energy metabolism|Endocrine system|Cancers	Metabolism|Metabolism|Metabolism|Organismal Systems|Human Diseases	GO:0004619|GO:0016868|GO:0006096	phosphoglycerate mutase activity|intramolecular transferase activity, phosphotransferases|glycolytic process	molecular_function|molecular_function|biological_process	AT1G22170.1	Phosphoglycerate mutase family protein	Cre03.g166950.t1.2	Phosphoglycerate mutase
TRINITY_DN10826_c0_g2_i1	CsuC169_67756	4096	22.04	23.45	21.56	13.89	14.21	13.76	20.34	17.61	18.83	-0.679665	0.439811	0.000134829	0.00342055	0	0	TRINITY_DN10826_c0_g2_i1	CsuC169_67756		K14312	nuclear pore complex protein Nup155	03013 RNA transport	Translation	Genetic Information Processing	GO:0006913|GO:0005643|GO:0017056	nucleocytoplasmic transport|nuclear pore|structural constituent of nuclear pore	biological_process|cellular_component|molecular_function	AT1G14850.1	nucleoporin 155	Cre09.g394350.t1.2	Nuclear pore protein
TRINITY_DN10828_c0_g1_i1	MpuCCMP1545_152610	1480	13.3	16.19	12.13	21.82	19.92	20.28	6.03	6.43	6.52	0.575457	-1.70825	0.00710542	1.83628e-05	0	1	TRINITY_DN10828_c0_g1_i1	MpuCCMP1545_152610	3.5.1.89	K03434	N-acetylglucosaminylphosphatidylinositol deacetylase	00563 Glycosylphosphatidylinositol(GPI)-anchor biosynthesis	Glycan biosynthesis and metabolism	Metabolism				AT3G58130.1	N-acetylglucosaminylphosphatidylinositol de-N-acetylase family protein	Cre06.g300100.t1.2	N-acetylglucosaminyl-phosphatidylinositol de-N-acetylase
TRINITY_DN10830_c3_g1_i1	Cre06.g277100.t1.2	794	49.47	50.17	52.91	74.71	66.83	72.51	41	39.32	34.19	0.488666	-0.902474	0.00134169	0.000440192	0	0	TRINITY_DN10830_c3_g1_i1	Cre06.g277100.t1.2							GO:0055114|GO:0016491	oxidation-reduction process|oxidoreductase activity	biological_process|molecular_function	AT5G39410.1	Saccharopine dehydrogenase
TRINITY_DN10830_c4_g1_i1	Cre07.g336000.t1.1	2716	84.18	81.28	83.3	69.61	71.77	76.36	68.37	68.02	66.63	-0.192148	-0.100985	0.00883628	0.0758261	0	0	TRINITY_DN10830_c4_g1_i1	Cre07.g336000.t1.1	3.6.1.22,3.6.1.55						GO:0016787	hydrolase activity	molecular_function	AT1G68760.1	nudix hydrolase 1
TRINITY_DN10830_c8_g1_i1	Olu231_29177	467	1.93	3.21	0.64	2.68	6.66	4.01	1.89	2.44	3.64	1.2077	-0.744188	0.142611	0.233455	0	0	TRINITY_DN10830_c8_g1_i1	Olu231_29177							GO:0016705|GO:0055114|GO:0005506|GO:0020037	oxidoreductase activity, acting on paired donors, with incorporation or reduction of molecular oxygen|oxidation-reduction process|iron ion binding|heme binding	molecular_function|biological_process|molecular_function|molecular_function	AT4G15110.1	cytochrome P450, family 97, subfamily B, polypeptide 3	Cre01.g027550.t1.1	Cytochrome P450, CYP97 superfamily, CYP97B family
TRINITY_DN10832_c0_g2_i1	Vocar.0014s0127.1.p	2122	23.27	22.98	23.12	24.62	23.92	23.77	21.68	20.86	21.5	0.0598833	-0.175222	0.0235079	0.00158424	0	0	TRINITY_DN10832_c0_g2_i1	Vocar.0014s0127.1.p	3.6.1.3						GO:0005524|GO:0016887	ATP binding|ATPase activity	molecular_function|molecular_function	AT4G02480.1	AAA-type ATPase family protein	Cre10.g427600.t1.2	Katanin catalytic subunit, 60 kDa
TRINITY_DN10832_c1_g2_i1	MspRCC299_55642	2616	28.33	29.61	33.06	24.27	23.86	25.48	28.6	30.17	21.8	-0.305965	0.130341	0.0178372	0.424981	0	0	TRINITY_DN10832_c1_g2_i1	MspRCC299_55642
TRINITY_DN10832_c2_g2_i1	MspRCC299_102844	2201	33.05	35.91	32.46	35.63	35.91	33.97	27.44	25.45	25.92	0.0570376	-0.420929	0.328241	0.000476142	0	0	TRINITY_DN10832_c2_g2_i1	MspRCC299_102844		K15277					GO:0055085	transmembrane transport	biological_process	AT1G12600.1	UDP-N-acetylglucosamine (UAA) transporter family	Cre02.g081500.t1.2
TRINITY_DN10832_c4_g1_i2	Cre02.g092600.t1.2	1407	7.3	7.71	7.47	7.74	6.61	7.99	12.57	9.36	11.74	-0.00901285	0.591835	0.920794	0.0229262	0	0	TRINITY_DN10832_c4_g1_i2	Cre02.g092600.t1.2	1.3.3.3	K00228	coproporphyrinogen III oxidase	00860 Porphyrin and chlorophyll metabolism	Metabolism of cofactors and vitamins	Metabolism	GO:0006779|GO:0055114|GO:0004109	porphyrin-containing compound biosynthetic process|oxidation-reduction process|coproporphyrinogen oxidase activity	biological_process|biological_process|molecular_function	AT1G03475.1	Coproporphyrinogen III oxidase
TRINITY_DN10832_c6_g1_i1	Cre17.g699100.t1.1	1593	33.01	34.45	36.07	27.37	24.74	23.64	46.56	41.83	43.83	-0.450731	0.803623	0.00282717	0.000434674	0	0	TRINITY_DN10832_c6_g1_i1	Cre17.g699100.t1.1	3.1.1.3 3.1.1.13 3.1.1.4 2.3.1.51	K14674	TAG lipase / steryl ester hydrolase / phospholipase A2 / LPA acyltransferase	00100 Steroid biosynthesis |00561 Glycerolipid metabolism |00564 Glycerophospholipid metabolism |00565 Ether lipid metabolism |00590 Arachidonic acid metabolism |00591 Linoleic acid metabolism |00592 alpha-Linolenic acid metabolism	Lipid metabolism|Lipid metabolism|Lipid metabolism|Lipid metabolism|Lipid metabolism|Lipid metabolism|Lipid metabolism	Metabolism|Metabolism|Metabolism|Metabolism|Metabolism|Metabolism|Metabolism	GO:0004806|GO:0006629	triglyceride lipase activity|lipid metabolic process	molecular_function|biological_process	AT5G04040.1	Patatin-like phospholipase family protein
TRINITY_DN10833_c0_g1_i1	MpuCCMP1545_53811	971	23.92	19.42	19.86	13.16	10.69	7.85	12.04	15.83	14.5	-0.995442	0.41856	0.00747539	0.13356	0	0	TRINITY_DN10833_c0_g1_i1	MpuCCMP1545_53811	3.5.4.12	K01493	dCMP deaminase	00240 Pyrimidine metabolism	Nucleotide metabolism	Metabolism	GO:0008270	zinc ion binding	molecular_function	AT3G48540.1	Cytidine/deoxycytidylate deaminase family protein	Cre19.g750897.t2.1
TRINITY_DN10833_c0_g1_i2	Vocar.0012s0123.1.p	727	1.55	2.11	6.1	36.42	30.09	39.43	0.91	4.01	3.42	3.44022	-3.66706	0.000495118	0.00036533	1	1	TRINITY_DN10833_c0_g1_i2	Vocar.0012s0123.1.p	3.5.4.12	K01493	dCMP deaminase	00240 Pyrimidine metabolism	Nucleotide metabolism	Metabolism	GO:0008270	zinc ion binding	molecular_function	AT3G48540.1	Cytidine/deoxycytidylate deaminase family protein	Cre19.g750897.t2.1
TRINITY_DN10833_c0_g1_i4	MspRCC299_112737	821	4.02	4.69	3.4	9.68	8.29	7.31	3.25	1.19	4.14	1.0618	-1.55895	0.00494729	0.0074527	1	1	TRINITY_DN10833_c0_g1_i4	MspRCC299_112737	3.5.4.12	K01493	dCMP deaminase	00240 Pyrimidine metabolism	Nucleotide metabolism	Metabolism	GO:0008270	zinc ion binding	molecular_function	AT3G48540.1	Cytidine/deoxycytidylate deaminase family protein	Cre19.g750897.t2.1
TRINITY_DN10836_c1_g1_i1	Cre10.g457700.t1.2	1530	24.48	22.75	24.76	21.17	20.33	20.3	20.9	16.62	17.78	-0.22019	-0.160327	0.00792219	0.173329	0	0	TRINITY_DN10836_c1_g1_i1	Cre10.g457700.t1.2	2.7.11.17	K08794	calcium/calmodulin-dependent protein kinase I	04921 Oxytocin signaling pathway |04925 Aldosterone synthesis and secretion	Endocrine system|Endocrine system	Organismal Systems|Organismal Systems	GO:0006468|GO:0004672|GO:0005524	protein phosphorylation|protein kinase activity|ATP binding	biological_process|molecular_function|molecular_function	AT3G10660.1	calmodulin-domain protein kinase cdpk isoform 2
TRINITY_DN10837_c2_g1_i1	CsuC169_35455	564	96.53	116.64	107.67	145.86	143.73	152.22	99.07	97.45	100.51	0.461572	-0.572817	0.00315272	5.74972e-05	0	0	TRINITY_DN10837_c2_g1_i1	CsuC169_35455		K11097	small nuclear ribonucleoprotein E	03040 Spliceosome	Transcription	Genetic Information Processing				AT2G18740.1	Small nuclear ribonucleoprotein family protein	Cre08.g385200.t1.1	Small nuclear ribonucleoprotein SmE
TRINITY_DN10837_c3_g1_i1	Olu231_13119	1284	39.24	37.14	36.38	42.74	42.13	44.86	53.9	48.82	54.48	0.202257	0.277089	0.00894587	0.00983038	0	0	TRINITY_DN10837_c3_g1_i1	Olu231_13119	3.4.22.15						GO:0008234|GO:0006508	cysteine-type peptidase activity|proteolysis	molecular_function|biological_process	AT1G47128.1	Granulin repeat cysteine protease family protein	Cre09.g407700.t1.2	Cysteine endopeptidase
TRINITY_DN10838_c0_g1_i1	Vocar.0043s0069.2.p	3733	14.77	14.4	12.87	10.81	8.3	9.69	15.96	14.74	16.83	-0.545694	0.72277	0.00900679	0.00272843	0	0	TRINITY_DN10838_c0_g1_i1	Vocar.0043s0069.2.p	3.6.3.1	K14802					GO:0000166|GO:0046872|GO:0000287|GO:0016021|GO:0015914|GO:0004012|GO:0005524	nucleotide binding|metal ion binding|magnesium ion binding|integral component of membrane|phospholipid transport|phospholipid-translocating ATPase activity|ATP binding	molecular_function|molecular_function|molecular_function|cellular_component|biological_process|molecular_function|molecular_function	AT1G59820.1	aminophospholipid ATPase 3	Cre12.g536000.t1.2	ATPase, aminophospholipid transporter
TRINITY_DN10838_c0_g1_i2	CsuC169_38292	3762	6.56	6.11	6.76	4.96	5.82	4.87	5.85	6.14	7.14	-0.312123	0.289674	0.0245989	0.0788039	0	0	TRINITY_DN10838_c0_g1_i2	CsuC169_38292	3.6.3.1	K01530					GO:0003824|GO:0008152|GO:0000166|GO:0046872	catalytic activity|metabolic process|nucleotide binding|metal ion binding	molecular_function|biological_process|molecular_function|molecular_function	AT1G59820.1	aminophospholipid ATPase 3	Cre12.g536000.t1.2	ATPase, aminophospholipid transporter
TRINITY_DN10839_c0_g1_i3	CsuC169_66025	1271	7.55	8.01	6.21	4.06	4.87	3.81	6.09	4.35	4.07	-0.772976	0.187682	0.00867213	0.45166	0	0	TRINITY_DN10839_c0_g1_i3	CsuC169_66025
TRINITY_DN10839_c1_g6_i1	MspRCC299_98314	1364	15.02	10.89	14.6	8.79	9.53	10	10.06	10.59	10.2	-0.516457	0.123449	0.0403155	0.0943778	0	0	TRINITY_DN10839_c1_g6_i1	MspRCC299_98314		K17261					GO:0003779|GO:0007010	actin binding|cytoskeleton organization	molecular_function|biological_process	AT4G34490.1	cyclase associated protein 1	Cre06.g304100.t1.2
TRINITY_DN10839_c1_g8_i1	MpuCCMP1545_125088	837	25.29	30.06	22.96	20.38	17.84	21.95	18.91	22.93	24.28	-0.380152	0.136042	0.0660054	0.379359	0	0	TRINITY_DN10839_c1_g8_i1	MpuCCMP1545_125088		K17261					GO:0003779|GO:0007010	actin binding|cytoskeleton organization	molecular_function|biological_process	AT4G34490.1	cyclase associated protein 1	Cre06.g304100.t1.2
TRINITY_DN10840_c0_g1_i1	CsuC169_27509	3981	4.31	2.66	1.98	1.69	1.4	1.71	4.65	3.24	3.5	-0.898853	1.24666	0.118929	0.00781541	0	1	TRINITY_DN10840_c0_g1_i1	CsuC169_27509	3.4.24.61	K01411					GO:0004222|GO:0006508|GO:0008270	metalloendopeptidase activity|proteolysis|zinc ion binding	molecular_function|biological_process|molecular_function	AT1G06900.1	Insulinase (Peptidase family M16) family protein	Cre09.g386113.t1.1
TRINITY_DN10840_c0_g1_i2	CsuC169_27509	3818	15.54	17.65	18.06	10.69	10.93	9.3	17.18	17.04	17.21	-0.729012	0.73407	0.00189642	0.000180175	0	0	TRINITY_DN10840_c0_g1_i2	CsuC169_27509	3.4.24.61	K01411					GO:0004222|GO:0006508|GO:0008270	metalloendopeptidase activity|proteolysis|zinc ion binding	molecular_function|biological_process|molecular_function	AT1G06900.1	Insulinase (Peptidase family M16) family protein	Cre09.g386113.t1.1
TRINITY_DN10842_c0_g1_i2	CsuC169_30869	861	141.43	152.58	138.87	99.76	106.45	114.43	114.28	113.63	107.97	-0.433013	0.0669915	0.00331728	0.339661	0	0	TRINITY_DN10842_c0_g1_i2	CsuC169_30869	2.6.1.42	K00826	branched-chain amino acid aminotransferase	00270 Cysteine and methionine metabolism |00280 Valine, leucine and isoleucine degradation |00290 Valine, leucine and isoleucine biosynthesis |00770 Pantothenate and CoA biosynthesis	Amino acid metabolism|Amino acid metabolism|Amino acid metabolism|Metabolism of cofactors and vitamins	Metabolism|Metabolism|Metabolism|Metabolism	GO:0003824|GO:0008152	catalytic activity|metabolic process	molecular_function|biological_process	AT5G57850.1	D-aminoacid aminotransferase-like PLP-dependent enzymes superfamily protein	Cre13.g576400.t1.2	Branched-chain amino-acid transaminase
TRINITY_DN10842_c0_g2_i2	CsuC169_30869	751	65.29	64.2	69.93	79.71	83.57	79.18	44.9	49.93	51.45	0.281937	-0.729014	0.00303293	0.000186038	0	0	TRINITY_DN10842_c0_g2_i2	CsuC169_30869	2.6.1.42	K00826	branched-chain amino acid aminotransferase	00270 Cysteine and methionine metabolism |00280 Valine, leucine and isoleucine degradation |00290 Valine, leucine and isoleucine biosynthesis |00770 Pantothenate and CoA biosynthesis	Amino acid metabolism|Amino acid metabolism|Amino acid metabolism|Metabolism of cofactors and vitamins	Metabolism|Metabolism|Metabolism|Metabolism	GO:0003824|GO:0008152	catalytic activity|metabolic process	molecular_function|biological_process	AT5G57850.1	D-aminoacid aminotransferase-like PLP-dependent enzymes superfamily protein	Cre13.g576400.t1.2	Branched-chain amino-acid transaminase
TRINITY_DN10843_c0_g1_i1	CsuC169_1971	1724	15.15	11.83	13.46	13.14	11.63	12.5	10.45	9.91	10.84	-0.117768	-0.256469	0.372661	0.0170086	0	0	TRINITY_DN10843_c0_g1_i1	CsuC169_1971	2.7.7.7	K03509	DNA polymerase eta	01524 Platinum drug resistance |03460 Fanconi anemia pathway	Drug resistance|Replication and repair	Human Diseases|Genetic Information Processing	GO:0003684|GO:0006281|GO:0003887	damaged DNA binding|DNA repair|DNA-directed DNA polymerase activity	molecular_function|biological_process|molecular_function	AT5G44740.2	Y-family DNA polymerase H	Cre12.g524150.t1.1	DNA polymerase eta
TRINITY_DN10843_c2_g2_i2	Cre12.g524150.t2.1	1262	12.79	11.54	13.16	11.84	7.73	9.9	7.65	8.22	7.93	-0.347259	-0.308285	0.105832	0.189912	0	0	TRINITY_DN10843_c2_g2_i2	Cre12.g524150.t2.1	2.7.7.7	K03509	DNA polymerase eta	01524 Platinum drug resistance |03460 Fanconi anemia pathway	Drug resistance|Replication and repair	Human Diseases|Genetic Information Processing	GO:0003684|GO:0006281	damaged DNA binding|DNA repair	molecular_function|biological_process	AT5G44740.2	Y-family DNA polymerase H
TRINITY_DN10843_c4_g1_i1	CsuC169_38529	528	20.79	20.83	19.31	9.4	6.9	7.89	8.68	12.06	12.01	-1.33274	0.437084	0.000156204	0.0991846	1	0	TRINITY_DN10843_c4_g1_i1	CsuC169_38529	5.4.2.3	K01836	phosphoacetylglucosamine mutase	00520 Amino sugar and nucleotide sugar metabolism	Carbohydrate metabolism	Metabolism	GO:0005975|GO:0016868	carbohydrate metabolic process|intramolecular transferase activity, phosphotransferases	biological_process|molecular_function	AT5G18070.1	phosphoglucosamine mutase-related	Cre08.g379700.t1.2
TRINITY_DN10843_c5_g1_i1	Vocar.0077s0006.1.p	264	14.41	3.57	24.76	31.52	18.68	12.62	10.28	13.57	10.03	0.555637	-0.89079	0.463939	0.165093	0	0	TRINITY_DN10843_c5_g1_i1	Vocar.0077s0006.1.p	2.7.1.68	K00889	1-phosphatidylinositol-4-phosphate 5-kinase	00562 Inositol phosphate metabolism |04011 MAPK signaling pathway - yeast |04070 Phosphatidylinositol signaling system |04072 Phospholipase D signaling pathway |04139 Mitophagy - yeast |04144 Endocytosis |04666 Fc gamma R-mediated phagocytosis |04810 Regulation of actin cytoskeleton |05231 Choline metabolism in cancer	Carbohydrate metabolism|Signal transduction|Signal transduction|Signal transduction|Transport and catabolism|Transport and catabolism|Immune system|Cell motility|Cancers	Metabolism|Environmental Information Processing|Environmental Information Processing|Environmental Information Processing|Cellular Processes|Cellular Processes|Organismal Systems|Cellular Processes|Human Diseases	GO:0046488|GO:0016307	phosphatidylinositol metabolic process|phosphatidylinositol phosphate kinase activity	biological_process|molecular_function	AT3G09920.2	phosphatidyl inositol monophosphate 5 kinase	Cre06.g249950.t1.1
TRINITY_DN10844_c0_g2_i4	CsuC169_59480	1265	28.66	25.83	23.95	12.4	10.47	11.74	20.82	24.28	21.02	-1.1804	0.933898	0.000592955	0.00111941	1	0	TRINITY_DN10844_c0_g2_i4	CsuC169_59480							GO:0003824|GO:0008152	catalytic activity|metabolic process	molecular_function|biological_process
TRINITY_DN10844_c0_g2_i9	CsuC169_59480	1414	0.39	2.26	3.18	2.2	0.49	1.59	5.75	4.97	3.67	-0.445885	1.74938	0.61945	0.012792	0	1	TRINITY_DN10844_c0_g2_i9	CsuC169_59480							GO:0003824|GO:0008152	catalytic activity|metabolic process	molecular_function|biological_process
TRINITY_DN10847_c0_g1_i1	Cre09.g401886.t1.1	1635	243.15	246.82	258.72	212.94	216.08	216.64	199.88	204.8	198.65	-0.213594	-0.0978273	0.00208052	0.00305534	0	0	TRINITY_DN10847_c0_g1_i1	Cre09.g401886.t1.1	1.11.1.5	K00428					GO:0006979|GO:0055114|GO:0004601|GO:0020037	response to oxidative stress|oxidation-reduction process|peroxidase activity|heme binding	biological_process|biological_process|molecular_function|molecular_function	AT4G35000.1	ascorbate peroxidase 3
TRINITY_DN10847_c1_g1_i1	CsuC169_65874	2061	56.29	54.26	59.2	36.46	37.93	37.46	70.04	66.77	73.23	-0.601846	0.909099	0.000209099	6.86808e-05	0	0	TRINITY_DN10847_c1_g1_i1	CsuC169_65874		K14544	U3 small nucleolar RNA-associated protein 22	03008 Ribosome biogenesis in eukaryotes	Translation	Genetic Information Processing	GO:0016773|GO:0005515	phosphotransferase activity, alcohol group as acceptor|protein binding	molecular_function|molecular_function	AT1G63810.1		Cre07.g332800.t1.2
TRINITY_DN10847_c2_g1_i1	CsuC169_57267	1853	90.18	84.17	91.55	104.29	103.57	109.2	111.4	105.14	113.22	0.253872	0.0566605	0.0040492	0.233545	0	0	TRINITY_DN10847_c2_g1_i1	CsuC169_57267							GO:0006470|GO:0008138	protein dephosphorylation|protein tyrosine/serine/threonine phosphatase activity	biological_process|molecular_function	AT5G23720.1	dual specificity protein phosphatase family protein	Cre08.g375000.t1.1
TRINITY_DN10847_c4_g1_i1	CsuC169_16775	3137	25.73	25.13	23.93	17.16	17.51	17.78	25.24	26.34	25.58	-0.511903	0.55691	0.000183262	2.44731e-05	0	0	TRINITY_DN10847_c4_g1_i1	CsuC169_16775							GO:0006468|GO:0004672|GO:0004674|GO:0005524	protein phosphorylation|protein kinase activity|protein serine/threonine kinase activity|ATP binding	biological_process|molecular_function|molecular_function|molecular_function	AT3G01090.2	SNF1 kinase homolog 10	Cre04.g211600.t1.1
TRINITY_DN10847_c6_g1_i1	Cre05.g245700.t1.1	3274	66.05	67.18	62.11	78.84	81.42	77.94	56.96	56.64	55.92	0.286186	-0.490718	0.00153607	3.00731e-05	0	0	TRINITY_DN10847_c6_g1_i1	Cre05.g245700.t1.1										AT5G14230.1
TRINITY_DN10850_c0_g2_i1	MspRCC299_75689	2844	32.4	32.78	32.7	61.47	65.52	63.55	33.88	32.21	31.95	0.961008	-0.958652	1.24456e-05	1.96938e-05	0	0	TRINITY_DN10850_c0_g2_i1	MspRCC299_75689		K14684								AT5G01500.1	thylakoid ATP/ADP carrier	Cre06.g270150.t1.1	Mitochondrial substrate carrier protein
TRINITY_DN10850_c3_g2_i1	Cre01.g019500.t1.2	1083	55.88	59.24	53.77	55.31	57.41	56.12	49.5	48.13	44.22	-0.000427174	-0.251291	0.992673	0.00606773	0	0	TRINITY_DN10850_c3_g2_i1	Cre01.g019500.t1.2										AT5G08390.1	Transducin/WD40 repeat-like superfamily protein
TRINITY_DN10855_c0_g2_i1	MpuCCMP1545_28325	619	2.32	1.55	4.26	2.48	4.95	1.41	4.77	4.04	1.83	0.120791	0.26738	0.866664	0.684262	0	0	TRINITY_DN10855_c0_g2_i1	MpuCCMP1545_28325	3.6.3.7	K14950					GO:0000166|GO:0046872	nucleotide binding|metal ion binding	molecular_function|molecular_function	AT5G23630.1	phosphate deficiency response 2	Cre17.g744447.t1.1
TRINITY_DN10855_c1_g1_i1	MspRCC299_61921	3915	4.92	3.05	2.11	4.58	3.65	3.8	3.01	1.82	0.6	0.255141	-1.14761	0.498697	0.0431862	0	1	TRINITY_DN10855_c1_g1_i1	MspRCC299_61921							GO:0005515	protein binding	molecular_function	AT1G62390.1	Octicosapeptide/Phox/Bem1p (PB1) domain-containing protein / tetratricopeptide repeat (TPR)-containing protein	Cre10.g430501.t1.1
TRINITY_DN10855_c1_g1_i2	MspRCC299_61921	3957	4.47	5.18	7.64	5.39	5.17	6.03	5.72	5.9	8.64	-0.059624	0.28832	0.82602	0.279723	0	0	TRINITY_DN10855_c1_g1_i2	MspRCC299_61921							GO:0005515	protein binding	molecular_function	AT1G62390.1	Octicosapeptide/Phox/Bem1p (PB1) domain-containing protein / tetratricopeptide repeat (TPR)-containing protein	Cre10.g430501.t1.1
TRINITY_DN10856_c0_g1_i1	MpuCCMP1545_164355	1431	5.17	3.73	4.1	7.81	5.45	6.49	2.96	2.83	4.51	0.603341	-0.939208	0.0495668	0.022373	0	0	TRINITY_DN10856_c0_g1_i1	MpuCCMP1545_164355							GO:0005515	protein binding	molecular_function	AT2G17440.1	plant intracellular ras group-related LRR 5	Cre06.g311750.t1.1
TRINITY_DN10856_c0_g1_i2	MpuCCMP1545_164355	1348	28.37	23.27	25.88	25.89	27.12	23.88	18.62	19.08	16.35	-0.0117726	-0.508501	0.910227	0.00385473	0	0	TRINITY_DN10856_c0_g1_i2	MpuCCMP1545_164355							GO:0005515	protein binding	molecular_function	AT2G17440.1	plant intracellular ras group-related LRR 5	Cre06.g311750.t1.1
TRINITY_DN10858_c0_g1_i1	CsuC169_49367	3535	8.48	7.53	9.04	12.19	11.77	13.66	12.01	11.5	11.44	0.586689	-0.106207	0.00440466	0.212653	0	0	TRINITY_DN10858_c0_g1_i1	CsuC169_49367							GO:0004252|GO:0006508	serine-type endopeptidase activity|proteolysis	molecular_function|biological_process	AT5G19870.1	Family of unknown function (DUF716)	Cre05.g242750.t1.1
TRINITY_DN10858_c1_g1_i1	MpuCCMP1545_65107	3065	10.82	9.1	10.43	12.27	12.46	13.47	6.63	7.8	8.08	0.331876	-0.763007	0.0150026	0.000835205	0	0	TRINITY_DN10858_c1_g1_i1	MpuCCMP1545_65107							GO:0008289	lipid binding	molecular_function	AT4G19040.3	ENHANCED DISEASE RESISTANCE 2	Cre17.g745697.t1.1
TRINITY_DN10861_c0_g1_i1	MspRCC299_88660	2123	1.18	0.66	2.1	1.76	1.57	0.56	1.24	1.36	0.97	-0.0184255	-0.123846	0.977765	0.797928	0	0	TRINITY_DN10861_c0_g1_i1	MspRCC299_88660		K02603	origin recognition complex subunit 1	04110 Cell cycle |04111 Cell cycle - yeast |04113 Meiosis - yeast	Cell growth and death|Cell growth and death|Cell growth and death	Cellular Processes|Cellular Processes|Cellular Processes	GO:0003682|GO:0005515	chromatin binding|protein binding	molecular_function|molecular_function	AT4G14700.1	origin recognition complex 1	Cre10.g455600.t1.1	Origin recognition complex subunit 1
TRINITY_DN10861_c0_g2_i1	MspRCC299_88660	1739	8.12	6.65	7.33	4.42	3.72	6.91	6.73	5.02	6.25	-0.554283	0.258233	0.0903004	0.41946	0	0	TRINITY_DN10861_c0_g2_i1	MspRCC299_88660		K02603	origin recognition complex subunit 1	04110 Cell cycle |04111 Cell cycle - yeast |04113 Meiosis - yeast	Cell growth and death|Cell growth and death|Cell growth and death	Cellular Processes|Cellular Processes|Cellular Processes	GO:0003682|GO:0005515	chromatin binding|protein binding	molecular_function|molecular_function	AT4G14700.1	origin recognition complex 1	Cre10.g455600.t1.1	Origin recognition complex subunit 1
TRINITY_DN10862_c0_g2_i1	CsuC169_40189	4156	8.47	8.06	7.03	8.15	6.09	7.69	8.03	5.12	7.2	-0.103434	-0.107877	0.512656	0.647511	0	0	TRINITY_DN10862_c0_g2_i1	CsuC169_40189							GO:0005622|GO:0043087|GO:0005096	intracellular|regulation of GTPase activity|GTPase activator activity	cellular_component|biological_process|molecular_function	AT4G13730.3	Ypt/Rab-GAP domain of gyp1p superfamily protein	Cre03.g195700.t1.1
TRINITY_DN10864_c0_g1_i1	Vocar.0043s0069.2.p	2719	13.64	14.95	12.78	23.76	24.35	24.7	18.21	17.59	16.84	0.815552	-0.467977	0.000108279	0.000152926	0	0	TRINITY_DN10864_c0_g1_i1	Vocar.0043s0069.2.p	3.6.3.1	K14802					GO:0000166|GO:0046872|GO:0000287|GO:0016021|GO:0015914|GO:0004012|GO:0005524	nucleotide binding|metal ion binding|magnesium ion binding|integral component of membrane|phospholipid transport|phospholipid-translocating ATPase activity|ATP binding	molecular_function|molecular_function|molecular_function|cellular_component|biological_process|molecular_function|molecular_function	AT1G59820.1	aminophospholipid ATPase 3	Cre12.g536000.t1.2	ATPase, aminophospholipid transporter
TRINITY_DN10864_c1_g1_i1	CsuC169_45782	1510	5.79	6.8	4.68	3.71	6.42	4.56	6.1	9.41	5.7	-0.233434	0.52991	0.441451	0.201191	0	0	TRINITY_DN10864_c1_g1_i1	CsuC169_45782		K12196	vacuolar protein-sorting-associated protein 4	04144 Endocytosis |04217 Necroptosis	Transport and catabolism|Cell growth and death	Cellular Processes|Cellular Processes	GO:0006281|GO:0009378|GO:0006310|GO:0005524	DNA repair|four-way junction helicase activity|DNA recombination|ATP binding	biological_process|molecular_function|biological_process|molecular_function	AT2G27600.1	AAA-type ATPase family protein	Cre02.g079300.t1.2	AAA-ATPase of VPS4/SKD1 family
TRINITY_DN10864_c1_g2_i1	CsuC169_45782	1375	24.22	28.52	27.71	26.84	28.44	28.21	32.22	33.23	35.42	0.053511	0.272822	0.512252	0.00560763	0	0	TRINITY_DN10864_c1_g2_i1	CsuC169_45782		K12196	vacuolar protein-sorting-associated protein 4	04144 Endocytosis |04217 Necroptosis	Transport and catabolism|Cell growth and death	Cellular Processes|Cellular Processes	GO:0006281|GO:0009378|GO:0006310|GO:0005524	DNA repair|four-way junction helicase activity|DNA recombination|ATP binding	biological_process|molecular_function|biological_process|molecular_function	AT2G27600.1	AAA-type ATPase family protein	Cre02.g079300.t1.2	AAA-ATPase of VPS4/SKD1 family
TRINITY_DN10864_c6_g1_i1	Olu231_19811	1147	35.76	34.12	34.52	58.98	54.66	62.59	32.01	35.49	34.65	0.755338	-0.78677	0.000518293	0.000608544	0	0	TRINITY_DN10864_c6_g1_i1	Olu231_19811		K09495					GO:0006457|GO:0051082|GO:0005524	protein folding|unfolded protein binding|ATP binding	biological_process|molecular_function|molecular_function	AT5G26360.1	TCP-1/cpn60 chaperonin family protein	Cre10.g443250.t1.2	T-complex protein 1, gamma subunit
TRINITY_DN10864_c7_g1_i1	Vocar.0043s0072.1.p	1762	12.45	10.37	13.32	16.04	14.95	17.99	17.72	16.94	15.17	0.438596	0.0248218	0.0265227	0.819975	0	0	TRINITY_DN10864_c7_g1_i1	Vocar.0043s0072.1.p	3.6.3.1						GO:0000287|GO:0016021|GO:0015914|GO:0004012|GO:0005524	magnesium ion binding|integral component of membrane|phospholipid transport|phospholipid-translocating ATPase activity|ATP binding	molecular_function|cellular_component|biological_process|molecular_function|molecular_function	AT3G13900.1	ATPase E1-E2 type family protein / haloacid dehalogenase-like hydrolase family protein	Cre12.g536050.t1.2	Phospholipid-transporting ATPase
TRINITY_DN10866_c0_g3_i1	Olu231_26533	570	3.99	1.33	3.55	2.93	8.34	3.75	2.95	3.37	2.2	0.759879	-0.817959	0.335422	0.275751	0	0	TRINITY_DN10866_c0_g3_i1	Olu231_26533										AT4G01000.1	Ubiquitin-like superfamily protein	Cre07.g322100.t1.1	Ubiquitin fusion protein
TRINITY_DN10867_c0_g2_i1	Vocar.0007s0377.1.p	1764	10.8	10.75	10.68	10.09	8.69	9.02	9.53	5.7	7.62	-0.213319	-0.282891	0.0252852	0.235759	0	0	TRINITY_DN10867_c0_g2_i1	Vocar.0007s0377.1.p										AT5G16280.1	Tetratricopeptide repeat (TPR)-like superfamily protein	Cre01.g024400.t1.1	Component of TRAPP complex, TRS85-like
TRINITY_DN10867_c1_g3_i1	CsuC169_44590	1605	14.1	14.27	15.93	12.09	12.52	14.33	23.64	20.12	22.03	-0.186054	0.756615	0.118393	0.00187924	0	0	TRINITY_DN10867_c1_g3_i1	CsuC169_44590										AT3G24840.1	Sec14p-like phosphatidylinositol transfer family protein	Cre16.g683400.t1.2
TRINITY_DN10867_c2_g1_i1	Cre06.g296750.t1.2	1660	26.69	29.3	29.06	13.51	13.5	15.15	30.01	29.8	30.54	-1.01244	1.09965	0.000137518	1.08878e-05	1	1	TRINITY_DN10867_c2_g1_i1	Cre06.g296750.t1.2							GO:0003824|GO:0005525|GO:0051536	catalytic activity|GTP binding|iron-sulfur cluster binding	molecular_function|molecular_function|molecular_function
TRINITY_DN10870_c0_g3_i1	MpuCCMP1545_52710	10451	27.21	27.92	29.67	31.62	31.7	32.33	17.43	17.6	17.85	0.173701	-0.855043	0.00910701	6.17772e-07	0	0	TRINITY_DN10870_c0_g3_i1	MpuCCMP1545_52710	3.6.4.12						GO:0003677|GO:0004003|GO:0016787|GO:0005634|GO:0006281|GO:0006338|GO:0005524	DNA binding|ATP-dependent DNA helicase activity|hydrolase activity|nucleus|DNA repair|chromatin remodeling|ATP binding	molecular_function|molecular_function|molecular_function|cellular_component|biological_process|biological_process|molecular_function	AT2G13370.1	chromatin remodeling 5	Cre03.g158550.t1.2
TRINITY_DN10870_c1_g1_i2	Vocar.0017s0089.1.p	2340	27.2	26.75	27.98	22.95	25.52	20.9	12.7	12.8	15.54	-0.24008	-0.757281	0.0389651	0.00439779	0	0	TRINITY_DN10870_c1_g1_i2	Vocar.0017s0089.1.p	3.1.3.16	K04460	serine/threonine-protein phosphatase 5	04010 MAPK signaling pathway	Signal transduction	Environmental Information Processing	GO:0016787|GO:0005515	hydrolase activity|protein binding	molecular_function|molecular_function	AT2G42810.1	protein phosphatase 5.2	Cre07.g326800.t1.1
TRINITY_DN10870_c1_g3_i1	Olu231_42757	2339	10.72	11.27	13.26	10.62	9.36	8.57	8.07	7.57	6.7	-0.304133	-0.353862	0.0839078	0.0450073	0	0	TRINITY_DN10870_c1_g3_i1	Olu231_42757										AT2G46900.1		Cre11.g467639.t1.1
TRINITY_DN10870_c1_g3_i2	CsuC169_30723	2513	2.45	1.87	0.65	0.5	0.99	1.41	1.15	0.97	1.57	-0.777193	0.347568	0.308598	0.453379	0	0	TRINITY_DN10870_c1_g3_i2	CsuC169_30723										AT2G46900.1		Cre11.g467639.t1.1
TRINITY_DN10870_c7_g1_i1	Olu231_30739	1006	6.13	7.31	7.13	2.56	4.95	4.92	4.55	6.21	2.73	-0.726715	0.118064	0.0358964	0.79609	0	0	TRINITY_DN10870_c7_g1_i1	Olu231_30739	2.7.11.1	K08333	phosphoinositide-3-kinase, regulatory subunit 4	04136 Autophagy - other eukaryotes |04138 Autophagy - yeast |04140 Autophagy - animal |04371 Apelin signaling pathway	Transport and catabolism|Transport and catabolism|Transport and catabolism|Signal transduction	Cellular Processes|Cellular Processes|Cellular Processes|Environmental Information Processing	GO:0006468|GO:0004672|GO:0005515|GO:0005524	protein phosphorylation|protein kinase activity|protein binding|ATP binding	biological_process|molecular_function|molecular_function|molecular_function	AT4G29380.1	protein kinase family protein / WD-40 repeat family protein	Cre06.g290500.t1.1
TRINITY_DN10870_c8_g1_i1	CsuC169_10317	827	24.22	25.06	27.11	28.27	24.59	25.99	28.26	24.27	25.87	0.045727	-0.0082571	0.582669	0.928898	0	0	TRINITY_DN10870_c8_g1_i1	CsuC169_10317	2.7.1.-	K00924					GO:0006468|GO:0004672|GO:0005524	protein phosphorylation|protein kinase activity|ATP binding	biological_process|molecular_function|molecular_function	AT5G35980.2	yeast YAK1-related gene 1	Cre08.g381950.t1.2
TRINITY_DN10871_c0_g1_i6	MpuCCMP1545_18620	865	4.8	6.55	7.64	7.61	5.76	6.2	0.44	3.44	1.41	0.0434039	-1.8873	0.855804	0.0103867	0	1	TRINITY_DN10871_c0_g1_i6	MpuCCMP1545_18620		K17867								AT4G10130.1	DNAJ heat shock N-terminal domain-containing protein	Cre01.g003100.t1.1
TRINITY_DN10871_c0_g1_i8	MpuCCMP1545_18620	572	2.1	2.93	4.23	3.77	8.21	6.3	6.78	2.71	4.02	0.981182	-0.436238	0.102921	0.41703	0	0	TRINITY_DN10871_c0_g1_i8	MpuCCMP1545_18620		K17867								AT4G10130.1	DNAJ heat shock N-terminal domain-containing protein	Cre01.g003100.t1.1
TRINITY_DN10872_c0_g1_i1	MpuCCMP1545_58384	1173	2.36	1.74	2.06	3.62	3.1	3.85	3.29	1.5	1.5	0.778973	-0.748843	0.00671226	0.0885065	0	0	TRINITY_DN10872_c0_g1_i1	MpuCCMP1545_58384	3.6.4.-	K10875	DNA repair and recombination protein RAD54 and RAD54-like protein	03440 Homologous recombination	Replication and repair	Genetic Information Processing	GO:0003677|GO:0016787|GO:0005524	DNA binding|hydrolase activity|ATP binding	molecular_function|molecular_function|molecular_function	AT3G19210.1	homolog of RAD54	Cre10.g430950.t1.1
TRINITY_DN10874_c0_g1_i1	CsuC169_7782	1318	2.59	2.46	3.56	5.54	7.3	5.5	2.98	3.25	4.15	1.09091	-0.821187	0.00918651	0.0184491	1	0	TRINITY_DN10874_c0_g1_i1	CsuC169_7782	3.5.1.98	K11407	histone deacetylase 6	05034 Alcoholism |05165 Human papillomavirus infection |05203 Viral carcinogenesis	Substance dependence|Infectious diseases|Cancers	Human Diseases|Human Diseases|Human Diseases				AT3G18520.2	histone deacetylase 15	Cre03.g160000.t1.2
TRINITY_DN10875_c1_g1_i1	Vocar.0044s0039.1.p	2610	7.88	7.1	5.56	16.78	15.41	15.89	7.84	6.04	6.97	1.227	-1.20539	0.00031496	0.000158765	1	1	TRINITY_DN10875_c1_g1_i1	Vocar.0044s0039.1.p	2.1.1.41						GO:0008152|GO:0008168	metabolic process|methyltransferase activity	biological_process|molecular_function	AT2G41040.1	S-adenosyl-L-methionine-dependent methyltransferases superfamily protein	Cre02.g084300.t1.2	Ubiquinone/menaquinone biosynthesis methyltransferase
TRINITY_DN10878_c0_g1_i1	CsuC169_28881	1861	14.23	14.75	10.59	18.77	20.28	17.5	11.81	12.1	12.17	0.51512	-0.648328	0.0210967	0.00109266	0	0	TRINITY_DN10878_c0_g1_i1	CsuC169_28881							GO:0006886|GO:0008565	intracellular protein transport|protein transporter activity	biological_process|molecular_function	AT4G27640.1	ARM repeat superfamily protein	Cre12.g490850.t1.1
TRINITY_DN10878_c3_g1_i1	MspRCC299_64131	1768	19.52	25.11	22.37	7.91	6.37	6.86	17.74	15.68	17.22	-1.66419	1.2603	0.000802564	0.000213781	1	1	TRINITY_DN10878_c3_g1_i1	MspRCC299_64131
TRINITY_DN10878_c3_g4_i1	Cre07.g354500.t1.1	1557	0.59	3.28	3.44	1.38	2.9	1.03	3	2.23	1.31	-0.46116	0.300579	0.573226	0.615356	0	0	TRINITY_DN10878_c3_g4_i1	Cre07.g354500.t1.1		K09419					GO:0003700|GO:0005634|GO:0043565|GO:0006355	transcription factor activity, sequence-specific DNA binding|nucleus|sequence-specific DNA binding|regulation of transcription, DNA-templated	molecular_function|cellular_component|molecular_function|biological_process	AT1G32330.1	heat shock transcription factor A1D
TRINITY_DN10878_c3_g4_i2	Cre07.g354500.t1.1	1520	18.56	15.18	16.57	30.18	24.43	27.21	17.32	18.83	19.84	0.701608	-0.547284	0.00551738	0.00900299	0	0	TRINITY_DN10878_c3_g4_i2	Cre07.g354500.t1.1		K09419					GO:0003700|GO:0005634|GO:0043565|GO:0006355	transcription factor activity, sequence-specific DNA binding|nucleus|sequence-specific DNA binding|regulation of transcription, DNA-templated	molecular_function|cellular_component|molecular_function|biological_process	AT1G32330.1	heat shock transcription factor A1D
TRINITY_DN10878_c5_g1_i1	CsuC169_11422	2300	109.45	105.42	103.2	141.87	138.76	132.89	84.2	88.01	89.79	0.378613	-0.65839	0.000578759	8.37427e-05	0	0	TRINITY_DN10878_c5_g1_i1	CsuC169_11422	1.5.-.-	K00318	proline dehydrogenase	00330 Arginine and proline metabolism	Amino acid metabolism	Metabolism	GO:0006562|GO:0004657|GO:0055114|GO:0006537	proline catabolic process|proline dehydrogenase activity|oxidation-reduction process|glutamate biosynthetic process	biological_process|molecular_function|biological_process|biological_process	AT3G30775.1	Methylenetetrahydrofolate reductase family protein	Cre16.g648350.t1.1
TRINITY_DN10878_c6_g1_i1	Olu231_9549	2045	13.92	17.5	14.92	23.18	24.27	23.28	16.1	15.69	18.07	0.610064	-0.504439	0.00192404	0.00102319	0	0	TRINITY_DN10878_c6_g1_i1	Olu231_9549										AT3G57340.2	Heat shock protein DnaJ, N-terminal with domain of unknown function (DUF1977)	Cre09.g416100.t1.2	DnaJ-like protein
TRINITY_DN10880_c0_g1_i1	MspRCC299_58287	2275	25.13	21.47	22.92	24.36	23.33	22.27	36.8	36.29	33.3	0.00910221	0.60476	0.910345	0.000623323	0	0	TRINITY_DN10880_c0_g1_i1	MspRCC299_58287	3.6.3.46	K05663	mitochondrial ABC transporter ATM	02010 ABC transporters	Membrane transport	Environmental Information Processing	GO:0016021|GO:0042626|GO:0055085|GO:0006810|GO:0005524|GO:0016887	integral component of membrane|ATPase activity, coupled to transmembrane movement of substances|transmembrane transport|transport|ATP binding|ATPase activity	cellular_component|molecular_function|biological_process|biological_process|molecular_function|molecular_function	AT5G58270.1	ABC transporter of the mitochondrion 3	Cre17.g727650.t1.1	Half-size ABC transporter, membrane protein
TRINITY_DN10883_c0_g1_i2	CsuC169_28720	919	0.59	1.95	3.15	0.92	1.54	1.29	3.46	0.95	0.86	-0.601538	0.490912	0.443386	0.591925	0	0	TRINITY_DN10883_c0_g1_i2	CsuC169_28720										AT4G17650.1	Polyketide cyclase / dehydrase and lipid transport protein	Cre07.g345700.t1.2	Coenzyme Q-binding protein
TRINITY_DN10883_c0_g1_i3	CsuC169_28720	801	19.21	24.57	19.82	15.63	16.76	18.26	13.15	10.63	18.58	-0.328464	-0.25786	0.0807934	0.325241	0	0	TRINITY_DN10883_c0_g1_i3	CsuC169_28720										AT4G17650.1	Polyketide cyclase / dehydrase and lipid transport protein	Cre07.g345700.t1.2	Coenzyme Q-binding protein
TRINITY_DN10886_c2_g1_i1	Vocar.0014s0212.2.p	982	0.66	1.38	3.87	3.99	3.88	6.53	0.58	1.07	1.33	1.28484	-2.27268	0.0954087	0.0130283	0	1	TRINITY_DN10886_c2_g1_i1	Vocar.0014s0212.2.p	3.1.3.21	K17623								AT5G57440.1	Haloacid dehalogenase-like hydrolase (HAD) superfamily protein	Cre09.g401330.t1.1	Phosphoglycolate phosphatase
TRINITY_DN10886_c2_g1_i2	Vocar.0014s0212.2.p	955	14.92	13.36	17.56	27.28	26.15	22	13.72	9.39	11.48	0.718531	-1.12478	0.00813883	0.00259507	0	1	TRINITY_DN10886_c2_g1_i2	Vocar.0014s0212.2.p	3.1.3.21	K17623								AT5G57440.1	Haloacid dehalogenase-like hydrolase (HAD) superfamily protein	Cre09.g401330.t1.1	Phosphoglycolate phosphatase
TRINITY_DN10886_c2_g2_i1	CsuC169_53673	531	4.98	3.09	6.25	7.06	10.94	6.73	3.62	4.91	4.79	0.788231	-0.892668	0.100926	0.054556	0	0	TRINITY_DN10886_c2_g2_i1	CsuC169_53673	2.7.1.26	K00861	riboflavin kinase	00740 Riboflavin metabolism	Metabolism of cofactors and vitamins	Metabolism	GO:0003824|GO:0008152|GO:0008531|GO:0009231	catalytic activity|metabolic process|riboflavin kinase activity|riboflavin biosynthetic process	molecular_function|biological_process|molecular_function|biological_process	AT4G21470.1	riboflavin kinase/FMN hydrolase	Cre06.g311600.t1.2
TRINITY_DN10888_c0_g3_i1	MspRCC299_87507	2205	44.88	45.45	45.8	40.46	36.6	42.41	37.2	39.31	38.4	-0.188337	-0.056144	0.0324773	0.449035	0	0	TRINITY_DN10888_c0_g3_i1	MspRCC299_87507	3.6.1.5	K01510	apyrase	00230 Purine metabolism |00240 Pyrimidine metabolism |05169 Epstein-Barr virus infection	Nucleotide metabolism|Nucleotide metabolism|Infectious diseases	Metabolism|Metabolism|Human Diseases	GO:0016787	hydrolase activity	molecular_function	AT2G02970.1	GDA1/CD39 nucleoside phosphatase family protein	Cre03.g184800.t1.1
TRINITY_DN10888_c0_g4_i1	MpuCCMP1545_50917	3704	48.39	45.54	48.25	47.1	49.43	46.66	38.23	36.94	37.34	0.0102122	-0.347878	0.803212	0.000405521	0	0	TRINITY_DN10888_c0_g4_i1	MpuCCMP1545_50917							GO:0005096	GTPase activator activity	molecular_function	AT1G08680.4	ARF GAP-like zinc finger-containing protein ZIGA4	Cre06.g302900.t1.1
TRINITY_DN10889_c10_g1_i1	CsuC169_46623	3431	33.08	32.08	31.71	27.2	28.24	26.19	25.68	25.67	25.25	-0.24695	-0.0917551	0.00212247	0.0510973	0	0	TRINITY_DN10889_c10_g1_i1	CsuC169_46623							GO:0005634	nucleus	cellular_component	AT5G02860.1	Pentatricopeptide repeat (PPR) superfamily protein	Cre12.g511400.t1.1	Cyclin-related protein
TRINITY_DN10889_c2_g1_i1	CsuC169_7682	1283	36.72	37.17	41.66	61.59	61.77	58.92	107.63	115.15	109.87	0.657639	0.867849	0.000260951	3.16894e-05	0	0	TRINITY_DN10889_c2_g1_i1	CsuC169_7682		K09422					GO:0003677	DNA binding	molecular_function	AT5G02320.1	myb domain protein 3r-5	Cre16.g677382.t1.1
TRINITY_DN10889_c4_g1_i1	MpuCCMP1545_57297	3406	8.71	8.18	7.82	5	6.08	5.11	8.66	8.32	8.12	-0.609992	0.632584	0.0027141	0.00141217	0	0	TRINITY_DN10889_c4_g1_i1	MpuCCMP1545_57297	3.6.3.2						GO:0016020|GO:0030001|GO:0046873|GO:0055085	membrane|metal ion transport|metal ion transmembrane transporter activity|transmembrane transport	cellular_component|biological_process|molecular_function|biological_process
TRINITY_DN10889_c4_g1_i2	MpuCCMP1545_57297	2932	13.57	14.8	13.69	11.56	10.66	10.71	16.15	21.85	17.1	-0.353046	0.74265	0.00337975	0.0144341	0	0	TRINITY_DN10889_c4_g1_i2	MpuCCMP1545_57297	3.6.3.2						GO:0016020|GO:0030001|GO:0046873|GO:0055085	membrane|metal ion transport|metal ion transmembrane transporter activity|transmembrane transport	cellular_component|biological_process|molecular_function|biological_process
TRINITY_DN10889_c5_g1_i1	MspRCC299_82799	3572	68.31	67.74	68.74	41.9	42.65	41.74	51.28	50.74	52.02	-0.697405	0.286565	3.37656e-07	3.77139e-05	0	0	TRINITY_DN10889_c5_g1_i1	MspRCC299_82799	2.7.11.17	K07359	calcium/calmodulin-dependent protein kinase kinase 2	04140 Autophagy - animal |04152 AMPK signaling pathway |04211 Longevity regulating pathway - mammal |04920 Adipocytokine signaling pathway |04921 Oxytocin signaling pathway |05034 Alcoholism	Transport and catabolism|Signal transduction|Aging|Endocrine system|Endocrine system|Substance dependence	Cellular Processes|Environmental Information Processing|Organismal Systems|Organismal Systems|Organismal Systems|Human Diseases				AT4G18700.1	CBL-interacting protein kinase 12	Cre10.g428650.t1.2	Calcium-dependent protein kinase kinase
TRINITY_DN10892_c0_g3_i1	Olu231_32591	1202	17.7	15.01	14.44	9.88	9.99	9.69	12.04	8.73	12.05	-0.673612	0.150929	0.00436491	0.38243	0	0	TRINITY_DN10892_c0_g3_i1	Olu231_32591		K13205								AT1G66510.2	AAR2 protein family	Cre05.g244750.t1.1
TRINITY_DN10893_c1_g1_i1	Cre13.g580900.t1.1	690	6.83	12.4	9.48	14.77	10.69	14.99	20.11	16.43	15.14	0.494586	0.353466	0.140218	0.140782	0	0	TRINITY_DN10893_c1_g1_i1	Cre13.g580900.t1.1	2.7.11.1	K07178	RIO kinase 1	03008 Ribosome biogenesis in eukaryotes	Translation	Genetic Information Processing	GO:0004674	protein serine/threonine kinase activity	molecular_function	AT2G24990.1	Serine/threonine-protein kinase Rio1
TRINITY_DN10894_c0_g1_i1	Cre01.g033763.t1.2	2049	10.27	13.76	9.41	9.14	8.92	8.21	5.55	4.78	6.4	-0.348159	-0.650979	0.153534	0.00431546	0	0	TRINITY_DN10894_c0_g1_i1	Cre01.g033763.t1.2							GO:0003824|GO:0008152	catalytic activity|metabolic process	molecular_function|biological_process	AT3G54970.1	D-aminoacid aminotransferase-like PLP-dependent enzymes superfamily protein
TRINITY_DN10894_c0_g1_i5	Cre01.g033763.t1.2	2309	3.79	4.23	6.36	12.75	12.9	12.99	3.73	3.81	2.77	1.42603	-1.90605	0.000530329	1.01592e-05	1	1	TRINITY_DN10894_c0_g1_i5	Cre01.g033763.t1.2							GO:0003824|GO:0008152	catalytic activity|metabolic process	molecular_function|biological_process	AT3G54970.1	D-aminoacid aminotransferase-like PLP-dependent enzymes superfamily protein
TRINITY_DN10894_c0_g2_i2	Olu231_10418	2241	27.02	29.13	26.32	13.2	13.38	11.4	19.19	20.85	19.93	-1.11863	0.659001	0.000148572	0.000764513	1	0	TRINITY_DN10894_c0_g2_i2	Olu231_10418	1.8.4.11	K07304					GO:0006979|GO:0030091|GO:0008113|GO:0055114|GO:0016671	response to oxidative stress|protein repair|peptide-methionine (S)-S-oxide reductase activity|oxidation-reduction process|oxidoreductase activity, acting on a sulfur group of donors, disulfide as acceptor	biological_process|biological_process|molecular_function|biological_process|molecular_function	AT4G25130.1	peptide met sulfoxide reductase 4	Cre10.g464850.t1.2	Peptide methionine sulfoxide reductase
TRINITY_DN10896_c0_g2_i1	CsuC169_66996	1295	9.55	12.58	9.45	14.39	14.55	17.66	17.8	18.68	17.61	0.561319	0.215032	0.0276579	0.0885465	0	0	TRINITY_DN10896_c0_g2_i1	CsuC169_66996							GO:0003677|GO:0005622|GO:0043565	DNA binding|intracellular|sequence-specific DNA binding	molecular_function|cellular_component|molecular_function	AT5G63470.1	nuclear factor Y, subunit C4	Cre12.g556400.t1.1
TRINITY_DN10896_c1_g1_i2	Vocar.0004s0139.1.p	596	13.71	19.46	9.1	26.95	25.51	16.67	20.56	25.07	19.69	0.709678	-0.0817871	0.111248	0.743445	0	0	TRINITY_DN10896_c1_g1_i2	Vocar.0004s0139.1.p							GO:0007165|GO:0005515	signal transduction|protein binding	biological_process|molecular_function	AT5G16750.1	Transducin family protein / WD-40 repeat family protein	Cre08.g364000.t1.1
TRINITY_DN10901_c2_g1_i1	CsuC169_44590	1478	7.79	15.63	16.85	14.17	17.33	15.01	9.42	3.82	13.14	0.207835	-0.818096	0.525178	0.079465	0	0	TRINITY_DN10901_c2_g1_i1	CsuC169_44590										AT3G24840.1	Sec14p-like phosphatidylinositol transfer family protein	Cre16.g683400.t1.2
TRINITY_DN10901_c2_g1_i5	MspRCC299_62777	1382	1.89	11.2	8.32	1.91	1.25	3.51	4.66	1.73	2.81	-1.68253	0.463947	0.15783	0.481247	0	0	TRINITY_DN10901_c2_g1_i5	MspRCC299_62777										AT1G19650.1	Sec14p-like phosphatidylinositol transfer family protein	Cre02.g147800.t1.2	Putative phosphoglyceride transfer protein
TRINITY_DN10901_c2_g1_i6	Cre01.g033091.t3.1	1459	7.06	6.65	6.4	2.88	3.54	4.77	4.21	3.97	5.37	-0.845703	0.276083	0.00712233	0.325506	0	0	TRINITY_DN10901_c2_g1_i6	Cre01.g033091.t3.1	6.3.1.14	K06927								AT3G04480.1	endoribonucleases
TRINITY_DN10901_c2_g1_i7	MspRCC299_62777	1265	41.62	30.09	43.03	24.41	37.73	28.51	29.28	38.39	29.03	-0.339989	0.0932089	0.230626	0.707304	0	0	TRINITY_DN10901_c2_g1_i7	MspRCC299_62777										AT1G19650.1	Sec14p-like phosphatidylinositol transfer family protein	Cre02.g147800.t1.2	Putative phosphoglyceride transfer protein
TRINITY_DN10901_c2_g3_i2	Vocar.0001s0997.1.p	1419	14.08	11.13	9.66	10.98	10.47	11.31	5.57	6.89	7.95	-0.090051	-0.682659	0.622974	0.00487911	0	0	TRINITY_DN10901_c2_g3_i2	Vocar.0001s0997.1.p	6.3.1.14	K06927								AT3G04480.1	endoribonucleases	Cre01.g033091.t2.1
TRINITY_DN10901_c3_g1_i1	Vocar.0009s0372.1.p	2206	5.76	6.91	7.68	8.51	8.33	7.1	6.75	5.85	5.34	0.234394	-0.416243	0.1683	0.0297937	0	0	TRINITY_DN10901_c3_g1_i1	Vocar.0009s0372.1.p	2.7.11.1	K06276	3-phosphoinositide dependent protein kinase-1	01524 Platinum drug resistance |03320 PPAR signaling pathway |04011 MAPK signaling pathway - yeast |04068 FoxO signaling pathway |04071 Sphingolipid signaling pathway |04140 Autophagy - animal |04150 mTOR signaling pathway |04151 PI3K-Akt signaling pathway |04152 AMPK signaling pathway |04210 Apoptosis |04510 Focal adhesion |04660 T cell receptor signaling pathway |04664 Fc epsilon RI signaling p…	Drug resistance|Endocrine system|Signal transduction|Signal transduction|Signal transduction|Transport and catabolism|Signal transduction|Signal transduction|Signal transduction|Cell growth and death|Cellular community - eukaryotes|Immune system|Immune system|Nervous system|Endocrine system|Endocrine system|Endocrine and metabolic diseases|Excretory system|Infectious diseases|Infectious diseases|…	Human Diseases|Organismal Systems|Environmental Information Processing|Environmental Information Processing|Environmental Information Processing|Cellular Processes|Environmental Information Processing|Environmental Information Processing|Environmental Information Processing|Cellular Processes|Cellular Processes|Organismal Systems|Organismal Systems|Organismal Systems|Organismal Systems|Organismal…	GO:0006468|GO:0004672	protein phosphorylation|protein kinase activity	biological_process|molecular_function	AT5G04510.1	3\'-phosphoinositide-dependent protein kinase 1	Cre11.g467568.t1.1
TRINITY_DN10903_c1_g1_i1	CsuC169_30586	1860	4.63	5.47	6.12	5.71	5.42	4.66	4.4	5.1	4.41	-0.0387626	-0.182889	0.801271	0.182897	0	0	TRINITY_DN10903_c1_g1_i1	CsuC169_30586	2.7.11.1	K07203	serine/threonine-protein kinase mTOR	01521 EGFR tyrosine kinase inhibitor resistance |01522 Endocrine resistance |04012 ErbB signaling pathway |04066 HIF-1 signaling pathway |04072 Phospholipase D signaling pathway |04136 Autophagy - other eukaryotes |04138 Autophagy - yeast |04139 Mitophagy - yeast |04140 Autophagy - animal |04150 mTOR signaling pathway |04151 PI3K-Akt signaling pathway |04152 AMPK signaling pathway |04211 Longevit…	Drug resistance|Drug resistance|Signal transduction|Signal transduction|Signal transduction|Transport and catabolism|Transport and catabolism|Transport and catabolism|Transport and catabolism|Signal transduction|Signal transduction|Signal transduction|Aging|Aging|Aging|Cell growth and death|Signal transduction|Signal transduction|Immune system|Endocrine system|Endocrine system|Endocrine system|En…	Human Diseases|Human Diseases|Environmental Information Processing|Environmental Information Processing|Environmental Information Processing|Cellular Processes|Cellular Processes|Cellular Processes|Cellular Processes|Environmental Information Processing|Environmental Information Processing|Environmental Information Processing|Organismal Systems|Organismal Systems|Organismal Systems|Cellular Proce…	GO:0016772|GO:0016773|GO:0005515	transferase activity, transferring phosphorus-containing groups|phosphotransferase activity, alcohol group as acceptor|protein binding	molecular_function|molecular_function|molecular_function	AT1G50030.1	target of rapamycin	Cre09.g400553.t2.1	Target of rapamycin, growth-regulatory PI3K-like protein kinase
TRINITY_DN10903_c1_g3_i1	Olu231_10153	1469	9.97	10.32	10.71	11.19	10.5	10.73	13.92	12.2	11.38	0.0646159	0.210007	0.183463	0.0943473	0	0	TRINITY_DN10903_c1_g3_i1	Olu231_10153										AT5G03900.2	Iron-sulphur cluster biosynthesis family protein	Cre07.g338350.t1.2	Predicted protein
TRINITY_DN10903_c2_g1_i1	Vocar.0001s0963.1.p	1572	33.08	33.67	29.76	54.5	51.98	55.11	26.53	31.45	30.35	0.743588	-0.871363	0.000150734	0.000160716	0	0	TRINITY_DN10903_c2_g1_i1	Vocar.0001s0963.1.p		K15275					GO:0016020|GO:0016021	membrane|integral component of membrane	cellular_component|cellular_component	AT1G14360.1	UDP-galactose transporter 3	Cre01.g032050.t1.2
TRINITY_DN10903_c3_g1_i1	MspRCC299_86520	617	17.85	15.56	22.2	44.19	38.74	42.24	26.56	24.38	24.3	1.17047	-0.734317	0.000771231	0.000694227	1	0	TRINITY_DN10903_c3_g1_i1	MspRCC299_86520		K14800								AT3G22510.1	Pre-rRNA-processing protein TSR2, conserved region	Cre10.g426250.t1.1
TRINITY_DN10907_c0_g1_i2	CsuC169_53400	512	11.89	10.15	8.62	23.79	19.14	21.81	8.84	9.54	6.21	1.0783	-1.39659	0.00230843	0.00136374	1	1	TRINITY_DN10907_c0_g1_i2	CsuC169_53400										AT2G20830.2	transferases;folic acid binding	Cre02.g075550.t1.2
TRINITY_DN10908_c0_g1_i5	Cre10.g449050.t1.2	1030	2.45	3.91	2.57	0.48	0.99	0.89	10.95	7.62	6.04	-1.91987	3.38239	0.0113366	0.00700364	1	1	TRINITY_DN10908_c0_g1_i5	Cre10.g449050.t1.2	2.4.1.68									AT5G28910.1
TRINITY_DN10909_c0_g1_i4	MpuCCMP1545_206590	959	7.68	8.99	12.98	46.86	40.77	48.74	5.68	8.29	11.97	2.20142	-2.39428	0.000248726	0.000259735	1	1	TRINITY_DN10909_c0_g1_i4	MpuCCMP1545_206590							GO:0030915|GO:0006281	Smc5-Smc6 complex|DNA repair	cellular_component|biological_process	AT5G21140.1	embryo defective 1379	Cre03.g181650.t1.2
TRINITY_DN10909_c0_g1_i5	MpuCCMP1545_206590	1046	4.59	5.79	6.28	4.83	10.46	10.87	1.96	2.79	1.73	0.650974	-2.0133	0.190665	0.0293374	0	1	TRINITY_DN10909_c0_g1_i5	MpuCCMP1545_206590							GO:0030915|GO:0006281	Smc5-Smc6 complex|DNA repair	cellular_component|biological_process	AT5G21140.1	embryo defective 1379	Cre03.g181650.t1.2
TRINITY_DN10912_c0_g1_i1	Vocar.0017s0141.1.p	3778	2.97	3.58	3.29	4.07	3.65	2.04	3.6	3.29	2.82	-0.0117772	-0.00740985	0.968919	0.981032	0	0	TRINITY_DN10912_c0_g1_i1	Vocar.0017s0141.1.p										AT5G49930.1	zinc knuckle (CCHC-type) family protein	Cre17.g734961.t2.1
TRINITY_DN10912_c0_g1_i4	Vocar.0017s0141.1.p	3570	24.88	29.64	25.83	22.88	23.09	23.59	19.36	19.29	20.27	-0.20804	-0.239501	0.070643	0.000729503	0	0	TRINITY_DN10912_c0_g1_i4	Vocar.0017s0141.1.p										AT5G49930.1	zinc knuckle (CCHC-type) family protein	Cre17.g734961.t2.1
TRINITY_DN10912_c0_g2_i1	CsuC169_16391	3538	12.71	12.23	12.98	14.82	14.99	15.55	12.8	13.4	11.26	0.258462	-0.27607	0.00134054	0.0174715	0	0	TRINITY_DN10912_c0_g2_i1	CsuC169_16391										AT5G49930.1	zinc knuckle (CCHC-type) family protein	Cre17.g734961.t2.1
TRINITY_DN10913_c0_g2_i1	MspRCC299_62353	3736	8.33	8.63	7.43	5.21	5.15	5.5	2.47	2.15	2.91	-0.620897	-1.07467	0.00164564	0.00034764	0	1	TRINITY_DN10913_c0_g2_i1	MspRCC299_62353												Cre12.g523600.t1.1
TRINITY_DN10917_c1_g1_i1	CsuC169_30221	1710	28.08	32.12	29.29	53.24	51.85	51.69	47.33	44.8	45.02	0.808943	-0.192987	6.50762e-05	0.00230235	0	0	TRINITY_DN10917_c1_g1_i1	CsuC169_30221		K13207					GO:0003676	nucleic acid binding	molecular_function	AT4G03110.1	RNA-binding protein-defense related 1	Cre03.g177200.t1.2	RNA-binding protein C3, CELF family, subunit of CHLAMY1
TRINITY_DN10917_c2_g1_i1	MspRCC299_70757	1755	10.57	9.35	8.98	8.83	7.74	8.77	10.42	7.4	9.05	-0.189653	0.0845798	0.117562	0.616974	0	0	TRINITY_DN10917_c2_g1_i1	MspRCC299_70757		K17584
TRINITY_DN10918_c0_g4_i1	Olu231_9203	712	219.69	196.09	196.69	282	278.44	272.23	133.36	137.74	142.95	0.443106	-1.00794	0.000892918	3.94559e-06	0	1	TRINITY_DN10918_c0_g4_i1	Olu231_9203		K11088	small nuclear ribonucleoprotein D3	03040 Spliceosome |04139 Mitophagy - yeast |05322 Systemic lupus erythematosus	Transcription|Transport and catabolism|Immune diseases	Genetic Information Processing|Cellular Processes|Human Diseases	GO:0006396	RNA processing	biological_process	AT1G20580.1	Small nuclear ribonucleoprotein family protein	Cre10.g455300.t1.2	Small nuclear ribonucleoprotein SmD3
TRINITY_DN10921_c0_g1_i2	MspRCC299_93153	1156	4.44	4.37	8.06	5.4	1.65	3.87	6.77	4.62	5.13	-0.627487	0.597241	0.291584	0.214726	0	0	TRINITY_DN10921_c0_g1_i2	MspRCC299_93153		K19306					GO:0008152|GO:0008168	metabolic process|methyltransferase activity	biological_process|molecular_function	AT5G57280.1	S-adenosyl-L-methionine-dependent methyltransferases superfamily protein	Cre09.g398104.t1.1
TRINITY_DN10921_c0_g1_i3	Cre09.g398104.t1.1	1004	14.27	17.5	13.72	12.34	13.84	15.53	7.22	13.14	8.83	-0.125156	-0.514919	0.447176	0.104358	0	0	TRINITY_DN10921_c0_g1_i3	Cre09.g398104.t1.1	2.1.1.197	K19306					GO:0008152|GO:0008168	metabolic process|methyltransferase activity	biological_process|molecular_function	AT5G57280.1	S-adenosyl-L-methionine-dependent methyltransferases superfamily protein
TRINITY_DN10922_c0_g1_i3	CsuC169_14921	1881	3.43	3.12	3.04	3.99	4.62	4.15	4.12	4.1	3.88	0.412026	-0.0766213	0.00909861	0.341737	0	0	TRINITY_DN10922_c0_g1_i3	CsuC169_14921							GO:0003676|GO:0005524|GO:0004386	nucleic acid binding|ATP binding|helicase activity	molecular_function|molecular_function|molecular_function	AT1G79350.1	RING/FYVE/PHD zinc finger superfamily protein	Cre13.g578501.t1.1
TRINITY_DN10927_c0_g7_i1	Vocar.0006s0181.1.p	1034	30.68	35.68	24.17	16.9	13.66	15.28	39.11	35.23	33.4	-0.981789	1.23288	0.0126035	0.000430003	0	1	TRINITY_DN10927_c0_g7_i1	Vocar.0006s0181.1.p	2.1.1.41											Cre12.g503650.t1.2
TRINITY_DN10928_c0_g2_i1	MpuCCMP1545_34050	3452	66.6	67.92	67.94	63.91	63.67	64.27	56.5	53.94	51.65	-0.0776581	-0.243184	0.00175771	0.0021602	0	0	TRINITY_DN10928_c0_g2_i1	MpuCCMP1545_34050	3.4.11.2,3.4.11.14	K08776					GO:0006508|GO:0008270|GO:0008237	proteolysis|zinc ion binding|metallopeptidase activity	biological_process|molecular_function|molecular_function	AT4G33090.1	aminopeptidase M1	Cre02.g076200.t1.1
TRINITY_DN10928_c5_g1_i1	MspRCC299_68014	685	113.49	103.6	114.35	9.39	6.73	15.18	46.93	42.62	46.36	-3.40451	2.11842	1.94231e-05	0.00025174	1	1	TRINITY_DN10928_c5_g1_i1	MspRCC299_68014	2.7.11.11	K07198	5'-AMP-activated protein kinase, catalytic alpha subunit	04068 FoxO signaling pathway |04140 Autophagy - animal |04150 mTOR signaling pathway |04151 PI3K-Akt signaling pathway |04152 AMPK signaling pathway |04211 Longevity regulating pathway - mammal |04213 Longevity regulating pathway - multiple species |04371 Apelin signaling pathway |04530 Tight junction |04710 Circadian rhythm |04910 Insulin signaling pathway |04920 Adipocytokine signaling pathway …	Signal transduction|Transport and catabolism|Signal transduction|Signal transduction|Signal transduction|Aging|Aging|Signal transduction|Cellular community - eukaryotes|Environmental adaptation|Endocrine system|Endocrine system|Endocrine system|Endocrine system|Endocrine and metabolic diseases|Endocrine and metabolic diseases|Cardiovascular diseases|Cardiovascular diseases	Environmental Information Processing|Cellular Processes|Environmental Information Processing|Environmental Information Processing|Environmental Information Processing|Organismal Systems|Organismal Systems|Environmental Information Processing|Cellular Processes|Organismal Systems|Organismal Systems|Organismal Systems|Organismal Systems|Organismal Systems|Human Diseases|Human Diseases|Human Disease…				AT3G01090.2	SNF1 kinase homolog 10	Cre13.g570250.t1.1
TRINITY_DN10930_c0_g1_i1	Olu231_41728	1199	0.28	0.35	0.54	1.65	1	0.76	0.44	0.44	0.44	1.54326	-1.36923	0.0543268	0.0587688	0	0	TRINITY_DN10930_c0_g1_i1	Olu231_41728	2.7.11.25									AT1G63700.1	Protein kinase superfamily protein	Cre17.g733300.t1.1
TRINITY_DN10930_c0_g1_i3	Cre06.g251050.t1.1	2864	2.08	1.95	2.57	6.85	6.06	6.85	1.01	1.18	1.12	1.58205	-2.57768	0.000172256	3.36981e-05	1	1	TRINITY_DN10930_c0_g1_i3	Cre06.g251050.t1.1	2.7.11.11	K07198	5'-AMP-activated protein kinase, catalytic alpha subunit	04068 FoxO signaling pathway |04140 Autophagy - animal |04150 mTOR signaling pathway |04151 PI3K-Akt signaling pathway |04152 AMPK signaling pathway |04211 Longevity regulating pathway - mammal |04213 Longevity regulating pathway - multiple species |04371 Apelin signaling pathway |04530 Tight junction |04710 Circadian rhythm |04910 Insulin signaling pathway |04920 Adipocytokine signaling pathway …	Signal transduction|Transport and catabolism|Signal transduction|Signal transduction|Signal transduction|Aging|Aging|Signal transduction|Cellular community - eukaryotes|Environmental adaptation|Endocrine system|Endocrine system|Endocrine system|Endocrine system|Endocrine and metabolic diseases|Endocrine and metabolic diseases|Cardiovascular diseases|Cardiovascular diseases	Environmental Information Processing|Cellular Processes|Environmental Information Processing|Environmental Information Processing|Environmental Information Processing|Organismal Systems|Organismal Systems|Environmental Information Processing|Cellular Processes|Organismal Systems|Organismal Systems|Organismal Systems|Organismal Systems|Organismal Systems|Human Diseases|Human Diseases|Human Disease…	GO:0006468|GO:0004672|GO:0005524	protein phosphorylation|protein kinase activity|ATP binding	biological_process|molecular_function|molecular_function	AT3G29160.1	SNF1 kinase homolog 11
TRINITY_DN10932_c0_g1_i2	MspRCC299_59911	1375	5.79	8.23	6.37	14.39	14.37	14.88	4.19	5.42	5.39	1.09779	-1.54069	0.000506875	2.62345e-05	1	1	TRINITY_DN10932_c0_g1_i2	MspRCC299_59911	2.7.7.5									AT4G16566.1	histidine triad nucleotide-binding 4	Cre03.g169200.t1.2
TRINITY_DN10932_c0_g1_i5	MspRCC299_59911	1268	81.87	78.82	84.54	163.16	154.29	155.34	64.23	61.71	59.16	0.947064	-1.35289	1.99661e-05	7.00387e-06	0	1	TRINITY_DN10932_c0_g1_i5	MspRCC299_59911	2.7.7.5									AT4G16566.1	histidine triad nucleotide-binding 4	Cre03.g169200.t1.2
TRINITY_DN10933_c0_g1_i1	MpuCCMP1545_57637	4588	10.17	10.15	10.69	7.71	8.34	7.95	9.96	8.07	9.57	-0.369699	0.201634	0.000785546	0.118175	0	0	TRINITY_DN10933_c0_g1_i1	MpuCCMP1545_57637		K11789								AT4G31160.1	DDB1-CUL4 associated factor 1	Cre17.g725450.t1.1
TRINITY_DN10937_c0_g1_i1	Vocar.0006s0438.1.p	1315	0.27	0.55	0.14	1.78	1.78	1.99	0.26	0.26	0.65	2.53138	-2.24598	0.00039551	0.000586959	1	1	TRINITY_DN10937_c0_g1_i1	Vocar.0006s0438.1.p	3.6.4.4	K10394	kinesin family member 3A	04340 Hedgehog signaling pathway	Signal transduction	Environmental Information Processing	GO:0007018|GO:0008017|GO:0005871|GO:0003777|GO:0005524	microtubule-based movement|microtubule binding|kinesin complex|microtubule motor activity|ATP binding	biological_process|molecular_function|cellular_component|molecular_function|molecular_function	AT2G28620.1	P-loop containing nucleoside triphosphate hydrolases superfamily protein	Cre12.g522550.t1.2	Kinesin motor protein, kinesin-2 (KRP85/95) family
TRINITY_DN10937_c0_g2_i1	Cre17.g730950.t1.2	1243	0.29	0.44	1.03	2.27	1.91	4.28	0.14	0.14	0.7	2.26508	-3.1098	0.0442947	0.0305575	1	1	TRINITY_DN10937_c0_g2_i1	Cre17.g730950.t1.2	3.6.4.4	K10394	kinesin family member 3A	04340 Hedgehog signaling pathway	Signal transduction	Environmental Information Processing	GO:0007018|GO:0008017|GO:0005871|GO:0003777|GO:0005524	microtubule-based movement|microtubule binding|kinesin complex|microtubule motor activity|ATP binding	biological_process|molecular_function|cellular_component|molecular_function|molecular_function	AT3G17360.1	phragmoplast orienting kinesin 1
TRINITY_DN10938_c0_g2_i1	Cre06.g278196.t1.1	2215	80.07	83.34	82.45	79.62	79.17	81.76	80.89	76.81	81.66	-0.0315002	-0.00715472	0.233211	0.827333	0	0	TRINITY_DN10938_c0_g2_i1	Cre06.g278196.t1.1
TRINITY_DN10939_c0_g1_i1	CsuC169_19841	433	13.36	6.59	9.97	2.89	1.01	3.08	2.3	4.98	3.84	-2.09981	0.671858	0.0207148	0.247297	1	0	TRINITY_DN10939_c0_g1_i1	CsuC169_19841	1.-.-.-	K05544					GO:0055114|GO:0017150|GO:0008033|GO:0050660	oxidation-reduction process|tRNA dihydrouridine synthase activity|tRNA processing|flavin adenine dinucleotide binding	biological_process|molecular_function|biological_process|molecular_function	AT4G38890.1	FMN-linked oxidoreductases superfamily protein	Cre04.g229948.t1.1
TRINITY_DN10939_c0_g2_i1	MpuCCMP1545_17474	1983	3.71	3.36	2.33	0.6	1.33	0.93	1.97	1.76	1.92	-1.71665	0.982236	0.0093802	0.0134722	1	0	TRINITY_DN10939_c0_g2_i1	MpuCCMP1545_17474	1.3.1.89	K05544					GO:0055114|GO:0017150|GO:0008033|GO:0050660	oxidation-reduction process|tRNA dihydrouridine synthase activity|tRNA processing|flavin adenine dinucleotide binding	biological_process|molecular_function|biological_process|molecular_function	AT4G38890.1	FMN-linked oxidoreductases superfamily protein	Cre04.g229948.t1.1
TRINITY_DN10939_c0_g2_i2	MpuCCMP1545_17474	1837	33.28	33.04	35.61	11.99	10.77	10.73	26.96	22.3	23.81	-1.60578	1.12555	1.55629e-05	0.000774562	1	1	TRINITY_DN10939_c0_g2_i2	MpuCCMP1545_17474	1.3.1.89	K05544					GO:0055114|GO:0017150|GO:0008033|GO:0050660	oxidation-reduction process|tRNA dihydrouridine synthase activity|tRNA processing|flavin adenine dinucleotide binding	biological_process|molecular_function|biological_process|molecular_function	AT4G38890.1	FMN-linked oxidoreductases superfamily protein	Cre04.g229948.t1.1
TRINITY_DN10940_c0_g1_i1	CsuC169_32480	2833	7.19	6.61	7.14	10.01	9.38	9.67	6.27	5.76	5.24	0.472773	-0.750767	0.000480589	0.000352924	0	0	TRINITY_DN10940_c0_g1_i1	CsuC169_32480							GO:0005515	protein binding	molecular_function	AT5G65860.1	ankyrin repeat family protein	Cre01.g050050.t1.2
TRINITY_DN10941_c1_g1_i1	MspRCC299_79586	2795	10.32	12.58	10.03	9.62	8.75	10.88	7.06	9.1	9.81	-0.170966	-0.171591	0.29375	0.348457	0	0	TRINITY_DN10941_c1_g1_i1	MspRCC299_79586	2.6.1.85	K13950	para-aminobenzoate synthetase	00790 Folate biosynthesis	Metabolism of cofactors and vitamins	Metabolism	GO:0016787|GO:0016833|GO:0009058|GO:0006541	hydrolase activity|oxo-acid-lyase activity|biosynthetic process|glutamine metabolic process	molecular_function|molecular_function|biological_process|biological_process	AT2G28880.1	para-aminobenzoate (PABA) synthase family protein	Cre03.g181400.t1.1	Aminodeoxychorismate synthase
TRINITY_DN10941_c1_g1_i2	MspRCC299_79586	2985	1.42	0.39	1.78	1.05	1.18	1.68	1.93	1	1.74	0.123185	0.256254	0.827511	0.500649	0	0	TRINITY_DN10941_c1_g1_i2	MspRCC299_79586	2.6.1.85	K13950	para-aminobenzoate synthetase	00790 Folate biosynthesis	Metabolism of cofactors and vitamins	Metabolism	GO:0016787|GO:0016833|GO:0009058|GO:0006541	hydrolase activity|oxo-acid-lyase activity|biosynthetic process|glutamine metabolic process	molecular_function|molecular_function|biological_process|biological_process	AT2G28880.1	para-aminobenzoate (PABA) synthase family protein	Cre03.g181400.t1.1	Aminodeoxychorismate synthase
TRINITY_DN10943_c0_g1_i1	MpuCCMP1545_69588	2440	14.28	17.76	17.66	19.85	18.51	17.35	18.33	17.97	15.45	0.16469	-0.106377	0.212724	0.3182	0	0	TRINITY_DN10943_c0_g1_i1	MpuCCMP1545_69588							GO:0006812|GO:0015299|GO:0016021|GO:0055085	cation transport|solute:proton antiporter activity|integral component of membrane|transmembrane transport	biological_process|molecular_function|cellular_component|biological_process	AT2G01980.1	sodium proton exchanger, putative (NHX7) (SOS1)	Cre05.g234645.t1.1
TRINITY_DN10943_c0_g2_i1	MpuCCMP1545_69588	1929	9.34	7.28	10.57	9.41	9.01	12.17	6.83	8.55	8.22	0.169984	-0.374273	0.45802	0.106992	0	0	TRINITY_DN10943_c0_g2_i1	MpuCCMP1545_69588							GO:0006812|GO:0015299|GO:0016021|GO:0055085	cation transport|solute:proton antiporter activity|integral component of membrane|transmembrane transport	biological_process|molecular_function|cellular_component|biological_process	AT2G01980.1	sodium proton exchanger, putative (NHX7) (SOS1)	Cre05.g234645.t1.1
TRINITY_DN10943_c2_g1_i1	MpuCCMP1545_69588	1189	10.52	8.39	9.34	12.68	14.7	12.73	10.3	9.73	8.39	0.505711	-0.497055	0.0120577	0.0111496	0	0	TRINITY_DN10943_c2_g1_i1	MpuCCMP1545_69588							GO:0006812|GO:0015299|GO:0016021|GO:0055085	cation transport|solute:proton antiporter activity|integral component of membrane|transmembrane transport	biological_process|molecular_function|cellular_component|biological_process	AT2G01980.1	sodium proton exchanger, putative (NHX7) (SOS1)	Cre05.g234645.t1.1
TRINITY_DN10947_c0_g1_i1	Cre03.g166650.t1.1	1918	1.68	4.31	2.62	1.31	2.09	2.52	1.7	2.06	4.52	-0.540416	0.484034	0.349469	0.456046	0	0	TRINITY_DN10947_c0_g1_i1	Cre03.g166650.t1.1	3.6.4.13						GO:0003676|GO:0005524	nucleic acid binding|ATP binding	molecular_function|molecular_function	AT1G59990.1	DEA(D/H)-box RNA helicase family protein
TRINITY_DN10947_c0_g2_i1	Cre03.g166650.t1.1	1834	10.4	11.38	13.95	10.08	12.48	10.91	11.54	15.86	15.69	-0.0942674	0.364485	0.585283	0.111961	0	0	TRINITY_DN10947_c0_g2_i1	Cre03.g166650.t1.1	3.6.4.13						GO:0003676|GO:0005524	nucleic acid binding|ATP binding	molecular_function|molecular_function	AT1G59990.1	DEA(D/H)-box RNA helicase family protein
TRINITY_DN10947_c1_g2_i1	MspRCC299_62890	2703	54.49	55.99	55.8	64.38	62.15	63.65	47.28	46.07	43.33	0.193751	-0.476563	0.00059421	0.000184379	0	0	TRINITY_DN10947_c1_g2_i1	MspRCC299_62890	1.1.1.67						GO:0050662|GO:0055114|GO:0016491	coenzyme binding|oxidation-reduction process|oxidoreductase activity	molecular_function|biological_process|molecular_function
TRINITY_DN10947_c2_g1_i1	MspRCC299_96848	2575	29.59	31.43	29.24	35.02	36.59	36.1	37.84	40.54	39.52	0.254994	0.130412	0.00210918	0.0205127	0	0	TRINITY_DN10947_c2_g1_i1	MspRCC299_96848	3.1.22.-	K08991	crossover junction endonuclease MUS81	03440 Homologous recombination |03460 Fanconi anemia pathway	Replication and repair|Replication and repair	Genetic Information Processing|Genetic Information Processing	GO:0003677|GO:0004518	DNA binding|nuclease activity	molecular_function|molecular_function	AT4G30870.1	Restriction endonuclease, type II-like superfamily protein	Cre12.g555050.t1.1
TRINITY_DN10948_c1_g1_i3	Cre13.g588900.t1.1	2187	4.49	8.18	6.09	2.88	6.1	3.02	2.84	6.43	3.72	-0.644625	0.114367	0.207084	0.837391	0	0	TRINITY_DN10948_c1_g1_i3	Cre13.g588900.t1.1	3.6.4.12						GO:0003676|GO:0008408|GO:0006139	nucleic acid binding|3'-5' exonuclease activity|nucleobase-containing compound metabolic process	molecular_function|molecular_function|biological_process	AT4G13870.2	Werner syndrome-like exonuclease
TRINITY_DN1095_c0_g1_i1	Olu231_30479	1259	21.32	22.28	17.55	18.22	17.85	15.3	15.48	15.11	14.4	-0.251426	-0.191322	0.129383	0.093687	0	0	TRINITY_DN1095_c0_g1_i1	Olu231_30479		K13348	protein Mpv17	04146 Peroxisome	Transport and catabolism	Cellular Processes	GO:0016021	integral component of membrane	cellular_component	AT5G19750.1	Peroxisomal membrane 22 kDa (Mpv17/PMP22) family protein	Cre06.g278800.t1.2
TRINITY_DN10951_c1_g1_i1	CsuC169_36047	4183	173.3	173.39	180.05	203.67	201.09	199.87	221.84	218.96	220.29	0.198962	0.128794	0.000485482	0.000174891	0	0	TRINITY_DN10951_c1_g1_i1	CsuC169_36047							GO:0016020|GO:0005524|GO:0016887	membrane|ATP binding|ATPase activity	cellular_component|molecular_function|molecular_function	AT2G01320.3	ABC-2 type transporter family protein	Cre12.g547300.t1.1
TRINITY_DN10951_c1_g2_i1	CsuC169_27760	999	86.02	78.58	86.52	92.14	101.22	90.48	88.78	88.82	91.75	0.176701	-0.0755958	0.0606842	0.237438	0	0	TRINITY_DN10951_c1_g2_i1	CsuC169_27760							GO:0016020|GO:0005524|GO:0016887	membrane|ATP binding|ATPase activity	cellular_component|molecular_function|molecular_function	AT3G52310.1	ABC-2 type transporter family protein	Cre17.g717050.t1.1
TRINITY_DN10951_c3_g1_i1	Vocar.0052s0043.1.p	2098	14.24	18.19	18.24	9.46	8.71	10.4	12.94	13.88	12.28	-0.826631	0.452668	0.0064462	0.00648803	0	0	TRINITY_DN10951_c3_g1_i1	Vocar.0052s0043.1.p	1.6.5.9	K17871					GO:0055114|GO:0016491	oxidation-reduction process|oxidoreductase activity	biological_process|molecular_function	AT2G29990.1	alternative NAD(P)H dehydrogenase 2	Cre16.g691552.t1.1	Mitochondrial type-II NADH dehydrogenase
TRINITY_DN10953_c0_g1_i1	Cre10.g442000.t1.2	904	10.6	7.09	12.66	17.37	20.33	18.95	9.87	14.1	15.54	0.900379	-0.519858	0.00882758	0.039936	0	0	TRINITY_DN10953_c0_g1_i1	Cre10.g442000.t1.2		K14557	U3 small nucleolar RNA-associated protein 6	03008 Ribosome biogenesis in eukaryotes	Translation	Genetic Information Processing				AT4G28200.1
TRINITY_DN10953_c1_g1_i1	MspRCC299_82051	2046	57.45	55.82	58.52	30.47	34.26	30.26	46.66	48.75	44.8	-0.854799	0.561742	7.25479e-05	0.000954483	0	0	TRINITY_DN10953_c1_g1_i1	MspRCC299_82051	4.2.1.93	K17757					GO:0052855	ADP-dependent NAD(P)H-hydrate dehydratase activity	molecular_function	AT5G19150.1	pfkB-like carbohydrate kinase family protein	Cre06.g250500.t1.2
TRINITY_DN10954_c0_g1_i2	CsuC169_43213	2030	11.02	8.91	10.08	7.73	6.88	5.88	6.87	8.43	6.35	-0.550523	0.079447	0.0173775	0.662739	0	0	TRINITY_DN10954_c0_g1_i2	CsuC169_43213							GO:0005215|GO:0016021|GO:0055085|GO:0006810	transporter activity|integral component of membrane|transmembrane transport|transport	molecular_function|cellular_component|biological_process|biological_process	AT5G10180.1	slufate transporter 2;1	Cre01.g035950.t1.1
TRINITY_DN10954_c0_g1_i3	CsuC169_43213	2343	0.88	0.65	2.82	1.29	1.95	0.75	0.73	0.86	0.85	-0.124627	-0.709508	0.883814	0.213393	0	0	TRINITY_DN10954_c0_g1_i3	CsuC169_43213							GO:0005215|GO:0016021|GO:0055085|GO:0006810	transporter activity|integral component of membrane|transmembrane transport|transport	molecular_function|cellular_component|biological_process|biological_process	AT5G10180.1	slufate transporter 2;1	Cre01.g035950.t1.1
TRINITY_DN10955_c0_g1_i3	Vocar.0011s0151.1.p	911	25.66	25.65	28.69	34.05	36.3	37.9	21.45	23.37	20	0.436295	-0.739856	0.00334238	0.000617063	0	0	TRINITY_DN10955_c0_g1_i3	Vocar.0011s0151.1.p	3.6.1.13						GO:0016787	hydrolase activity	molecular_function			Cre03.g189450.t1.2
TRINITY_DN10955_c0_g1_i6	CsuC169_14382	810	5.05	6.47	5.8	3.89	2.68	4.75	6.55	5.35	8.5	-0.613565	0.849695	0.0513419	0.0508739	0	0	TRINITY_DN10955_c0_g1_i6	CsuC169_14382							GO:0016787	hydrolase activity	molecular_function	AT5G47240.1	nudix hydrolase homolog 8	Cre03.g189450.t1.2
TRINITY_DN10956_c0_g2_i1	MpuCCMP1545_46050	1184	140.89	146.91	135.67	118.76	130.11	130.57	162.36	169.32	164.85	-0.158388	0.388009	0.0437431	0.000866057	0	0	TRINITY_DN10956_c0_g2_i1	MpuCCMP1545_46050	1.14.14.18	K00510	heme oxygenase 1	00860 Porphyrin and chlorophyll metabolism |04066 HIF-1 signaling pathway |04216 Ferroptosis |04978 Mineral absorption |05200 Pathways in cancer |05206 MicroRNAs in cancer |05225 Hepatocellular carcinoma |05418 Fluid shear stress and atherosclerosis	Metabolism of cofactors and vitamins|Signal transduction|Cell growth and death|Digestive system|Cancers|Cancers|Cancers|Cardiovascular diseases	Metabolism|Environmental Information Processing|Cellular Processes|Organismal Systems|Human Diseases|Human Diseases|Human Diseases|Human Diseases	GO:0004392|GO:0055114|GO:0006788	heme oxygenase (decyclizing) activity|oxidation-reduction process|heme oxidation	molecular_function|biological_process|biological_process	AT2G26670.1	Plant haem oxygenase (decyclizing) family protein	Cre10.g423500.t1.2	Heme oxygenase
TRINITY_DN10956_c1_g1_i1	MpuCCMP1545_55990	694	3.87	4.21	4.86	1.15	1.72	1.71	4.91	3.99	4.59	-1.49842	1.55847	0.00129265	0.000833276	1	1	TRINITY_DN10956_c1_g1_i1	MpuCCMP1545_55990	3.1.3.16	K17499					GO:0003824|GO:0006470|GO:0004722	catalytic activity|protein dephosphorylation|protein serine/threonine phosphatase activity	molecular_function|biological_process|molecular_function	AT4G31860.1	Protein phosphatase 2C family protein	Cre09.g410600.t1.1
TRINITY_DN10959_c0_g2_i1	MpuCCMP1545_144882	1055	28.02	24.34	31.25	30.98	37.15	31.1	22.54	18.42	23.3	0.247101	-0.626855	0.141947	0.0101011	0	0	TRINITY_DN10959_c0_g2_i1	MpuCCMP1545_144882										AT3G05625.1	Tetratricopeptide repeat (TPR)-like superfamily protein	Cre12.g508350.t1.2
TRINITY_DN10959_c0_g2_i2	Cre12.g508350.t1.2	887	47.01	42.99	44.01	34.47	26	25.56	31.82	38.52	33.74	-0.639429	0.274781	0.00701826	0.162374	0	0	TRINITY_DN10959_c0_g2_i2	Cre12.g508350.t1.2										AT3G05625.1	Tetratricopeptide repeat (TPR)-like superfamily protein
TRINITY_DN1096_c0_g1_i1	MpuCCMP1545_161465	1743	17.3	19.83	18.51	11.79	9.05	10.09	23.05	22.28	22.81	-0.847116	1.1395	0.0016003	0.000116996	0	1	TRINITY_DN1096_c0_g1_i1	MpuCCMP1545_161465							GO:0003824|GO:0008152	catalytic activity|metabolic process	molecular_function|biological_process	AT3G05970.1	long-chain acyl-CoA synthetase 6	Cre01.g030900.t1.1
TRINITY_DN10962_c0_g1_i1	CsuC169_26736	1355	1.05	1.19	0.53	5.13	7.47	6.26	2.5	2.01	3.76	2.76737	-1.18937	0.0016008	0.0144142	1	1	TRINITY_DN10962_c0_g1_i1	CsuC169_26736										AT2G45990.1		Cre06.g278117.t1.1	Predicted protein
TRINITY_DN10966_c0_g1_i1	MspRCC299_59282	1477	3.85	5.25	5.74	3.58	4.02	2.98	3.85	5.59	4.08	-0.488151	0.353756	0.0912635	0.191058	0	0	TRINITY_DN10966_c0_g1_i1	MspRCC299_59282	2.7.7.7 4.2.99.-	K03512	DNA polymerase lambda	03410 Base excision repair |03450 Non-homologous end-joining	Replication and repair|Replication and repair	Genetic Information Processing|Genetic Information Processing	GO:0003677|GO:0034061|GO:0005634	DNA binding|DNA polymerase activity|nucleus	molecular_function|molecular_function|cellular_component	AT1G10520.1	DNA polymerase lambda (POLL)	Cre17.g716101.t1.1
TRINITY_DN10967_c0_g1_i2	Cre04.g223800.t1.2	587	42.2	46.48	42.9	92.55	86.95	104.23	31.1	26.66	26.72	1.10858	-1.74784	0.000647074	0.000233004	1	1	TRINITY_DN10967_c0_g1_i2	Cre04.g223800.t1.2	4.2.1.96	K01724	4a-hydroxytetrahydrobiopterin dehydratase	00790 Folate biosynthesis	Metabolism of cofactors and vitamins	Metabolism	GO:0008124|GO:0006729	4-alpha-hydroxytetrahydrobiopterin dehydratase activity|tetrahydrobiopterin biosynthetic process	molecular_function|biological_process	AT1G29810.1	Transcriptional coactivator/pterin dehydratase
TRINITY_DN10971_c0_g1_i1	MpuCCMP1545_56452	1458	25.68	22.88	27.19	17.23	19.65	17.41	12.84	13.45	12.17	-0.480559	-0.497328	0.0085068	0.00360276	0	0	TRINITY_DN10971_c0_g1_i1	MpuCCMP1545_56452		K11663								AT5G37055.1	HIT-type Zinc finger family protein	Cre01.g044000.t1.1
TRINITY_DN10973_c0_g1_i2	Vocar.0001s1053.1.p	1143	13.82	12.08	15.37	20.33	19.78	21.01	9.43	7.59	10.21	0.566551	-1.16645	0.00285561	0.000188958	0	1	TRINITY_DN10973_c0_g1_i2	Vocar.0001s1053.1.p	2.8.1.6						GO:0009055|GO:0051536	electron transfer activity|iron-sulfur cluster binding	molecular_function|molecular_function	AT4G21090.1	MITOCHONDRIAL FERREDOXIN 2	Cre12.g559950.t1.2	Adrenodoxin-like ferredoxin, mitochondrial
TRINITY_DN10977_c0_g2_i1	Vocar.0005s0093.1.p	3760	31.75	33.03	31.19	37.61	35.25	35.01	35.67	35.47	35.63	0.168638	-0.0147874	0.0161658	0.682131	0	0	TRINITY_DN10977_c0_g2_i1	Vocar.0005s0093.1.p	1.1.1.30									AT5G10050.1	NAD(P)-binding Rossmann-fold superfamily protein	Cre07.g352450.t1.2
TRINITY_DN10980_c0_g1_i1	CsuC169_30447	1743	3.15	4.6	4.64	5.31	4.41	4.28	5.77	3.91	4.18	0.176251	-0.0144996	0.412644	0.947384	0	0	TRINITY_DN10980_c0_g1_i1	CsuC169_30447							GO:0003677|GO:0003676|GO:0016787|GO:0008026|GO:0006310|GO:0005524|GO:0004386	DNA binding|nucleic acid binding|hydrolase activity|ATP-dependent helicase activity|DNA recombination|ATP binding|helicase activity	molecular_function|molecular_function|molecular_function|molecular_function|biological_process|molecular_function|molecular_function	AT3G05740.1	RECQ helicase l1	Cre03.g178950.t1.2
TRINITY_DN10980_c0_g1_i3	CsuC169_30447	1708	3.58	2.76	3.09	7.37	6.18	6.99	4.84	6.57	5.27	1.12311	-0.300317	0.000947841	0.109575	1	0	TRINITY_DN10980_c0_g1_i3	CsuC169_30447							GO:0003677|GO:0003676|GO:0016787|GO:0008026|GO:0006310|GO:0005524|GO:0004386	DNA binding|nucleic acid binding|hydrolase activity|ATP-dependent helicase activity|DNA recombination|ATP binding|helicase activity	molecular_function|molecular_function|molecular_function|molecular_function|biological_process|molecular_function|molecular_function	AT3G05740.1	RECQ helicase l1	Cre03.g178950.t1.2
TRINITY_DN10983_c0_g1_i1	Cre05.g245700.t1.1	3911	14.78	12.84	12.92	16.44	17.03	15.15	26.32	28.4	26.64	0.262204	0.74277	0.032999	0.000214326	0	0	TRINITY_DN10983_c0_g1_i1	Cre05.g245700.t1.1										AT5G14230.1
TRINITY_DN10988_c0_g7_i3	MpuCCMP1545_127118	2344	31.15	33.86	30.26	53.07	50.75	45.77	38.53	36.12	40.84	0.65092	-0.373246	0.00168043	0.0111571	0	0	TRINITY_DN10988_c0_g7_i3	MpuCCMP1545_127118
TRINITY_DN10988_c0_g7_i4	MpuCCMP1545_127118	619	45.59	44.28	50.76	105.32	92.89	103.36	35.95	43.36	39.31	1.10059	-1.34615	0.000245258	0.000158962	1	1	TRINITY_DN10988_c0_g7_i4	MpuCCMP1545_127118
TRINITY_DN10989_c0_g1_i1	CsuC169_57762	600	6.04	9.58	4.21	4.46	2.31	4.46	8.17	7.42	5.27	-0.820327	0.893381	0.173135	0.0464117	0	0	TRINITY_DN10989_c0_g1_i1	CsuC169_57762							GO:0046677	response to antibiotic	biological_process			Cre03.g211633.t1.1	Similar to Flagellar Associated Protein FAP165
TRINITY_DN10989_c0_g2_i1	Vocar.0020s0043.1.p	597	9.83	9.86	9.45	47.54	39.07	57.6	17.14	15.99	8.55	2.3071	-1.79074	0.00201424	0.00467719	1	1	TRINITY_DN10989_c0_g2_i1	Vocar.0020s0043.1.p							GO:0046677	response to antibiotic	biological_process			Cre03.g211633.t1.1	Similar to Flagellar Associated Protein FAP165
TRINITY_DN10989_c0_g3_i2	CsuC169_57762	2048	4.32	4.61	6.2	34.7	31.82	34.14	10.5	9.52	9.93	2.73401	-1.74886	1.12624e-05	1.4165e-05	1	1	TRINITY_DN10989_c0_g3_i2	CsuC169_57762							GO:0046677	response to antibiotic	biological_process			Cre03.g211633.t1.1	Similar to Flagellar Associated Protein FAP165
TRINITY_DN10992_c0_g1_i1	Olu231_32074	2387	5.31	7.01	5.12	1.89	1.14	0.46	5.76	3.57	6.55	-2.3211	2.18591	0.00310037	0.0136498	1	1	TRINITY_DN10992_c0_g1_i1	Olu231_32074							GO:0006629	lipid metabolic process	biological_process	AT1G61850.2	phospholipases;galactolipases	Cre10.g425100.t1.2
TRINITY_DN10992_c0_g2_i1	Olu231_32074	2288	38.28	34.25	36.13	7.94	7.53	10.55	31.29	37.61	30.94	-2.06213	1.94	5.17213e-05	0.000481708	1	1	TRINITY_DN10992_c0_g2_i1	Olu231_32074							GO:0006629	lipid metabolic process	biological_process	AT1G61850.2	phospholipases;galactolipases	Cre10.g425100.t1.2
TRINITY_DN10992_c2_g2_i1	Vocar.0001s0095.1.p	1389	32.74	40.04	37.93	29.81	28.35	25.87	30.84	25.1	28.78	-0.397809	0.0117981	0.022306	0.915457	0	0	TRINITY_DN10992_c2_g2_i1	Vocar.0001s0095.1.p							GO:0016021|GO:0055085	integral component of membrane|transmembrane transport	cellular_component|biological_process	AT1G64650.1	Major facilitator superfamily protein	Cre13.g580150.t2.1
TRINITY_DN10992_c2_g2_i2	Vocar.0001s0095.1.p	1632	4.84	2.54	3.21	2.38	3.04	2.39	4.24	3.73	3.97	-0.439308	0.612408	0.265825	0.00639856	0	0	TRINITY_DN10992_c2_g2_i2	Vocar.0001s0095.1.p							GO:0016021|GO:0055085	integral component of membrane|transmembrane transport	cellular_component|biological_process	AT1G64650.1	Major facilitator superfamily protein	Cre13.g580150.t2.1
TRINITY_DN10992_c2_g3_i1	Vocar.0019s0223.1.p	1719	134.99	143.12	133.64	86.04	88.76	88.17	91.17	94.84	99.98	-0.64687	0.121066	8.63263e-05	0.0460404	0	0	TRINITY_DN10992_c2_g3_i1	Vocar.0019s0223.1.p	1.5.1.2	K00286	pyrroline-5-carboxylate reductase	00330 Arginine and proline metabolism	Amino acid metabolism	Metabolism	GO:0055114|GO:0004735|GO:0006561	oxidation-reduction process|pyrroline-5-carboxylate reductase activity|proline biosynthetic process	biological_process|molecular_function|biological_process	AT5G14800.1	pyrroline-5- carboxylate (P5C) reductase	Cre03.g154550.t1.1	Pyrroline-5-carboxylate reductase
TRINITY_DN10992_c2_g3_i2	CsuC169_27071	1877	1.89	7.75	7.79	10.97	10.93	9.48	6.8	1.01	3.75	0.848273	-1.4407	0.0827988	0.019247	0	1	TRINITY_DN10992_c2_g3_i2	CsuC169_27071	1.5.1.2	K00286	pyrroline-5-carboxylate reductase	00330 Arginine and proline metabolism	Amino acid metabolism	Metabolism	GO:0006098|GO:0055114|GO:0004735|GO:0051287|GO:0004616|GO:0006561|GO:0046168|GO:0016616|GO:0005737|GO:0016491	pentose-phosphate shunt|oxidation-reduction process|pyrroline-5-carboxylate reductase activity|NAD binding|phosphogluconate dehydrogenase (decarboxylating) activity|proline biosynthetic process|glycerol-3-phosphate catabolic process|oxidoreductase activity, acting on the CH-OH group of donors, NAD or NADP as acceptor|cytoplasm|oxidoreductase activity	biological_process|biological_process|molecular_function|molecular_function|molecular_function|biological_process|biological_process|molecular_function|cellular_component|molecular_function	AT5G14800.1	pyrroline-5- carboxylate (P5C) reductase	Cre03.g154550.t1.1	Pyrroline-5-carboxylate reductase
TRINITY_DN10992_c2_g3_i3	Cre03.g154550.t1.1	2063	13.01	11.52	11.92	6.65	5.27	9.2	9.14	14.03	11.95	-0.787309	0.733683	0.014374	0.0628822	0	0	TRINITY_DN10992_c2_g3_i3	Cre03.g154550.t1.1	1.5.1.2	K00286	pyrroline-5-carboxylate reductase	00330 Arginine and proline metabolism	Amino acid metabolism	Metabolism	GO:0055114|GO:0004735|GO:0006561	oxidation-reduction process|pyrroline-5-carboxylate reductase activity|proline biosynthetic process	biological_process|molecular_function|biological_process	AT5G14800.1	pyrroline-5- carboxylate (P5C) reductase
TRINITY_DN10992_c3_g1_i1	MspRCC299_63950	1401	8.35	9.27	8.91	5.73	7.16	6.92	5.53	6.76	5.54	-0.421396	-0.151922	0.0123105	0.334395	0	0	TRINITY_DN10992_c3_g1_i1	MspRCC299_63950							GO:0016021|GO:0055085	integral component of membrane|transmembrane transport	cellular_component|biological_process	AT1G64650.1	Major facilitator superfamily protein	Cre16.g695500.t1.1
TRINITY_DN10992_c4_g1_i1	CsuC169_7682	1717	22.88	25.37	25.54	27.44	25.28	27.26	48.71	48.1	47.46	0.116214	0.85106	0.134889	1.04596e-05	0	0	TRINITY_DN10992_c4_g1_i1	CsuC169_7682		K09422					GO:0003677	DNA binding	molecular_function	AT5G02320.1	myb domain protein 3r-5	Cre16.g677382.t1.1
TRINITY_DN10994_c0_g1_i1	Cre17.g747297.t1.1	1210	5.45	4.13	4.39	3.13	4.36	4.29	2.29	2.71	2.33	-0.245992	-0.684454	0.267728	0.024321	0	0	TRINITY_DN10994_c0_g1_i1	Cre17.g747297.t1.1	3.1.1.29	K04794					GO:0004045	aminoacyl-tRNA hydrolase activity	molecular_function	AT4G32900.2	Peptidyl-tRNA hydrolase II (PTH2) family protein
TRINITY_DN10994_c0_g2_i1	Cre17.g747297.t1.1	871	6.04	6.73	7.52	8.64	7.66	6.91	4.88	3.81	7.48	0.193978	-0.521427	0.21348	0.122015	0	0	TRINITY_DN10994_c0_g2_i1	Cre17.g747297.t1.1	3.1.1.29	K04794					GO:0004045	aminoacyl-tRNA hydrolase activity	molecular_function	AT4G32900.2	Peptidyl-tRNA hydrolase II (PTH2) family protein
TRINITY_DN10996_c0_g1_i1	Olu231_33876	3255	23.11	20.62	20.93	16.28	17.46	15.75	17.44	16.84	17.43	-0.385736	0.0633063	0.00560309	0.244561	0	0	TRINITY_DN10996_c0_g1_i1	Olu231_33876		K03650					GO:0005525	GTP binding	molecular_function	AT1G78010.1	tRNA modification GTPase, putative	Cre16.g681238.t1.1
TRINITY_DN10998_c1_g4_i1	CsuC169_56354	3446	13.49	15.95	14.29	12.93	14.71	14.55	19.22	16.85	20.09	-0.0517223	0.412642	0.606963	0.0142882	0	0	TRINITY_DN10998_c1_g4_i1	CsuC169_56354							GO:0016020	membrane	cellular_component	AT4G02900.1	ERD (early-responsive to dehydration stress) family protein	Cre08.g360600.t1.1	ERD4-related membrane protein
TRINITY_DN10998_c1_g4_i3	Cre03.g154425.t3.1	2282	8.84	7.36	9.91	7.17	7.39	8.01	8.31	9.41	10.78	-0.210196	0.336556	0.205291	0.0594354	0	0	TRINITY_DN10998_c1_g4_i3	Cre03.g154425.t3.1										AT2G20190.1	CLIP-associated protein
TRINITY_DN10998_c2_g1_i1	Cre13.g574850.t2.1	1742	15.06	14.44	14.48	15.32	15.86	15.37	20.93	19.13	20.21	0.0819336	0.372659	0.0316059	0.00114827	0	0	TRINITY_DN10998_c2_g1_i1	Cre13.g574850.t2.1							GO:0016020	membrane	cellular_component	AT4G22120.3	ERD (early-responsive to dehydration stress) family protein
TRINITY_DN11001_c1_g1_i1	MpuCCMP1545_35658	1905	39.98	40.51	42.75	38.2	37.34	37.24	31.47	32.41	30.43	-0.127959	-0.258029	0.0180581	0.000684689	0	0	TRINITY_DN11001_c1_g1_i1	MpuCCMP1545_35658	2.7.11.11	K07198	5'-AMP-activated protein kinase, catalytic alpha subunit	04068 FoxO signaling pathway |04140 Autophagy - animal |04150 mTOR signaling pathway |04151 PI3K-Akt signaling pathway |04152 AMPK signaling pathway |04211 Longevity regulating pathway - mammal |04213 Longevity regulating pathway - multiple species |04371 Apelin signaling pathway |04530 Tight junction |04710 Circadian rhythm |04910 Insulin signaling pathway |04920 Adipocytokine signaling pathway …	Signal transduction|Transport and catabolism|Signal transduction|Signal transduction|Signal transduction|Aging|Aging|Signal transduction|Cellular community - eukaryotes|Environmental adaptation|Endocrine system|Endocrine system|Endocrine system|Endocrine system|Endocrine and metabolic diseases|Endocrine and metabolic diseases|Cardiovascular diseases|Cardiovascular diseases	Environmental Information Processing|Cellular Processes|Environmental Information Processing|Environmental Information Processing|Environmental Information Processing|Organismal Systems|Organismal Systems|Environmental Information Processing|Cellular Processes|Organismal Systems|Organismal Systems|Organismal Systems|Organismal Systems|Organismal Systems|Human Diseases|Human Diseases|Human Disease…				AT3G01090.2	SNF1 kinase homolog 10	Cre04.g211600.t1.1
TRINITY_DN11001_c3_g1_i1	MspRCC299_62240	2975	30.53	33.26	30.6	17.44	18.27	18.11	25.09	25.13	24.58	-0.810492	0.474896	0.000132194	2.28084e-05	0	0	TRINITY_DN11001_c3_g1_i1	MspRCC299_62240		K03125	transcription initiation factor TFIID subunit 1	03022 Basal transcription factors	Transcription	Genetic Information Processing	GO:0005515	protein binding	molecular_function	AT1G32750.1	HAC13 protein (HAC13)	Cre10.g425501.t1.1
TRINITY_DN11004_c0_g1_i3	CsuC169_45886	1136	3.11	0.16	3.67	2.98	0.84	2.32	7.73	6.89	5.63	-0.176697	1.72161	0.842639	0.00588353	0	1	TRINITY_DN11004_c0_g1_i3	CsuC169_45886							GO:0003824|GO:0030170|GO:0030151	catalytic activity|pyridoxal phosphate binding|molybdenum ion binding	molecular_function|molecular_function|molecular_function	AT5G44720.1	Molybdenum cofactor sulfurase family protein	Cre09.g389089.t1.2
TRINITY_DN11004_c0_g1_i5	CsuC169_45886	880	24.05	20.4	26.76	15.1	15.93	15.42	26.68	19.9	23.57	-0.616401	0.594765	0.0113249	0.0161108	0	0	TRINITY_DN11004_c0_g1_i5	CsuC169_45886							GO:0003824|GO:0030170|GO:0030151	catalytic activity|pyridoxal phosphate binding|molybdenum ion binding	molecular_function|molecular_function|molecular_function	AT5G44720.1	Molybdenum cofactor sulfurase family protein	Cre09.g389089.t1.2
TRINITY_DN11005_c2_g1_i1	Vocar.0037s0083.1.p	1091	14.66	12.64	14.4	10.98	10.4	9.49	9.68	11.34	10.17	-0.433842	0.0148781	0.00932524	0.87874	0	0	TRINITY_DN11005_c2_g1_i1	Vocar.0037s0083.1.p	2.7.7.6	K02999	DNA-directed RNA polymerase I subunit RPA1	00230 Purine metabolism |00240 Pyrimidine metabolism |03020 RNA polymerase	Nucleotide metabolism|Nucleotide metabolism|Transcription	Metabolism|Metabolism|Genetic Information Processing	GO:0003677|GO:0006351|GO:0003899|GO:0005634|GO:0008270	DNA binding|transcription, DNA-templated|DNA-directed 5'-3' RNA polymerase activity|nucleus|zinc ion binding	molecular_function|biological_process|molecular_function|cellular_component|molecular_function	AT3G57660.1	nuclear RNA polymerase A1	Cre12.g529600.t1.2	DNA-directed RNA polymerase I subunit 1
TRINITY_DN11005_c4_g1_i1	CsuC169_40112	2697	5.21	4.75	5.24	3.48	2.87	3.5	4.95	3.48	5.07	-0.625876	0.454764	0.00238456	0.0919844	0	0	TRINITY_DN11005_c4_g1_i1	CsuC169_40112	3.4.22.49	K02365	separase	04110 Cell cycle |04111 Cell cycle - yeast |04113 Meiosis - yeast |04114 Oocyte meiosis	Cell growth and death|Cell growth and death|Cell growth and death|Cell growth and death	Cellular Processes|Cellular Processes|Cellular Processes|Cellular Processes	GO:0005634|GO:0006508|GO:0008233	nucleus|proteolysis|peptidase activity	cellular_component|biological_process|molecular_function	AT4G22970.1	homolog of separase	Cre01.g029200.t1.1	Separase, cell cycle protease
TRINITY_DN11006_c0_g1_i2	MspRCC299_59840	878	28.04	25.04	25.28	15.37	18.95	16.28	25.74	23.77	27.1	-0.63098	0.598395	0.00303401	0.00388412	0	0	TRINITY_DN11006_c0_g1_i2	MspRCC299_59840	3.4.11.5	K01259	proline iminopeptidase	00330 Arginine and proline metabolism	Amino acid metabolism	Metabolism
TRINITY_DN11008_c0_g1_i1	MspRCC299_56748	1638	4.73	3.03	2.87	1.82	1.6	1.97	3.33	2.63	2.84	-0.979784	0.707218	0.0446414	0.0082407	0	0	TRINITY_DN11008_c0_g1_i1	MspRCC299_56748										AT1G64140.1
TRINITY_DN11008_c0_g2_i1	MspRCC299_56748	1314	30.35	30.92	30.25	32.62	35.55	37.39	34.15	31.12	27.93	0.205904	-0.179661	0.0290475	0.14374	0	0	TRINITY_DN11008_c0_g2_i1	MspRCC299_56748										AT1G64140.1
TRINITY_DN11008_c3_g1_i4	CsuC169_30343	1355	12.64	13.36	10.74	8.34	6.94	7.75	9.77	12.43	9.03	-0.673837	0.439418	0.00656163	0.0693811	0	0	TRINITY_DN11008_c3_g1_i4	CsuC169_30343	1.6.2.2	K00326	cytochrome-b5 reductase	00520 Amino sugar and nucleotide sugar metabolism	Carbohydrate metabolism	Metabolism	GO:0055114|GO:0016491	oxidation-reduction process|oxidoreductase activity	biological_process|molecular_function	AT5G20080.1	FAD/NAD(P)-binding oxidoreductase	Cre11.g481126.t1.1
TRINITY_DN11009_c2_g1_i1	MspRCC299_87498	2418	20.72	25.28	22.77	24.9	22.92	24.62	28.94	30.77	28.87	0.0750072	0.290194	0.448227	0.00358285	0	0	TRINITY_DN11009_c2_g1_i1	MspRCC299_87498	5.1.3.3	K01785	aldose 1-epimerase	00010 Glycolysis / Gluconeogenesis |00052 Galactose metabolism	Carbohydrate metabolism|Carbohydrate metabolism	Metabolism|Metabolism	GO:0005975|GO:0016853	carbohydrate metabolic process|isomerase activity	biological_process|molecular_function	AT3G17940.1	Galactose mutarotase-like superfamily protein	Cre06.g262050.t1.2	Aldose-1-epimerase
TRINITY_DN11010_c2_g4_i1	CsuC169_64244	1666	5.67	6.41	7.05	3.55	4.87	3.93	3.53	4.23	3.83	-0.631326	-0.0916305	0.0156002	0.596914	0	0	TRINITY_DN11010_c2_g4_i1	CsuC169_64244										AT3G26410.1	methyltransferases;nucleic acid binding	Cre08.g359100.t1.2
TRINITY_DN11010_c3_g1_i1	CsuC169_64835	1956	12.07	10.15	11.9	12.52	13.2	13.45	16.86	16.42	15.25	0.199131	0.309128	0.0668409	0.00492286	0	0	TRINITY_DN11010_c3_g1_i1	CsuC169_64835							GO:0003700|GO:0006355	transcription factor activity, sequence-specific DNA binding|regulation of transcription, DNA-templated	molecular_function|biological_process	AT1G51190.1	Integrase-type DNA-binding superfamily protein	Cre10.g441300.t1.1
TRINITY_DN11010_c4_g2_i1	Olu231_30894	1086	5.03	6.62	4.71	11.05	8.94	9.41	6.27	5.79	8.09	0.845643	-0.545036	0.00752735	0.0313585	0	0	TRINITY_DN11010_c4_g2_i1	Olu231_30894	2.4.1.275,2.4.1.90
TRINITY_DN11011_c0_g2_i1	CsuC169_52209	2032	15.01	14.25	10.24	7.09	8.45	8.01	8.5	9.7	9.92	-0.746126	0.25587	0.0256255	0.0629156	0	0	TRINITY_DN11011_c0_g2_i1	CsuC169_52209	6.3.2.3	K01920	glutathione synthase	00270 Cysteine and methionine metabolism |00480 Glutathione metabolism	Amino acid metabolism|Metabolism of other amino acids	Metabolism|Metabolism	GO:0004363|GO:0006750|GO:0005524	glutathione synthase activity|glutathione biosynthetic process|ATP binding	molecular_function|biological_process|molecular_function	AT5G27380.1	glutathione synthetase 2	Cre17.g708800.t1.1	Glutathione synthetase
TRINITY_DN11013_c0_g1_i1	MspRCC299_107365	1527	9.32	6.55	6.07	5.24	4.75	4.99	6.09	5.01	7.37	-0.550526	0.302146	0.0858666	0.170239	0	0	TRINITY_DN11013_c0_g1_i1	MspRCC299_107365		K15188	cyclin T	05202 Transcriptional misregulation in cancers	Cancers	Human Diseases	GO:0000079|GO:0006355|GO:0019901	regulation of cyclin-dependent protein serine/threonine kinase activity|regulation of transcription, DNA-templated|protein kinase binding	biological_process|biological_process|molecular_function	AT4G19600.1	Cyclin family protein	Cre14.g613900.t1.2	T-type cyclin
TRINITY_DN11014_c1_g1_i1	MspRCC299_58883	2672	16.92	15.97	14.74	10.69	10.02	11.27	14.31	13.96	15.15	-0.574701	0.44119	0.00199828	0.00164904	0	0	TRINITY_DN11014_c1_g1_i1	MspRCC299_58883	5.4.4.2 2.2.1.9 4.2.99.20 4.2.1.113	K14759	isochorismate synthase / 2-succinyl-5-enolpyruvyl-6-hydroxy-3-cyclohexene-1-carboxylate synthase / 2-succinyl-6-hydroxy-2,4-cyclohexadiene-1-carboxylate synthase / O-succinylbenzoate synthase	00130 Ubiquinone and other terpenoid-quinone biosynthesis	Metabolism of cofactors and vitamins	Metabolism	GO:0003824|GO:0030976	catalytic activity|thiamine pyrophosphate binding	molecular_function|molecular_function	AT1G68890.1	magnesium ion binding;thiamin pyrophosphate binding;hydro-lyases;catalytics;2-succinyl-5-enolpyruvyl-6-hydroxy-3-cyclohexene-1-carboxylic-acid synthases	Cre16.g659050.t1.1
TRINITY_DN11014_c2_g1_i1	MpuCCMP1545_5762	543	2.41	5.31	8.7	13.01	20.37	18.06	9.63	10.09	9.14	1.64744	-0.833819	0.0146081	0.0263857	1	0	TRINITY_DN11014_c2_g1_i1	MpuCCMP1545_5762										AT4G11860.1	Protein of unknown function (DUF544)	Cre06.g304850.t1.1
TRINITY_DN11016_c1_g2_i2	MpuCCMP1545_48127	2343	8.74	6.74	6.62	9.71	7.66	7.72	15.42	14.47	13.9	0.183066	0.803489	0.358926	0.0015081	0	0	TRINITY_DN11016_c1_g2_i2	MpuCCMP1545_48127	2.3.1.-	K03372	MFS transporter, PAT family, solute carrier family 33 (acetyl-CoA transportor), member 1	00604 Glycosphingolipid biosynthesis - ganglio series	Glycan biosynthesis and metabolism	Metabolism	GO:0008521|GO:0044237|GO:0016021	acetyl-CoA transporter activity|cellular metabolic process|integral component of membrane	molecular_function|biological_process|cellular_component	AT3G07300.3	NagB/RpiA/CoA transferase-like superfamily protein	Cre16.g662902.t1.1
TRINITY_DN11018_c3_g1_i1	CsuC169_56915	2375	24.37	24.55	22.88	43.66	44.29	41.63	32.21	30.41	31.28	0.851787	-0.464646	3.663e-05	0.000240168	0	0	TRINITY_DN11018_c3_g1_i1	CsuC169_56915										AT4G08350.1	global transcription factor group A2	Cre01.g031050.t1.2
TRINITY_DN11018_c4_g1_i1	Olu231_38159	1626	28.51	29.06	26.68	50.83	48.42	49.9	34.17	29.92	28.16	0.824015	-0.693143	2.75448e-05	0.000585608	0	0	TRINITY_DN11018_c4_g1_i1	Olu231_38159	2.1.1.140									AT4G33120.1	S-adenosyl-L-methionine-dependent methyltransferases superfamily protein	Cre09.g398700.t1.2	Cyclopropane-fatty-acyl-phospholipid synthase
TRINITY_DN11018_c6_g1_i1	Olu231_1860	1870	11.63	11.86	11.8	12.92	9.33	11.62	15.43	14.36	14.42	-0.0592514	0.384365	0.675964	0.0355858	0	0	TRINITY_DN11018_c6_g1_i1	Olu231_1860		K10085	ER degradation enhancer, mannosidase alpha-like 2	04141 Protein processing in endoplasmic reticulum	Folding, sorting and degradation	Genetic Information Processing	GO:0016020|GO:0004571|GO:0005509	membrane|mannosyl-oligosaccharide 1,2-alpha-mannosidase activity|calcium ion binding	cellular_component|molecular_function|molecular_function	AT5G43710.1	Glycosyl hydrolase family 47 protein	Cre06.g301600.t1.1
TRINITY_DN11021_c0_g1_i1	MspRCC299_86605	2002	50.21	54.03	50.73	47.48	49.5	51.43	50.28	48.85	53.94	-0.0624007	0.0446033	0.256351	0.458798	0	0	TRINITY_DN11021_c0_g1_i1	MspRCC299_86605	2.7.4.8	K00942	guanylate kinase	00230 Purine metabolism	Nucleotide metabolism	Metabolism				AT2G41880.1	guanylate kinase 1	Cre08.g377350.t1.1	Adenylate kinase; Flagellar Associated Protein
TRINITY_DN11021_c1_g3_i1	Vocar.0002s0461.1.p	1829	82.57	93.33	85.11	42.31	40.44	44.07	64.98	69.24	63.76	-1.04132	0.642572	0.000195525	0.000269615	1	0	TRINITY_DN11021_c1_g3_i1	Vocar.0002s0461.1.p	2.8.1.6	K01012	biotin synthase	00780 Biotin metabolism	Metabolism of cofactors and vitamins	Metabolism	GO:0003824|GO:0051536	catalytic activity|iron-sulfur cluster binding	molecular_function|molecular_function	AT2G43360.1	Radical SAM superfamily protein	Cre06.g261150.t1.2	Biotin synthase
TRINITY_DN11023_c0_g1_i1	MpuCCMP1545_195524	1757	32.83	32.29	32.18	29.94	28.91	27.97	28.09	31.69	26.84	-0.164412	-0.00332725	0.00442149	0.967985	0	0	TRINITY_DN11023_c0_g1_i1	MpuCCMP1545_195524										AT1G28560.2	snRNA activating complex family protein	Cre15.g636650.t1.2
TRINITY_DN11023_c0_g3_i4	Cre03.g207700.t1.1	1835	71.39	76.88	68.56	61.75	61.79	58.2	48.01	42.97	40.45	-0.254688	-0.467581	0.0125935	0.0026519	0	0	TRINITY_DN11023_c0_g3_i4	Cre03.g207700.t1.1	2.5.1.1 2.5.1.10	K00787	farnesyl diphosphate synthase	00900 Terpenoid backbone biosynthesis |05164 Influenza A |05166 HTLV-I infection	Metabolism of terpenoids and polyketides|Infectious diseases|Infectious diseases	Metabolism|Human Diseases|Human Diseases	GO:0008299	isoprenoid biosynthetic process	biological_process	AT4G17190.1	farnesyl diphosphate synthase 2
TRINITY_DN11024_c0_g1_i4	Olu231_40924	1852	0.81	3.53	3.41	0.84	2.5	2.3	4.65	5.69	3.26	-0.458501	1.26984	0.532239	0.0389597	0	1	TRINITY_DN11024_c0_g1_i4	Olu231_40924		K03350	anaphase-promoting complex subunit 3	04110 Cell cycle |04111 Cell cycle - yeast |04113 Meiosis - yeast |04114 Oocyte meiosis |04120 Ubiquitin mediated proteolysis |04914 Progesterone-mediated oocyte maturation |05166 HTLV-I infection	Cell growth and death|Cell growth and death|Cell growth and death|Cell growth and death|Folding, sorting and degradation|Endocrine system|Infectious diseases	Cellular Processes|Cellular Processes|Cellular Processes|Cellular Processes|Genetic Information Processing|Organismal Systems|Human Diseases	GO:0005515	protein binding	molecular_function	AT2G20000.1	CDC27 family protein	Cre17.g740510.t1.1
TRINITY_DN11024_c4_g1_i1	Cre06.g278154.t1.1	1787	11.4	9.73	9.76	11.14	10.45	11.52	8.85	9.78	11.22	0.100127	-0.149536	0.308246	0.22459	0	0	TRINITY_DN11024_c4_g1_i1	Cre06.g278154.t1.1
TRINITY_DN11025_c1_g1_i1	Olu231_7962	883	17.85	16.01	12.99	23.82	26.5	24.16	16.54	20.93	16.64	0.668804	-0.460958	0.00503154	0.015407	0	0	TRINITY_DN11025_c1_g1_i1	Olu231_7962							GO:0003700|GO:0006355|GO:0016602	transcription factor activity, sequence-specific DNA binding|regulation of transcription, DNA-templated|CCAAT-binding factor complex	molecular_function|biological_process|cellular_component	AT5G63470.2	nuclear factor Y, subunit C4	Cre12.g556400.t1.1
TRINITY_DN11025_c1_g2_i1	Vocar.0002s0447.1.p	991	16.21	11.57	15.52	33.3	35.05	28.08	27.68	26.44	27.87	1.15512	-0.234034	0.00223811	0.0878237	1	0	TRINITY_DN11025_c1_g2_i1	Vocar.0002s0447.1.p										AT2G21510.1	DNAJ heat shock N-terminal domain-containing protein	Cre06.g260350.t1.2	DnaJ-like protein
TRINITY_DN11026_c0_g3_i1	Cre16.g674964.t1.1	1731	10.35	9	9.53	9.53	7.4	9.08	10.4	8.46	10.23	-0.151004	0.161457	0.275399	0.316289	0	0	TRINITY_DN11026_c0_g3_i1	Cre16.g674964.t1.1		K06911								AT2G43120.1	RmlC-like cupins superfamily protein
TRINITY_DN11026_c0_g4_i1	Vocar.0009s0372.1.p	1168	5.22	3.97	5.57	8.44	7.79	9.94	5.87	8.9	5.12	0.826221	-0.395871	0.0089706	0.187751	0	0	TRINITY_DN11026_c0_g4_i1	Vocar.0009s0372.1.p	2.7.11.1	K06276	3-phosphoinositide dependent protein kinase-1	01524 Platinum drug resistance |03320 PPAR signaling pathway |04011 MAPK signaling pathway - yeast |04068 FoxO signaling pathway |04071 Sphingolipid signaling pathway |04140 Autophagy - animal |04150 mTOR signaling pathway |04151 PI3K-Akt signaling pathway |04152 AMPK signaling pathway |04210 Apoptosis |04510 Focal adhesion |04660 T cell receptor signaling pathway |04664 Fc epsilon RI signaling p…	Drug resistance|Endocrine system|Signal transduction|Signal transduction|Signal transduction|Transport and catabolism|Signal transduction|Signal transduction|Signal transduction|Cell growth and death|Cellular community - eukaryotes|Immune system|Immune system|Nervous system|Endocrine system|Endocrine system|Endocrine and metabolic diseases|Excretory system|Infectious diseases|Infectious diseases|…	Human Diseases|Organismal Systems|Environmental Information Processing|Environmental Information Processing|Environmental Information Processing|Cellular Processes|Environmental Information Processing|Environmental Information Processing|Environmental Information Processing|Cellular Processes|Cellular Processes|Organismal Systems|Organismal Systems|Organismal Systems|Organismal Systems|Organismal…	GO:0006468|GO:0004672	protein phosphorylation|protein kinase activity	biological_process|molecular_function	AT5G04510.1	3\'-phosphoinositide-dependent protein kinase 1	Cre11.g467568.t1.1
TRINITY_DN11027_c4_g1_i1	Olu231_31010	2107	26.84	22.85	22.6	30.75	31.54	27.5	25.08	22.38	25.6	0.312759	-0.297473	0.034294	0.0246721	0	0	TRINITY_DN11027_c4_g1_i1	Olu231_31010	3.1.3.16						GO:0003824	catalytic activity	molecular_function	AT4G16580.1	Protein phosphatase 2C family protein	Cre01.g036200.t1.2
TRINITY_DN11031_c0_g1_i1	CsuC169_43769	2820	10.2	9.9	11.48	8.23	8.76	9.32	6.39	6.03	6.03	-0.2634	-0.51199	0.0383736	0.00147243	0	0	TRINITY_DN11031_c0_g1_i1	CsuC169_43769	6.3.2.17	K01930	folylpolyglutamate synthase	00790 Folate biosynthesis |01523 Antifolate resistance	Metabolism of cofactors and vitamins|Drug resistance	Metabolism|Human Diseases	GO:0004326|GO:0009396|GO:0009058|GO:0005524	tetrahydrofolylpolyglutamate synthase activity|folic acid-containing compound biosynthetic process|biosynthetic process|ATP binding	molecular_function|biological_process|biological_process|molecular_function	AT5G05980.2	DHFS-FPGS homolog B	Cre05.g239100.t1.1
TRINITY_DN11033_c0_g1_i1	MspRCC299_58408	2808	53.7	56.48	51.53	84.02	82.83	81.59	34.92	31.32	34.07	0.619489	-1.30843	5.44943e-05	2.81043e-06	0	1	TRINITY_DN11033_c0_g1_i1	MspRCC299_58408	2.1.1.100	K00587	protein-S-isoprenylcysteine O-methyltransferase	00900 Terpenoid backbone biosynthesis	Metabolism of terpenoids and polyketides	Metabolism	GO:0004671|GO:0016021|GO:0006481	protein C-terminal S-isoprenylcysteine carboxyl O-methyltransferase activity|integral component of membrane|C-terminal protein methylation	molecular_function|cellular_component|biological_process	AT5G08335.1	Isoprenylcysteine carboxyl methyltransferase (ICMT) family	Cre01.g018184.t1.2
TRINITY_DN11033_c0_g2_i1	MspRCC299_58408	2930	6.44	5.86	4.21	3.29	2.81	3.92	4.97	5.5	3.45	-0.720458	0.474277	0.0433155	0.13406	0	0	TRINITY_DN11033_c0_g2_i1	MspRCC299_58408	2.1.1.100	K00587	protein-S-isoprenylcysteine O-methyltransferase	00900 Terpenoid backbone biosynthesis	Metabolism of terpenoids and polyketides	Metabolism	GO:0004671|GO:0016021|GO:0006481	protein C-terminal S-isoprenylcysteine carboxyl O-methyltransferase activity|integral component of membrane|C-terminal protein methylation	molecular_function|cellular_component|biological_process	AT5G08335.1	Isoprenylcysteine carboxyl methyltransferase (ICMT) family	Cre01.g018184.t1.2
TRINITY_DN11035_c0_g2_i1	MspRCC299_62890	3269	10.63	11.46	10.95	11.12	12.29	11.68	9.69	8.98	9.34	0.0868463	-0.325118	0.175313	0.0039492	0	0	TRINITY_DN11035_c0_g2_i1	MspRCC299_62890	1.1.1.67						GO:0050662|GO:0055114|GO:0016491	coenzyme binding|oxidation-reduction process|oxidoreductase activity	molecular_function|biological_process|molecular_function
TRINITY_DN11035_c1_g6_i1	CsuC169_27739	2179	28.12	28.47	26.72	26.09	29.25	28.17	24.58	22.13	22.31	0.00345929	-0.274934	0.953326	0.0165624	0	0	TRINITY_DN11035_c1_g6_i1	CsuC169_27739							GO:0004499|GO:0055114|GO:0009055|GO:0050660|GO:0050661|GO:0016491	N,N-dimethylaniline monooxygenase activity|oxidation-reduction process|electron transfer activity|flavin adenine dinucleotide binding|NADP binding|oxidoreductase activity	molecular_function|biological_process|molecular_function|molecular_function|molecular_function|molecular_function	AT1G63370.1	Flavin-binding monooxygenase family protein	Cre03.g167150.t1.2	Flavin-containing monooxygenase
TRINITY_DN11035_c2_g1_i2	Cre02.g103450.t1.1	1224	122.94	113.99	120.42	247.35	248.71	255.87	155.78	150.23	148.24	1.07326	-0.727112	3.95517e-06	8.94848e-06	1	0	TRINITY_DN11035_c2_g1_i2	Cre02.g103450.t1.1										AT2G02820.2	myb domain protein 88
TRINITY_DN11035_c3_g3_i1	Cre14.g620400.t1.2	1995	2.25	4.93	4.65	6.22	5.39	5.79	2.2	2.14	2.87	0.556637	-1.27102	0.103517	0.000532248	0	1	TRINITY_DN11035_c3_g3_i1	Cre14.g620400.t1.2	3.4.-.-	K12948	signal peptidase complex subunit 3	03060 Protein export	Folding, sorting and degradation	Genetic Information Processing	GO:0006465|GO:0005787|GO:0016021|GO:0008233	signal peptide processing|signal peptidase complex|integral component of membrane|peptidase activity	biological_process|cellular_component|cellular_component|molecular_function	AT3G05230.1	Signal peptidase subunit
TRINITY_DN11035_c3_g3_i2	Cre14.g620400.t1.2	1856	40.11	39.85	39.09	41.68	42.99	44.84	32.8	32.72	29.62	0.121496	-0.44494	0.0225969	0.0011866	0	0	TRINITY_DN11035_c3_g3_i2	Cre14.g620400.t1.2	3.4.-.-	K12948	signal peptidase complex subunit 3	03060 Protein export	Folding, sorting and degradation	Genetic Information Processing	GO:0006465|GO:0005787|GO:0016021|GO:0008233	signal peptide processing|signal peptidase complex|integral component of membrane|peptidase activity	biological_process|cellular_component|cellular_component|molecular_function	AT3G05230.1	Signal peptidase subunit
TRINITY_DN11037_c3_g1_i1	MspRCC299_93989	582	29.92	24.43	29.59	81.71	79.48	75.84	21.54	28.08	27.17	1.49764	-1.62608	3.22718e-05	3.66508e-05	1	1	TRINITY_DN11037_c3_g1_i1	MspRCC299_93989		K12160	small ubiquitin-related modifier	03013 RNA transport |05418 Fluid shear stress and atherosclerosis	Translation|Cardiovascular diseases	Genetic Information Processing|Human Diseases				AT4G26840.1	small ubiquitin-like modifier 1	Cre16.g675637.t1.1
TRINITY_DN11040_c10_g1_i1	Olu231_92796	786	12.35	11.04	9.71	8.83	10.67	7.39	10.21	15.34	13.52	-0.299761	0.538992	0.164258	0.0842762	0	0	TRINITY_DN11040_c10_g1_i1	Olu231_92796
TRINITY_DN11040_c5_g2_i1	Vocar.0008s0020.1.p	4236	52.48	51.87	52.29	46.91	46.07	45.29	57.57	58.32	58.6	-0.179964	0.335656	0.00025784	2.73331e-05	0	0	TRINITY_DN11040_c5_g2_i1	Vocar.0008s0020.1.p							GO:0004176|GO:0006508	ATP-dependent peptidase activity|proteolysis	molecular_function|biological_process	AT1G19740.1	ATP-dependent protease La (LON) domain protein	Cre02.g141550.t1.2
TRINITY_DN11040_c6_g3_i1	Vocar.0032s0094.1.p	1222	20.63	18.61	25.73	10.52	11.97	10.33	21.89	21.1	22.91	-0.985198	1.0057	0.00796415	0.000116064	0	1	TRINITY_DN11040_c6_g3_i1	Vocar.0032s0094.1.p							GO:0005634	nucleus	cellular_component	AT5G02860.1	Pentatricopeptide repeat (PPR) superfamily protein	Cre16.g649800.t1.1	Cyclin-related pentatrichopeptide repeat protein
TRINITY_DN11040_c7_g1_i1	Olu231_31283	2283	9.14	9.83	9.71	10.46	10.17	9.88	9.37	10.5	10.01	0.0892372	-0.030102	0.0873957	0.598299	0	0	TRINITY_DN11040_c7_g1_i1	Olu231_31283		K16570					GO:0000922|GO:0000226|GO:0005815|GO:0007020|GO:0005856	spindle pole|microtubule cytoskeleton organization|microtubule organizing center|microtubule nucleation|cytoskeleton	cellular_component|biological_process|cellular_component|biological_process|cellular_component	AT5G06680.1	spindle pole body component 98	Cre11.g467745.t1.1	Gamma tubulin interacting protein
TRINITY_DN11040_c9_g1_i1	Vocar.0015s0146.1.p	4673	18.78	20.4	21.16	16.44	15.07	14.88	15.4	17.35	16.31	-0.379301	0.0807334	0.00558966	0.299649	0	0	TRINITY_DN11040_c9_g1_i1	Vocar.0015s0146.1.p		K15102								AT5G14040.1	phosphate transporter 3;1	Cre03.g172300.t1.2	Mitochondrial phosphate carrier protein
TRINITY_DN11042_c3_g1_i1	MspRCC299_65101	3210	5.2	6.56	5.34	1.97	1.51	1.27	1.32	1.23	1.65	-1.848	-0.177538	0.00100103	0.490584	1	0	TRINITY_DN11042_c3_g1_i1	MspRCC299_65101	6.6.1.2	K14572	midasin	03008 Ribosome biogenesis in eukaryotes	Translation	Genetic Information Processing	GO:0005524|GO:0016887	ATP binding|ATPase activity	molecular_function|molecular_function	AT1G67120.1	ATPases;nucleotide binding;ATP binding;nucleoside-triphosphatases;transcription factor binding	Cre03.g161800.t1.2
TRINITY_DN11042_c4_g1_i1	Olu231_16771	1325	6.09	7.2	8.58	16.94	14.84	15.74	7.98	8.65	7.73	1.11958	-0.964021	0.000819208	0.000319089	1	0	TRINITY_DN11042_c4_g1_i1	Olu231_16771	3.5.1.98						GO:0070403	NAD+ binding	molecular_function	AT5G55760.1	sirtuin 1	Cre12.g524650.t2.1
TRINITY_DN11043_c3_g1_i1	CsuC169_28384	1249	18.62	17.68	15.67	17.11	19.11	16.53	25.04	26.22	28.53	0.021492	0.597037	0.834956	0.00220013	0	0	TRINITY_DN11043_c3_g1_i1	CsuC169_28384	2.7.8.-	K06133	4'-phosphopantetheinyl transferase	00770 Pantothenate and CoA biosynthesis	Metabolism of cofactors and vitamins	Metabolism	GO:0008897|GO:0009059|GO:0000287	holo-[acyl-carrier-protein] synthase activity|macromolecule biosynthetic process|magnesium ion binding	molecular_function|biological_process|molecular_function	AT3G11470.2	4\'-phosphopantetheinyl transferase superfamily	Cre07.g323750.t1.1
TRINITY_DN11045_c0_g1_i1	CsuC169_38727	507	2.28	9.02	7.66	7.04	3.75	4	9.69	5.7	6.22	-0.358337	0.547077	0.580361	0.237743	0	0	TRINITY_DN11045_c0_g1_i1	CsuC169_38727							GO:0031461|GO:0006511|GO:0031625	cullin-RING ubiquitin ligase complex|ubiquitin-dependent protein catabolic process|ubiquitin protein ligase binding	cellular_component|biological_process|molecular_function	AT4G02570.1	cullin 1	Cre17.g734400.t1.1	Ubiquitin ligase SCF complex subunit Cullin
TRINITY_DN11047_c0_g1_i1	MpuCCMP1545_48904	1676	0.51	0.1	0.31	5.16	4.34	4.31	0.49	1.17	1.17	3.90794	-2.28684	0.000142814	0.000521818	1	1	TRINITY_DN11047_c0_g1_i1	MpuCCMP1545_48904	2.7.11.1	K08857								AT3G44200.1	NIMA (never in mitosis, gene A)-related 6	Cre01.g001800.t1.1
TRINITY_DN11048_c2_g2_i1	MpuCCMP1545_177270	1636	62.51	60.45	61.56	34.08	31.62	35.62	54.14	56.31	56.32	-0.864858	0.718941	2.92634e-05	9.14307e-05	0	0	TRINITY_DN11048_c2_g2_i1	MpuCCMP1545_177270	4.2.3.5	K01736	chorismate synthase	00400 Phenylalanine, tyrosine and tryptophan biosynthesis	Amino acid metabolism	Metabolism	GO:0009073|GO:0004107	aromatic amino acid family biosynthetic process|chorismate synthase activity	biological_process|molecular_function	AT1G48850.1	chorismate synthase, putative / 5-enolpyruvylshikimate-3-phosphate phospholyase, putative	Cre03.g145747.t1.1	Chorismate synthase
TRINITY_DN11048_c3_g2_i1	Olu231_28688	4545	17.2	19.42	17.64	5.63	10.59	10.44	14.78	13.1	17.08	-1.02521	0.753965	0.00645588	0.0378023	1	0	TRINITY_DN11048_c3_g2_i1	Olu231_28688		K08735	DNA mismatch repair protein MSH2	01524 Platinum drug resistance |03430 Mismatch repair |05200 Pathways in cancer |05210 Colorectal cancer	Drug resistance|Replication and repair|Cancers|Cancers	Human Diseases|Genetic Information Processing|Human Diseases|Human Diseases	GO:0030983|GO:0006298|GO:0005524	mismatched DNA binding|mismatch repair|ATP binding	molecular_function|biological_process|molecular_function	AT3G18524.1	MUTS homolog 2	Cre01.g003463.t1.1
TRINITY_DN11048_c3_g2_i2	CsuC169_37328	4683	2.53	2	2.72	8.5	4.13	3.52	2.58	4.39	1.27	1.15548	-0.970818	0.134193	0.219	0	0	TRINITY_DN11048_c3_g2_i2	CsuC169_37328		K08735	DNA mismatch repair protein MSH2	01524 Platinum drug resistance |03430 Mismatch repair |05200 Pathways in cancer |05210 Colorectal cancer	Drug resistance|Replication and repair|Cancers|Cancers	Human Diseases|Genetic Information Processing|Human Diseases|Human Diseases	GO:0030983|GO:0006298|GO:0005524	mismatched DNA binding|mismatch repair|ATP binding	molecular_function|biological_process|molecular_function	AT3G18524.1	MUTS homolog 2	Cre01.g003463.t1.1
TRINITY_DN11048_c4_g1_i1	CsuC169_65142	491	25.56	20.37	19.2	14.71	8.2	8.81	27.62	22.65	23.1	-1.03793	1.2098	0.0174511	0.00603291	1	1	TRINITY_DN11048_c4_g1_i1	CsuC169_65142							GO:0016020|GO:0006810|GO:0005524|GO:0016887	membrane|transport|ATP binding|ATPase activity	cellular_component|biological_process|molecular_function|molecular_function	AT4G39850.1	peroxisomal ABC transporter 1	Cre15.g637761.t3.1
TRINITY_DN1105_c0_g1_i1	CsuC169_18844	2290	7.17	7.42	5.42	11.16	10.53	8.94	9	7.66	9.63	0.614224	-0.220431	0.0178311	0.175383	0	0	TRINITY_DN1105_c0_g1_i1	CsuC169_18844		K02604	origin recognition complex subunit 2	04110 Cell cycle |04111 Cell cycle - yeast |04113 Meiosis - yeast	Cell growth and death|Cell growth and death|Cell growth and death	Cellular Processes|Cellular Processes|Cellular Processes	GO:0005634|GO:0006260|GO:0000808	nucleus|DNA replication|origin recognition complex	cellular_component|biological_process|cellular_component	AT2G37560.2	origin recognition complex second largest subunit 2	Cre03.g199400.t1.1	Origin recognition complex subunit 2
TRINITY_DN11051_c0_g1_i1	Vocar.0001s0874.1.p	1944	4.66	4.85	5.04	4.52	4.52	4.22	2.13	2.71	2.96	-0.133938	-0.765535	0.0442569	0.0023672	0	0	TRINITY_DN11051_c0_g1_i1	Vocar.0001s0874.1.p	3.4.19.12	K11858								AT3G49600.1	ubiquitin-specific protease 26	Cre01.g030450.t1.1
TRINITY_DN11056_c0_g1_i1	MspRCC299_82419	1408	10.06	11.24	10	9.77	7.01	6.57	8.73	6.71	7.66	-0.42274	-0.0155297	0.0701191	0.946132	0	0	TRINITY_DN11056_c0_g1_i1	MspRCC299_82419		K03665					GO:0005525	GTP binding	molecular_function	AT5G57960.1	GTP-binding protein, HflX	Cre16.g665650.t1.1
TRINITY_DN11057_c1_g1_i2	Vocar.0028s0191.1.p	1160	6.78	5.33	6.42	8.94	6.38	8.39	2.46	3.78	2.96	0.355633	-1.36579	0.124936	0.00508246	0	1	TRINITY_DN11057_c1_g1_i2	Vocar.0028s0191.1.p	5.99.1.3	K10878	meiotic recombination protein SPO11	04113 Meiosis - yeast	Cell growth and death	Cellular Processes	GO:0003677|GO:0003824|GO:0005694|GO:0000737|GO:0006259|GO:0005524	DNA binding|catalytic activity|chromosome|DNA catabolic process, endonucleolytic|DNA metabolic process|ATP binding	molecular_function|molecular_function|cellular_component|biological_process|biological_process|molecular_function	AT5G02820.1	Spo11/DNA topoisomerase VI, subunit A protein	Cre02.g084800.t1.2	DNA topoisomerase VI subunit A (type IIB)
TRINITY_DN11057_c1_g1_i3	Vocar.0028s0191.1.p	1060	1.71	0.31	0.72	1.45	2.72	0.53	0.47	0.37	0.6	0.778485	-1.70659	0.437777	0.16392	0	0	TRINITY_DN11057_c1_g1_i3	Vocar.0028s0191.1.p	5.99.1.3	K10878	meiotic recombination protein SPO11	04113 Meiosis - yeast	Cell growth and death	Cellular Processes	GO:0003677|GO:0003824|GO:0005694|GO:0000737|GO:0006259|GO:0005524	DNA binding|catalytic activity|chromosome|DNA catabolic process, endonucleolytic|DNA metabolic process|ATP binding	molecular_function|molecular_function|cellular_component|biological_process|biological_process|molecular_function	AT5G02820.1	Spo11/DNA topoisomerase VI, subunit A protein	Cre02.g084800.t1.2	DNA topoisomerase VI subunit A (type IIB)
TRINITY_DN11058_c0_g1_i1	Vocar.0015s0067.1.p	1255	9.74	9.67	10.31	6.16	5.99	5.75	9.82	7.83	10.54	-0.731475	0.655224	7.41591e-05	0.0138352	0	0	TRINITY_DN11058_c0_g1_i1	Vocar.0015s0067.1.p	2.8.2.23											Cre10.g455231.t1.2
TRINITY_DN11058_c0_g1_i2	Olu231_29968	1818	11.6	11.07	13.52	7.34	7.95	9.51	10.86	9.44	7.05	-0.545251	0.141201	0.0182677	0.544705	0	0	TRINITY_DN11058_c0_g1_i2	Olu231_29968							GO:0018193	peptidyl-amino acid modification	biological_process			Cre01.g032400.t1.2
TRINITY_DN11059_c1_g1_i1	Olu231_35638	1489	3.29	2.6	3.2	1.8	1.52	2.17	0.78	1.23	1.34	-0.727474	-0.712645	0.0138949	0.0486765	0	0	TRINITY_DN11059_c1_g1_i1	Olu231_35638	3.6.4.13	K10896	fanconi anemia group M protein	03460 Fanconi anemia pathway	Replication and repair	Genetic Information Processing	GO:0003677|GO:0016787|GO:0005524	DNA binding|hydrolase activity|ATP binding	molecular_function|molecular_function|molecular_function	AT1G35530.2	DEAD/DEAH box RNA helicase family protein	Cre03.g208833.t1.1
TRINITY_DN11061_c1_g1_i1	CsuC169_12631	1350	13.36	11.29	13.98	15.35	13.3	14.72	18.87	22.33	21.28	0.166976	0.526697	0.194322	0.00587744	0	0	TRINITY_DN11061_c1_g1_i1	CsuC169_12631							GO:0005515	protein binding	molecular_function	AT5G50310.1	Galactose oxidase/kelch repeat superfamily protein	Cre09.g398200.t1.2
TRINITY_DN11061_c3_g1_i1	Olu231_2179	1122	6.66	7.52	5.42	14.13	12.2	9.54	8.28	8.73	8.19	0.871924	-0.509354	0.0207337	0.0568524	0	0	TRINITY_DN11061_c3_g1_i1	Olu231_2179	3.6.1.-	K14539	large subunit GTPase 1	03008 Ribosome biogenesis in eukaryotes	Translation	Genetic Information Processing	GO:0005525	GTP binding	molecular_function	AT2G27200.1	P-loop containing nucleoside triphosphate hydrolases superfamily protein	Cre16.g680944.t1.1
TRINITY_DN11062_c0_g1_i1	Olu231_40372	1909	10.83	8.49	8.33	8.2	7.56	5.64	5.61	6.05	7.55	-0.369669	-0.155753	0.13522	0.492617	0	0	TRINITY_DN11062_c0_g1_i1	Olu231_40372	3.6.4.12						GO:0003677|GO:0004003|GO:0016787|GO:0006281|GO:0006338|GO:0005524	DNA binding|ATP-dependent DNA helicase activity|hydrolase activity|DNA repair|chromatin remodeling|ATP binding	molecular_function|molecular_function|molecular_function|biological_process|biological_process|molecular_function	AT2G25170.1	chromatin remodeling factor CHD3 (PICKLE)	Cre03.g158550.t1.2
TRINITY_DN11062_c0_g3_i2	CsuC169_12787	1189	3.71	4.97	4.83	6.34	9.12	9.96	4.27	6.93	5.3	0.911936	-0.623498	0.0270318	0.0907607	0	0	TRINITY_DN11062_c0_g3_i2	CsuC169_12787	3.6.4.-	K11647	SWI/SNF-related matrix-associated actin-dependent regulator of chromatin subfamily A member 2/4	05225 Hepatocellular carcinoma	Cancers	Human Diseases	GO:0003677|GO:0003676|GO:0008026|GO:0005524|GO:0004386	DNA binding|nucleic acid binding|ATP-dependent helicase activity|ATP binding|helicase activity	molecular_function|molecular_function|molecular_function|molecular_function|molecular_function	AT3G06010.1	Homeotic gene regulator	Cre12.g508150.t1.2
TRINITY_DN11064_c2_g1_i1	Olu231_36244	3842	20.41	19.93	20.2	24.49	24.32	24.63	15.68	15.23	14.28	0.278677	-0.700563	1.29836e-05	2.39397e-05	0	0	TRINITY_DN11064_c2_g1_i1	Olu231_36244		K12869	crooked neck	03040 Spliceosome	Transcription	Genetic Information Processing	GO:0005622|GO:0006396	intracellular|RNA processing	cellular_component|biological_process	AT5G41770.1	crooked neck protein, putative / cell cycle protein, putative	Cre14.g621000.t1.2
TRINITY_DN11064_c3_g1_i1	MspRCC299_63302	2209	16.87	20.24	18.57	17.47	16.7	17.29	17.67	18.8	19.06	-0.113708	0.109816	0.232361	0.0492116	0	0	TRINITY_DN11064_c3_g1_i1	MspRCC299_63302		K18667								AT1G27752.1	Ubiquitin system component Cue protein	Cre13.g568750.t1.1
TRINITY_DN11066_c0_g1_i1	Vocar.0001s0684.1.p	620	4.52	8.15	4.75	3.87	5.26	3.27	4.64	5.36	6.4	-0.490405	0.403356	0.271582	0.162534	0	0	TRINITY_DN11066_c0_g1_i1	Vocar.0001s0684.1.p	2.5.1.3									AT1G21065.1		Cre01.g043100.t1.2
TRINITY_DN11066_c0_g1_i2	Vocar.0001s0684.1.p	507	58.07	39.9	58.98	37.55	26.04	45.42	41.22	50.62	45.27	-0.525845	0.330873	0.129314	0.208397	0	0	TRINITY_DN11066_c0_g1_i2	Vocar.0001s0684.1.p	2.5.1.3									AT1G21065.1		Cre01.g043100.t1.2
TRINITY_DN11067_c0_g1_i1	Vocar.0001s0500.1.p	2016	1.14	1.32	1.84	1.33	1.2	1.14	1.23	1.9	0.68	-0.228557	0.0540109	0.388429	0.902357	0	0	TRINITY_DN11067_c0_g1_i1	Vocar.0001s0500.1.p							GO:0003824|GO:0005525|GO:0051536	catalytic activity|GTP binding|iron-sulfur cluster binding	molecular_function|molecular_function|molecular_function			Cre06.g296750.t1.2	Iron hydrogenase assembly protein; Iron hydrogenase assembly protein
TRINITY_DN11067_c0_g1_i3	Vocar.0001s0500.1.p	1796	19.19	21.53	19.77	10.53	10.37	13.51	14.94	11.97	13.79	-0.813869	0.242201	0.00217932	0.192161	0	0	TRINITY_DN11067_c0_g1_i3	Vocar.0001s0500.1.p							GO:0003824|GO:0005525|GO:0051536	catalytic activity|GTP binding|iron-sulfur cluster binding	molecular_function|molecular_function|molecular_function			Cre06.g296750.t1.2	Iron hydrogenase assembly protein; Iron hydrogenase assembly protein
TRINITY_DN11069_c0_g1_i1	CsuC169_65250	926	15.82	17.8	10.72	12.86	12.08	15.2	13.67	14.01	17.53	-0.143568	0.171601	0.576852	0.336748	0	0	TRINITY_DN11069_c0_g1_i1	CsuC169_65250		K13093					GO:0003676	nucleic acid binding	molecular_function	AT5G16260.1	RNA binding (RRM/RBD/RNP motifs) family protein	Cre17.g707050.t1.2
TRINITY_DN11069_c0_g1_i3	CsuC169_65250	996	6.93	8.7	6.82	4.45	5.33	6.18	6.49	6.31	3.04	-0.492255	-0.0108883	0.05157	0.975564	0	0	TRINITY_DN11069_c0_g1_i3	CsuC169_65250		K13093					GO:0003676	nucleic acid binding	molecular_function	AT5G16260.1	RNA binding (RRM/RBD/RNP motifs) family protein	Cre17.g707050.t1.2
TRINITY_DN11070_c1_g1_i1	CsuC169_18384	1792	51.78	49.82	49	70.86	67.64	66.18	34.03	33.68	31.83	0.442648	-1.04002	0.000362083	2.21855e-05	0	1	TRINITY_DN11070_c1_g1_i1	CsuC169_18384	5.4.99.12	K03177					GO:0001522|GO:0009451|GO:0009982|GO:0003723|GO:0006396	pseudouridine synthesis|RNA modification|pseudouridine synthase activity|RNA binding|RNA processing	biological_process|biological_process|molecular_function|molecular_function|biological_process	AT5G14460.1	Pseudouridine synthase family protein	Cre16.g690250.t1.2
TRINITY_DN11071_c1_g4_i1	MspRCC299_96376	1394	5.22	7.28	5.64	10.2	10.4	8.19	2.42	4.49	4.72	0.666393	-1.30772	0.0198317	0.00490213	0	1	TRINITY_DN11071_c1_g4_i1	MspRCC299_96376	2.7.1.35	K00868	pyridoxine kinase	00750 Vitamin B6 metabolism	Metabolism of cofactors and vitamins	Metabolism	GO:0009443|GO:0008478	pyridoxal 5'-phosphate salvage|pyridoxal kinase activity	biological_process|molecular_function	AT5G37850.1	pfkB-like carbohydrate kinase family protein	Cre03.g173800.t1.2	Pyridoxal kinase
TRINITY_DN11074_c0_g1_i1	Cre05.g243451.t1.1	1433	20.83	24.59	21.26	11.81	11.64	12.71	15.46	14.98	15.22	-0.882859	0.336536	0.00117946	0.000918786	0	0	TRINITY_DN11074_c0_g1_i1	Cre05.g243451.t1.1		K06287					GO:0005737	cytoplasm	cellular_component	AT5G66550.1	Maf-like protein
TRINITY_DN11074_c0_g1_i5	MspRCC299_87574	1633	8.53	9.08	9.75	7.2	8.1	7.75	5.64	7.29	7.13	-0.247301	-0.200445	0.0307936	0.164785	0	0	TRINITY_DN11074_c0_g1_i5	MspRCC299_87574		K06287					GO:0005737	cytoplasm	cellular_component			Cre05.g243451.t1.1
TRINITY_DN11074_c0_g1_i8	Cre05.g243451.t1.1	1872	3.59	3.92	2.42	1.3	2.23	2.22	1.42	1.02	2.24	-0.788232	-0.297053	0.0643434	0.493031	0	0	TRINITY_DN11074_c0_g1_i8	Cre05.g243451.t1.1		K06287					GO:0005737	cytoplasm	cellular_component	AT5G66550.1	Maf-like protein
TRINITY_DN11075_c0_g1_i1	CsuC169_46461	7485	14.43	15.36	14.36	12.26	12.29	13.03	6.99	7.21	7.35	-0.232448	-0.802277	0.00586831	4.00325e-05	0	0	TRINITY_DN11075_c0_g1_i1	CsuC169_46461							GO:0055114|GO:0008270|GO:0016491	oxidation-reduction process|zinc ion binding|oxidoreductase activity	biological_process|molecular_function|molecular_function	AT5G23110.1	Zinc finger, C3HC4 type (RING finger) family protein	Cre01.g044850.t1.2
TRINITY_DN11076_c0_g1_i2	CsuC169_58491	1160	2.71	1.76	1.28	2.36	1.7	1.56	2.73	1.83	2.28	-0.0329918	0.283426	0.933405	0.319722	0	0	TRINITY_DN11076_c0_g1_i2	CsuC169_58491										AT4G26740.1	seed gene 1	Cre06.g287000.t1.2
TRINITY_DN11077_c0_g1_i1	Olu231_40984	1666	7.01	7.14	8.82	5.94	5.94	4.18	4.21	4.42	4.12	-0.516279	-0.332975	0.0495554	0.136485	0	0	TRINITY_DN11077_c0_g1_i1	Olu231_40984	3.6.4.12	K06877					GO:0003676|GO:0005524	nucleic acid binding|ATP binding	molecular_function|molecular_function	AT5G08110.1	nucleic acid binding;ATP-dependent helicases;ATP binding;helicases;ATP-dependent helicases	Cre03.g187700.t1.1
TRINITY_DN11084_c0_g2_i1	MspRCC299_59577	5300	34.27	35.21	35.21	12.59	12.12	12.82	23.55	24.93	23.41	-1.48001	0.937747	4.71434e-07	2.65095e-05	1	0	TRINITY_DN11084_c0_g2_i1	MspRCC299_59577	3.6.5.3	K06207					GO:0005525	GTP binding	molecular_function	AT2G31060.2	elongation factor family protein	Cre13.g606000.t1.2	Elongation factor-like protein
TRINITY_DN11084_c1_g1_i1	Olu231_88434	3628	9.2	9.5	9.27	9.21	8.66	8.47	9.24	8.57	8.6	-0.0866249	0.00382896	0.0860168	0.94387	0	0	TRINITY_DN11084_c1_g1_i1	Olu231_88434	3.6.5.3	K03596	GTP-binding protein LepA	05134 Legionellosis	Infectious diseases	Human Diseases				AT5G39900.1	Small GTP-binding protein	Cre03.g174000.t1.1	Translation elongation factor EFG/EF2, LepA-related
TRINITY_DN11085_c0_g2_i1	Cre10.g443000.t1.2	1235	0.59	1.14	0.2	1.69	1.98	1.7	1.02	0.53	0.17	1.47632	-1.64251	0.0165233	0.00997	1	1	TRINITY_DN11085_c0_g2_i1	Cre10.g443000.t1.2	3.6.3.46	K05661	ATP-binding cassette, subfamily B (MDR/TAP), member 6	02010 ABC transporters	Membrane transport	Environmental Information Processing	GO:0016021|GO:0042626|GO:0055085|GO:0006810|GO:0005524|GO:0016887	integral component of membrane|ATPase activity, coupled to transmembrane movement of substances|transmembrane transport|transport|ATP binding|ATPase activity	cellular_component|molecular_function|biological_process|biological_process|molecular_function|molecular_function	AT5G58270.1	ABC transporter of the mitochondrion 3
TRINITY_DN11085_c0_g2_i3	Cre02.g083354.t2.1	3354	8.42	12.24	6.89	13.38	13.58	11.95	8.87	6.55	6.82	0.498089	-0.806984	0.086177	0.00341607	0	0	TRINITY_DN11085_c0_g2_i3	Cre02.g083354.t2.1	3.6.3.43						GO:0016021|GO:0042626|GO:0055085|GO:0006810|GO:0005524|GO:0016887	integral component of membrane|ATPase activity, coupled to transmembrane movement of substances|transmembrane transport|transport|ATP binding|ATPase activity	cellular_component|molecular_function|biological_process|biological_process|molecular_function|molecular_function	AT1G70610.1	transporter associated with antigen processing protein 1
TRINITY_DN11085_c0_g2_i5	Cre02.g083354.t2.1	3498	6.94	6.1	9.32	6.03	5.55	6.12	5.73	5.25	5.48	-0.337171	-0.104785	0.188286	0.139743	0	0	TRINITY_DN11085_c0_g2_i5	Cre02.g083354.t2.1	3.6.3.43						GO:0016021|GO:0042626|GO:0055085|GO:0006810|GO:0005524|GO:0016887	integral component of membrane|ATPase activity, coupled to transmembrane movement of substances|transmembrane transport|transport|ATP binding|ATPase activity	cellular_component|molecular_function|biological_process|biological_process|molecular_function|molecular_function	AT1G70610.1	transporter associated with antigen processing protein 1
TRINITY_DN11087_c0_g1_i2	Cre01.g030250.t1.2	968	1.08	3.38	1.04	2.7	0.49	0.8	2.5	1.04	1.03	-0.463043	0.195805	0.652803	0.830444	0	0	TRINITY_DN11087_c0_g1_i2	Cre01.g030250.t1.2	3.1.3.7 3.1.3.57	K15422	3'(2'), 5'-bisphosphate nucleotidase / inositol polyphosphate 1-phosphatase	00562 Inositol phosphate metabolism |00920 Sulfur metabolism |04070 Phosphatidylinositol signaling system	Carbohydrate metabolism|Energy metabolism|Signal transduction	Metabolism|Metabolism|Environmental Information Processing	GO:0046854	phosphatidylinositol phosphorylation	biological_process	AT5G63980.1	Inositol monophosphatase family protein
TRINITY_DN11087_c0_g1_i3	Cre01.g030250.t1.2	1658	9.8	11.16	10.11	8.96	8.05	8.18	11.92	10.14	12.89	-0.302671	0.472441	0.0172578	0.018942	0	0	TRINITY_DN11087_c0_g1_i3	Cre01.g030250.t1.2	3.1.3.7 3.1.3.57	K15422	3'(2'), 5'-bisphosphate nucleotidase / inositol polyphosphate 1-phosphatase	00562 Inositol phosphate metabolism |00920 Sulfur metabolism |04070 Phosphatidylinositol signaling system	Carbohydrate metabolism|Energy metabolism|Signal transduction	Metabolism|Metabolism|Environmental Information Processing	GO:0046854	phosphatidylinositol phosphorylation	biological_process	AT5G63980.1	Inositol monophosphatase family protein
TRINITY_DN11089_c1_g3_i1	MspRCC299_70593	1619	28.44	24.6	26.39	31.79	30.32	30.81	19.96	21.13	23.03	0.226305	-0.535215	0.0194871	0.000641615	0	0	TRINITY_DN11089_c1_g3_i1	MspRCC299_70593	3.5.3.1	K01476	arginase	00220 Arginine biosynthesis |00330 Arginine and proline metabolism |05146 Amoebiasis	Amino acid metabolism|Amino acid metabolism|Infectious diseases	Metabolism|Metabolism|Human Diseases	GO:0046872	metal ion binding	molecular_function	AT4G08900.1	arginase
TRINITY_DN11089_c3_g1_i1	Olu231_38543	3156	7.06	8	8.53	8.28	7.69	7.91	6.66	6.16	8.12	0.0176274	-0.189541	0.844822	0.184947	0	0	TRINITY_DN11089_c3_g1_i1	Olu231_38543	3.6.4.12	K10730					GO:0003676|GO:0005524	nucleic acid binding|ATP binding	molecular_function|molecular_function	AT1G27880.1	DEAD/DEAH box RNA helicase family protein	Cre12.g502350.t1.1
TRINITY_DN11090_c1_g6_i1	CsuC169_5483	2220	59.01	58.6	56.97	92.03	95.21	89.76	46.59	46.24	49	0.665998	-0.965723	3.6196e-05	1.52229e-05	0	0	TRINITY_DN11090_c1_g6_i1	CsuC169_5483	3.1.3.2	K01078	acid phosphatase	00730 Thiamine metabolism |00740 Riboflavin metabolism	Metabolism of cofactors and vitamins|Metabolism of cofactors and vitamins	Metabolism|Metabolism	GO:0016787	hydrolase activity	molecular_function	AT1G14700.1	purple acid phosphatase 3	Cre06.g259650.t1.2
TRINITY_DN11091_c0_g1_i1	Vocar.0011s0213.1.p	1433	8.12	7.29	3.97	64.38	56.57	54.76	4.92	6.46	5.86	3.18056	-3.34936	8.45002e-05	5.99366e-05	1	1	TRINITY_DN11091_c0_g1_i1	Vocar.0011s0213.1.p	2.7.11.1						GO:0006468|GO:0004672|GO:0005524	protein phosphorylation|protein kinase activity|ATP binding	biological_process|molecular_function|molecular_function	AT3G45780.1	phototropin 1	Cre03.g199000.t1.2	Phototropin
TRINITY_DN11093_c0_g1_i1	Olu231_31014	5861	11.43	10.36	11.92	17.34	17.94	18.98	12.54	12.41	11.97	0.686712	-0.555486	0.000499786	0.000343365	0	0	TRINITY_DN11093_c0_g1_i1	Olu231_31014							GO:0015238|GO:0006855|GO:0016020|GO:0055085|GO:0015297	drug transmembrane transporter activity|drug transmembrane transport|membrane|transmembrane transport|antiporter activity	molecular_function|biological_process|cellular_component|biological_process|molecular_function	AT2G38330.1	MATE efflux family protein	Cre17.g739650.t1.2	MATE efflux family protein
TRINITY_DN11093_c1_g1_i1	CsuC169_22800	1132	18.43	21.31	17.88	19.79	16.11	18.59	10.01	12.08	10.18	-0.0805782	-0.755798	0.529745	0.00431393	0	0	TRINITY_DN11093_c1_g1_i1	CsuC169_22800							GO:0009507|GO:0005198	chloroplast|structural molecule activity	cellular_component|molecular_function	AT1G51110.1	Plastid-lipid associated protein PAP / fibrillin family protein	Cre03.g176350.t2.1	Plastid lipid associated protein
TRINITY_DN11094_c0_g2_i2	Cre02.g109250.t1.1	1639	9.02	8.11	7.83	2.19	2.19	2.17	6.13	7.56	8.63	-1.93005	1.76877	6.89072e-05	0.001913	1	1	TRINITY_DN11094_c0_g2_i2	Cre02.g109250.t1.1	2.1.1.192	K06941					GO:0006364|GO:0003824|GO:0008173|GO:0005737|GO:0051536	rRNA processing|catalytic activity|RNA methyltransferase activity|cytoplasm|iron-sulfur cluster binding	biological_process|molecular_function|molecular_function|cellular_component|molecular_function	AT1G60230.1	Radical SAM superfamily protein
TRINITY_DN11097_c3_g1_i1	Cre14.g620150.t1.1	1146	11.62	7.37	11.11	7.84	9.41	8.71	13.37	13.2	9.74	-0.213473	0.484077	0.384545	0.0528094	0	0	TRINITY_DN11097_c3_g1_i1	Cre14.g620150.t1.1							GO:0004222|GO:0006508	metalloendopeptidase activity|proteolysis	molecular_function|biological_process	AT3G27110.1	Peptidase family M48 family protein
TRINITY_DN11097_c3_g2_i1	Cre14.g620150.t1.1	994	37.61	38.61	37.75	31.56	31.87	35.43	50.19	49.63	53.45	-0.205195	0.632617	0.0170467	0.000458029	0	0	TRINITY_DN11097_c3_g2_i1	Cre14.g620150.t1.1							GO:0004222|GO:0006508	metalloendopeptidase activity|proteolysis	molecular_function|biological_process	AT3G27110.1	Peptidase family M48 family protein
TRINITY_DN11097_c3_g4_i1	CsuC169_27017	2300	31.96	36.26	33.27	65.19	67.13	67.2	28.56	26.2	26.51	0.975196	-1.29574	2.19003e-05	2.38708e-06	0	1	TRINITY_DN11097_c3_g4_i1	CsuC169_27017	3.4.24.57	K01409					GO:0004222|GO:0006508	metalloendopeptidase activity|proteolysis	molecular_function|biological_process	AT4G22720.1	Actin-like ATPase superfamily protein	Cre14.g615500.t1.1
TRINITY_DN11098_c0_g1_i1	MspRCC299_84881	1302	18.67	20.27	23.1	19.58	18.1	20.24	21.43	23.73	19.08	-0.0991371	0.14941	0.394668	0.228742	0	0	TRINITY_DN11098_c0_g1_i1	MspRCC299_84881		K09553	stress-induced-phosphoprotein 1	05020 Prion diseases	Neurodegenerative diseases	Human Diseases				AT3G58620.1	tetratricopetide-repeat thioredoxin-like 4	Cre12.g556100.t1.2
TRINITY_DN11098_c3_g1_i1	Cre06.g249150.t1.1	3467	9.61	10.34	12.49	18.14	17.25	17.7	15.43	14.09	14.5	0.710666	-0.270281	0.00158214	0.00306089	0	0	TRINITY_DN11098_c3_g1_i1	Cre06.g249150.t1.1	2.7.12.2						GO:0005622|GO:0006468|GO:0004672|GO:0006810|GO:0005524	intracellular|protein phosphorylation|protein kinase activity|transport|ATP binding	cellular_component|biological_process|molecular_function|biological_process|molecular_function	AT5G40440.1	mitogen-activated protein kinase kinase 3
TRINITY_DN11101_c0_g1_i1	CsuC169_20830	1022	22.74	25.38	24.63	27.08	26.54	24.99	31.62	28.75	29.41	0.111766	0.191681	0.123755	0.0253784	0	0	TRINITY_DN11101_c0_g1_i1	CsuC169_20830	3.4.16.-	K09645					GO:0006508|GO:0004185	proteolysis|serine-type carboxypeptidase activity	biological_process|molecular_function	AT1G15000.1	serine carboxypeptidase-like 50	Cre02.g116500.t1.1	Serine carboxypeptidase
TRINITY_DN11101_c0_g1_i2	CsuC169_20830	669	2.51	8.36	1.13	1.71	0.95	2.97	2.87	3.94	6.45	-1.09183	1.23587	0.406863	0.104141	0	0	TRINITY_DN11101_c0_g1_i2	CsuC169_20830	3.4.16.-	K09645					GO:0006508|GO:0004185	proteolysis|serine-type carboxypeptidase activity	biological_process|molecular_function	AT1G15000.1	serine carboxypeptidase-like 50	Cre02.g116500.t1.1	Serine carboxypeptidase
TRINITY_DN11102_c0_g1_i1	CsuC169_65109	2468	10.8	12.47	12.2	17.89	16.61	17.5	17.9	20.32	20.26	0.551912	0.169432	0.00100864	0.0705863	0	0	TRINITY_DN11102_c0_g1_i1	CsuC169_65109	3.1.1.5	K06129	lysophospholipase III	00564 Glycerophospholipid metabolism |04142 Lysosome	Lipid metabolism|Transport and catabolism	Metabolism|Cellular Processes	GO:0008374|GO:0004607|GO:0006629	O-acyltransferase activity|phosphatidylcholine-sterol O-acyltransferase activity|lipid metabolic process	molecular_function|molecular_function|biological_process	AT1G27480.1	alpha/beta-Hydrolases superfamily protein	Cre12.g559555.t1.1
TRINITY_DN11102_c0_g1_i2	CsuC169_65109	2583	2.59	0.81	1.1	0.29	1.39	1.42	2.55	1.69	1.41	-0.537657	0.865983	0.521524	0.168169	0	0	TRINITY_DN11102_c0_g1_i2	CsuC169_65109	3.1.1.5	K06129	lysophospholipase III	00564 Glycerophospholipid metabolism |04142 Lysosome	Lipid metabolism|Transport and catabolism	Metabolism|Cellular Processes	GO:0008374|GO:0004607|GO:0006629	O-acyltransferase activity|phosphatidylcholine-sterol O-acyltransferase activity|lipid metabolic process	molecular_function|molecular_function|biological_process	AT1G27480.1	alpha/beta-Hydrolases superfamily protein	Cre12.g559555.t1.1
TRINITY_DN11102_c3_g1_i1	MspRCC299_87816	1695	19.59	17.64	17.49	11.07	11.87	9.63	15.27	16.76	14.23	-0.748525	0.506222	0.00142988	0.00975704	0	0	TRINITY_DN11102_c3_g1_i1	MspRCC299_87816	2.7.11.11	K04345	protein kinase A	01522 Endocrine resistance |04010 MAPK signaling pathway |04014 Ras signaling pathway |04020 Calcium signaling pathway |04024 cAMP signaling pathway |04062 Chemokine signaling pathway |04113 Meiosis - yeast |04114 Oocyte meiosis |04138 Autophagy - yeast |04140 Autophagy - animal |04211 Longevity regulating pathway - mammal |04213 Longevity regulating pathway - multiple species |04261 Adrenergic s…	Drug resistance|Signal transduction|Signal transduction|Signal transduction|Signal transduction|Immune system|Cell growth and death|Cell growth and death|Transport and catabolism|Transport and catabolism|Aging|Aging|Circulatory system|Circulatory system|Signal transduction|Signal transduction|Signal transduction|Signal transduction|Cellular community - eukaryotes|Cellular community - eukaryotes|I…	Human Diseases|Environmental Information Processing|Environmental Information Processing|Environmental Information Processing|Environmental Information Processing|Organismal Systems|Cellular Processes|Cellular Processes|Cellular Processes|Cellular Processes|Organismal Systems|Organismal Systems|Organismal Systems|Organismal Systems|Environmental Information Processing|Environmental Information Pr…	GO:0006468|GO:0004672|GO:0005524	protein phosphorylation|protein kinase activity|ATP binding	biological_process|molecular_function|molecular_function	AT3G08720.2	serine/threonine protein kinase 2	Cre02.g076900.t1.1	cGMP-dependent protein kinase
TRINITY_DN11102_c4_g1_i1	Cre13.g570350.t2.1	3555	11.89	10.6	11.98	10.14	10.93	9.76	7.68	7.66	7.06	-0.161006	-0.460836	0.0975969	0.00216613	0	0	TRINITY_DN11102_c4_g1_i1	Cre13.g570350.t2.1	3.6.3.46									AT5G64940.2	ABC2 homolog 13
TRINITY_DN11102_c5_g1_i1	CsuC169_17175	375	4.26	9.57	3.18	2.61	6.49	6.54	8.09	4.04	9.02	-0.121143	0.435417	0.856307	0.41209	0	0	TRINITY_DN11102_c5_g1_i1	CsuC169_17175	3.4.19.12	K11841	ubiquitin carboxyl-terminal hydrolase 10	04139 Mitophagy - yeast	Transport and catabolism	Cellular Processes	GO:0004221|GO:0006511	obsolete ubiquitin thiolesterase activity|ubiquitin-dependent protein catabolic process	molecular_function|biological_process	AT4G30890.1	ubiquitin-specific protease 24	Cre05.g234850.t1.1
TRINITY_DN11103_c0_g1_i1	Cre09.g386350.t1.1	1683	11.38	9.79	7.6	8.61	9.42	11.43	9.3	6.86	6.44	0.0341922	-0.382435	0.875686	0.135065	0	0	TRINITY_DN11103_c0_g1_i1	Cre09.g386350.t1.1		K03145					GO:0003677|GO:0003676|GO:0006351|GO:0005634|GO:0008270	DNA binding|nucleic acid binding|transcription, DNA-templated|nucleus|zinc ion binding	molecular_function|molecular_function|biological_process|cellular_component|molecular_function	AT2G38560.1	transcript elongation factor IIS
TRINITY_DN11103_c0_g1_i6	Cre09.g386350.t1.1	1833	4.17	5.15	6.58	3.64	1.57	0.6	1.49	6.66	3.97	-1.45242	1.06078	0.0416627	0.29363	1	0	TRINITY_DN11103_c0_g1_i6	Cre09.g386350.t1.1		K03145					GO:0003677|GO:0003676|GO:0006351|GO:0005634|GO:0008270	DNA binding|nucleic acid binding|transcription, DNA-templated|nucleus|zinc ion binding	molecular_function|molecular_function|biological_process|cellular_component|molecular_function	AT2G38560.1	transcript elongation factor IIS
TRINITY_DN11107_c0_g1_i1	Olu231_25825	1853	20.77	20.4	20.18	21.48	18.28	18.67	21.66	21.2	19.61	-0.0703541	0.0964542	0.395073	0.31886	0	0	TRINITY_DN11107_c0_g1_i1	Olu231_25825	3.1.3.2						GO:0003993	acid phosphatase activity	molecular_function
TRINITY_DN11107_c0_g3_i3	CsuC169_19772	979	5.99	5.43	5.28	10.25	9.54	9.78	6.56	6.36	6.81	0.824286	-0.583743	0.000139398	0.000182373	0	0	TRINITY_DN11107_c0_g3_i3	CsuC169_19772							GO:0031072	heat shock protein binding	molecular_function	AT1G56300.1	Chaperone DnaJ-domain superfamily protein	Cre01.g032500.t1.2	DnaJ-like protein
TRINITY_DN11109_c1_g1_i1	Olu231_19794	2964	163.37	172.51	165.13	84.08	79.53	85.46	102.65	101.08	106.04	-1.00829	0.314646	1.45725e-05	0.000941742	1	0	TRINITY_DN11109_c1_g1_i1	Olu231_19794		K14753	guanine nucleotide-binding protein subunit beta-2-like 1 protein	05162 Measles	Infectious diseases	Human Diseases	GO:0005515	protein binding	molecular_function	AT1G48630.1	receptor for activated C kinase 1B	Cre06.g278222.t1.1	Receptor of activated protein kinase C
TRINITY_DN11113_c0_g1_i1	Olu231_41455	503	7.21	2.78	3.89	2.22	2.21	2.77	2.11	1.58	0.53	-0.946939	-0.770754	0.172816	0.11778	0	0	TRINITY_DN11113_c0_g1_i1	Olu231_41455										AT2G45540.2	WD-40 repeat family protein / beige-related	Cre06.g274950.t1.1
TRINITY_DN11113_c1_g1_i1	Olu231_10376	1258	15.72	15.78	12.63	8.12	11.64	7.84	12.48	8.8	9.06	-0.677091	0.136553	0.0264753	0.620219	0	0	TRINITY_DN11113_c1_g1_i1	Olu231_10376	5.4.99.21	K06182					GO:0001522|GO:0009451|GO:0009982|GO:0003723	pseudouridine synthesis|RNA modification|pseudouridine synthase activity|RNA binding	biological_process|biological_process|molecular_function|molecular_function	AT2G39140.1	pseudouridine synthase family protein	Cre02.g095121.t1.1
TRINITY_DN11113_c2_g4_i1	Olu231_41455	2113	8.71	9.77	9.56	3.11	4.41	4.7	3.51	1.36	3.21	-1.19824	-0.596817	0.000847203	0.172217	1	0	TRINITY_DN11113_c2_g4_i1	Olu231_41455										AT2G45540.2	WD-40 repeat family protein / beige-related	Cre06.g274950.t1.1
TRINITY_DN11114_c2_g1_i1	MpuCCMP1545_23883	1168	31	29.22	33.27	35.34	37.9	36.67	47.08	45.85	43.8	0.233439	0.315007	0.0168168	0.00178359	0	0	TRINITY_DN11114_c2_g1_i1	MpuCCMP1545_23883		K13354	solute carrier family 25 (peroxisomal adenine nucleotide transporter), member 17	04146 Peroxisome	Transport and catabolism	Cellular Processes				AT2G39970.1	Mitochondrial substrate carrier family protein	Cre02.g094250.t1.1
TRINITY_DN11114_c4_g1_i1	Cre08.g365600.t1.2	458	4.01	1.34	2.67	3.52	2.1	2.82	2.54	2.54	3.16	0.0736408	-0.0345987	0.880365	0.891563	0	0	TRINITY_DN11114_c4_g1_i1	Cre08.g365600.t1.2	2.7.1.49 2.7.4.7 2.5.1.3	K14153	hydroxymethylpyrimidine kinase / phosphomethylpyrimidine kinase / thiamine-phosphate diphosphorylase	00730 Thiamine metabolism	Metabolism of cofactors and vitamins	Metabolism	GO:0009228|GO:0004789	thiamine biosynthetic process|thiamine-phosphate diphosphorylase activity	biological_process|molecular_function	AT1G22940.1	thiamin biosynthesis protein, putative
TRINITY_DN11115_c0_g1_i1	Vocar.0030s0174.1.p	1676	11.18	10.76	11.65	11.97	8.22	8.47	9.42	9.18	7.96	-0.228993	-0.109783	0.254898	0.616761	0	0	TRINITY_DN11115_c0_g1_i1	Vocar.0030s0174.1.p	1.14.14.18	K00510	heme oxygenase 1	00860 Porphyrin and chlorophyll metabolism |04066 HIF-1 signaling pathway |04216 Ferroptosis |04978 Mineral absorption |05200 Pathways in cancer |05206 MicroRNAs in cancer |05225 Hepatocellular carcinoma |05418 Fluid shear stress and atherosclerosis	Metabolism of cofactors and vitamins|Signal transduction|Cell growth and death|Digestive system|Cancers|Cancers|Cancers|Cardiovascular diseases	Metabolism|Environmental Information Processing|Cellular Processes|Organismal Systems|Human Diseases|Human Diseases|Human Diseases|Human Diseases	GO:0004392|GO:0055114|GO:0006788	heme oxygenase (decyclizing) activity|oxidation-reduction process|heme oxidation	molecular_function|biological_process|biological_process	AT2G26670.1	Plant haem oxygenase (decyclizing) family protein	Cre11.g467753.t1.1	Heme oxygenase
TRINITY_DN11119_c0_g1_i1	CsuC169_44812	1046	1.73	2	2.93	2.16	3.27	1.69	3.94	2.98	2.28	0.0963551	0.369757	0.808689	0.360172	0	0	TRINITY_DN11119_c0_g1_i1	CsuC169_44812	2.5.1.9	K00793	riboflavin synthase	00740 Riboflavin metabolism	Metabolism of cofactors and vitamins	Metabolism	GO:0004746|GO:0009231	riboflavin synthase activity|riboflavin biosynthetic process	molecular_function|biological_process	AT2G20690.1	lumazine-binding family protein	Cre06.g296600.t1.2	Riboflavin synthase
TRINITY_DN11119_c0_g1_i2	CsuC169_44812	1770	4.69	8.47	7.2	5.26	4.56	5.35	5.4	3.06	9.52	-0.424516	0.245172	0.203193	0.648654	0	0	TRINITY_DN11119_c0_g1_i2	CsuC169_44812	2.5.1.9	K00793	riboflavin synthase	00740 Riboflavin metabolism	Metabolism of cofactors and vitamins	Metabolism	GO:0004746|GO:0009231	riboflavin synthase activity|riboflavin biosynthetic process	molecular_function|biological_process	AT2G20690.1	lumazine-binding family protein	Cre06.g296600.t1.2	Riboflavin synthase
TRINITY_DN11119_c0_g1_i3	CsuC169_44812	2212	19.12	18.38	17.41	15.32	15.17	12.79	12.04	11.79	10.85	-0.343368	-0.319597	0.0154885	0.0329171	0	0	TRINITY_DN11119_c0_g1_i3	CsuC169_44812	2.5.1.9	K00793	riboflavin synthase	00740 Riboflavin metabolism	Metabolism of cofactors and vitamins	Metabolism	GO:0004746|GO:0009231	riboflavin synthase activity|riboflavin biosynthetic process	molecular_function|biological_process	AT2G20690.1	lumazine-binding family protein	Cre06.g296600.t1.2	Riboflavin synthase
TRINITY_DN11119_c0_g1_i4	CsuC169_44812	1074	29.59	24.67	25.07	17.97	14.01	13.63	14.42	17.21	9.01	-0.798516	-0.16645	0.00588667	0.583105	0	0	TRINITY_DN11119_c0_g1_i4	CsuC169_44812	2.5.1.9	K00793	riboflavin synthase	00740 Riboflavin metabolism	Metabolism of cofactors and vitamins	Metabolism	GO:0004746|GO:0009231	riboflavin synthase activity|riboflavin biosynthetic process	molecular_function|biological_process	AT2G20690.1	lumazine-binding family protein	Cre06.g296600.t1.2	Riboflavin synthase
TRINITY_DN1112_c0_g1_i1	Cre01.g032050.t1.2	1746	66.44	70.83	65.72	52.54	50.48	52.42	49.45	56.39	54.26	-0.385051	0.0426155	0.000789398	0.511539	0	0	TRINITY_DN1112_c0_g1_i1	Cre01.g032050.t1.2		K15275					GO:0016020|GO:0016021	membrane|integral component of membrane	cellular_component|cellular_component	AT2G02810.1	UDP-galactose transporter 1
TRINITY_DN11124_c0_g1_i1	Vocar.0035s0031.1.p	1829	29.95	35.32	36.33	31.06	33.08	34.55	26.86	26.17	22.36	-0.0419246	-0.388531	0.685155	0.0108381	0	0	TRINITY_DN11124_c0_g1_i1	Vocar.0035s0031.1.p		K09553	stress-induced-phosphoprotein 1	05020 Prion diseases	Neurodegenerative diseases	Human Diseases	GO:0005515	protein binding	molecular_function	AT4G12400.2	stress-inducible protein, putative	Cre03.g189950.t1.2	HSP70-HSP90 organizing protein
TRINITY_DN11124_c0_g2_i1	Vocar.0035s0031.1.p	2062	5.98	4.51	5.19	1.76	3.2	2.61	3.11	3.25	5	-1.05056	0.585598	0.0105243	0.162006	1	0	TRINITY_DN11124_c0_g2_i1	Vocar.0035s0031.1.p		K09553	stress-induced-phosphoprotein 1	05020 Prion diseases	Neurodegenerative diseases	Human Diseases	GO:0005515	protein binding	molecular_function	AT4G12400.2	stress-inducible protein, putative	Cre03.g189950.t1.2	HSP70-HSP90 organizing protein
TRINITY_DN11124_c2_g1_i1	MspRCC299_71611	1581	22.02	20.79	20.62	9.77	10.29	8.74	28.23	26.33	25.55	-1.1391	1.47591	5.35237e-05	4.8635e-05	1	1	TRINITY_DN11124_c2_g1_i1	MspRCC299_71611		K17710								AT1G74850.1	plastid transcriptionally active 2	Cre10.g437150.t1.2	Cyclin-related pentatrichopeptide repeat protein
TRINITY_DN11124_c3_g1_i1	CsuC169_21931	1422	71.32	76.1	79.8	68.22	64.96	62.29	82.47	72.64	82.33	-0.217143	0.280616	0.0241292	0.0190389	0	0	TRINITY_DN11124_c3_g1_i1	CsuC169_21931	1.2.4.1	K00162	pyruvate dehydrogenase E1 component beta subunit	00010 Glycolysis / Gluconeogenesis |00020 Citrate cycle (TCA cycle) |00620 Pyruvate metabolism |04066 HIF-1 signaling pathway |04922 Glucagon signaling pathway |05230 Central carbon metabolism in cancer	Carbohydrate metabolism|Carbohydrate metabolism|Carbohydrate metabolism|Signal transduction|Endocrine system|Cancers	Metabolism|Metabolism|Metabolism|Environmental Information Processing|Organismal Systems|Human Diseases	GO:0003824|GO:0008152	catalytic activity|metabolic process	molecular_function|biological_process	AT5G50850.1	Transketolase family protein	Cre16.g677026.t1.1	Pyruvate dehydrogenase E1 beta subunit
TRINITY_DN11125_c0_g2_i1	Vocar.0032s0015.1.p	3098	67.34	65.06	66.13	66.32	64.69	66.57	48.48	48.83	47.5	-0.00692011	-0.448276	0.738239	1.5865e-05	0	0	TRINITY_DN11125_c0_g2_i1	Vocar.0032s0015.1.p							GO:0005515	protein binding	molecular_function	AT1G20540.1	Transducin/WD40 repeat-like superfamily protein	Cre02.g109400.t1.2
TRINITY_DN11127_c0_g1_i3	Vocar.0006s0339.1.p	1181	17.47	14.24	13.76	19.46	20.69	20.29	29.87	34.13	31.56	0.410589	0.660903	0.0149712	0.000818232	0	0	TRINITY_DN11127_c0_g1_i3	Vocar.0006s0339.1.p		K16487										Cre12.g516950.t1.2	Basal body cartwheel protein
TRINITY_DN11127_c0_g1_i4	Vocar.0006s0339.1.p	927	2.67	3.45	5.23	3.41	3.45	2.59	4.8	3.57	2.83	-0.264306	0.245112	0.476822	0.413099	0	0	TRINITY_DN11127_c0_g1_i4	Vocar.0006s0339.1.p		K16487										Cre12.g516950.t1.2	Basal body cartwheel protein
TRINITY_DN11127_c0_g6_i1	Olu231_26706	809	14.68	14.73	17.09	21.73	23.91	19.85	28.41	27.25	26.69	0.494044	0.330494	0.0111032	0.0117064	0	0	TRINITY_DN11127_c0_g6_i1	Olu231_26706		K09510								AT5G25530.1	DNAJ heat shock family protein	Cre10.g420100.t1.2	DnaJ-like protein
TRINITY_DN11128_c1_g2_i1	Vocar.0009s0373.1.p	1457	59.13	63.01	59.53	115.17	119.36	106.96	49.81	49.61	50.44	0.910523	-1.18823	0.000157234	6.26189e-05	0	1	TRINITY_DN11128_c1_g2_i1	Vocar.0009s0373.1.p		K04551,K08770	ubiquitin B / ubiquitin C	04137 Mitophagy - animal |04144 Endocytosis |05012 Parkinson's disease |05167 Kaposi's sarcoma-associated herpesvirus infection |03320 PPAR signaling pathway	Transport and catabolism|Transport and catabolism|Neurodegenerative diseases|Infectious diseases|Endocrine system	Cellular Processes|Cellular Processes|Human Diseases|Human Diseases|Organismal Systems				AT4G05320.2	polyubiquitin 10	Cre11.g467567.t1.1	Ubiquitin
TRINITY_DN11131_c4_g1_i1	Cre03.g199350.t1.1	603	14.91	10.5	11.32	7.08	7.06	7.8	8.81	9.21	14.14	-0.743395	0.551704	0.0231026	0.120455	0	0	TRINITY_DN11131_c4_g1_i1	Cre03.g199350.t1.1	3.6.4.12	K14440					GO:0003677|GO:0016787|GO:0005524	DNA binding|hydrolase activity|ATP binding	molecular_function|molecular_function|molecular_function	AT1G48310.1	chromatin remodeling factor18
TRINITY_DN11132_c0_g3_i3	MspRCC299_62456	1824	16.8	17.04	17.99	16.56	15.73	16.29	10.78	14.2	13.39	-0.0934249	-0.340384	0.0686563	0.0326049	0	0	TRINITY_DN11132_c0_g3_i3	MspRCC299_62456		K09529								AT3G12170.1	Chaperone DnaJ-domain superfamily protein	Cre09.g389550.t1.1	DnaJ-like protein
TRINITY_DN11132_c0_g3_i5	MspRCC299_62456	1651	27.37	25.63	23.94	33.38	31.79	32.84	22.56	18.72	19.87	0.349195	-0.680576	0.00303324	0.000564136	0	0	TRINITY_DN11132_c0_g3_i5	MspRCC299_62456		K09529								AT3G12170.1	Chaperone DnaJ-domain superfamily protein	Cre09.g389550.t1.1	DnaJ-like protein
TRINITY_DN11132_c0_g4_i1	MspRCC299_104847	1505	70.01	67.97	70.49	81.67	73.57	78.72	72.65	76.85	79.15	0.166422	-0.033121	0.0269607	0.591289	0	0	TRINITY_DN11132_c0_g4_i1	MspRCC299_104847	3.4.22.15						GO:0008234|GO:0006508	cysteine-type peptidase activity|proteolysis	molecular_function|biological_process	AT3G19390.1	Granulin repeat cysteine protease family protein	Cre09.g407700.t1.2	Cysteine endopeptidase
TRINITY_DN11135_c2_g1_i1	Cre12.g519500.t1.2	1327	20.13	21.7	22.44	26.46	25.67	26.4	28.52	22.16	25.97	0.289098	-0.0349581	0.0028253	0.753785	0	0	TRINITY_DN11135_c2_g1_i1	Cre12.g519500.t1.2		K07300					GO:0016021|GO:0055085	integral component of membrane|transmembrane transport	cellular_component|biological_process	AT3G13320.1	cation exchanger 2
TRINITY_DN11135_c3_g1_i1	Olu231_13959	5308	16.37	15.8	14.48	31.83	31.55	32.13	16.5	17.28	14.08	1.03377	-0.996831	9.85125e-06	8.40403e-05	1	0	TRINITY_DN11135_c3_g1_i1	Olu231_13959		K11267								AT5G47690.3	binding	Cre01.g032550.t1.1
TRINITY_DN11140_c0_g1_i1	CsuC169_22967	4792	20.71	19.99	19.5	16.25	17.75	17.25	16.87	18.16	16.1	-0.232211	-0.00338198	0.00612416	0.959776	0	0	TRINITY_DN11140_c0_g1_i1	CsuC169_22967	3.6.4.13	K12858	ATP-dependent RNA helicase DDX23/PRP28	03040 Spliceosome	Transcription	Genetic Information Processing	GO:0003676|GO:0008026|GO:0005524|GO:0004386	nucleic acid binding|ATP-dependent helicase activity|ATP binding|helicase activity	molecular_function|molecular_function|molecular_function|molecular_function	AT2G33730.1	P-loop containing nucleoside triphosphate hydrolases superfamily protein	Cre13.g592150.t1.2	DEAD/DEAH box helicase, possible nuclear pre-mRNA splicing factor
TRINITY_DN11141_c0_g2_i1	MspRCC299_58233	1284	45.43	44.62	47.84	23.03	26.22	21.86	51.76	54.72	59.84	-0.955393	1.22584	0.000163531	0.000297908	0	1	TRINITY_DN11141_c0_g2_i1	MspRCC299_58233	3.1.1.53	K05970
TRINITY_DN11141_c1_g1_i1	CsuC169_27753	1214	19.38	18.19	18.23	11.99	11.7	11.76	13.16	14.59	14.32	-0.654479	0.247006	7.09342e-05	0.0078643	0	0	TRINITY_DN11141_c1_g1_i1	CsuC169_27753							GO:0016747	transferase activity, transferring acyl groups other than amino-acyl groups	molecular_function	AT1G54570.1	Esterase/lipase/thioesterase family protein	Cre12.g521650.t1.2
TRINITY_DN11141_c1_g2_i1	CsuC169_27753	1386	1.34	0.49	1.65	0.61	0.21	0.22	3.19	0.92	3.07	-1.7425	2.7874	0.0934022	0.0523353	0	0	TRINITY_DN11141_c1_g2_i1	CsuC169_27753							GO:0016747	transferase activity, transferring acyl groups other than amino-acyl groups	molecular_function	AT1G54570.1	Esterase/lipase/thioesterase family protein	Cre12.g521650.t1.2
TRINITY_DN11141_c4_g1_i1	MspRCC299_58233	658	45.87	45.3	54.85	30.6	33.68	26.07	55.6	49.69	44.55	-0.692569	0.729826	0.00815025	0.00694794	0	0	TRINITY_DN11141_c4_g1_i1	MspRCC299_58233	3.1.1.53	K05970
TRINITY_DN11142_c0_g1_i2	CsuC169_47913	3544	9.03	10.73	9.82	4.65	4.31	5.41	8.97	8.79	8.91	-1.04156	0.892158	0.00100136	0.000239705	1	0	TRINITY_DN11142_c0_g1_i2	CsuC169_47913							GO:0016021	integral component of membrane	cellular_component	AT2G25737.1	Sulfite exporter TauE/SafE family protein	Cre14.g627350.t1.1
TRINITY_DN11143_c0_g2_i1	Olu231_26095	800	35.59	41.75	45.25	71.1	74.59	81.74	70.43	79.8	70.4	0.891581	-0.0437936	0.00115699	0.635571	0	0	TRINITY_DN11143_c0_g2_i1	Olu231_26095	1.6.5.4	K03671	thioredoxin 1	04621 NOD-like receptor signaling pathway |05418 Fluid shear stress and atherosclerosis	Immune system|Cardiovascular diseases	Organismal Systems|Human Diseases	GO:0006662|GO:0015035|GO:0045454	glycerol ether metabolic process|protein disulfide oxidoreductase activity|cell redox homeostasis	biological_process|molecular_function|biological_process	AT3G51030.1	thioredoxin H-type 1	Cre12.g554850.t1.2	Thioredoxin h2, cytosolic
TRINITY_DN11143_c2_g1_i1	Vocar.0004s0229.1.p	1262	1.46	1.71	0.83	1.34	2.17	1.3	3.14	1.59	3.41	0.266037	0.758992	0.522738	0.154873	0	0	TRINITY_DN11143_c2_g1_i1	Vocar.0004s0229.1.p	2.7.11.17	K07359	calcium/calmodulin-dependent protein kinase kinase 2	04140 Autophagy - animal |04152 AMPK signaling pathway |04211 Longevity regulating pathway - mammal |04920 Adipocytokine signaling pathway |04921 Oxytocin signaling pathway |05034 Alcoholism	Transport and catabolism|Signal transduction|Aging|Endocrine system|Endocrine system|Substance dependence	Cellular Processes|Environmental Information Processing|Organismal Systems|Organismal Systems|Organismal Systems|Human Diseases				AT3G45240.2	geminivirus rep interacting kinase 1	Cre17.g705350.t1.1	Calcium-dependent protein kinase kinase
TRINITY_DN11143_c2_g1_i2	Vocar.0004s0229.1.p	1112	22.36	21.32	20.2	19.52	20.6	18.89	20.65	22.05	21.47	-0.114405	0.12094	0.11197	0.0556652	0	0	TRINITY_DN11143_c2_g1_i2	Vocar.0004s0229.1.p	2.7.11.17	K07359	calcium/calmodulin-dependent protein kinase kinase 2	04140 Autophagy - animal |04152 AMPK signaling pathway |04211 Longevity regulating pathway - mammal |04920 Adipocytokine signaling pathway |04921 Oxytocin signaling pathway |05034 Alcoholism	Transport and catabolism|Signal transduction|Aging|Endocrine system|Endocrine system|Substance dependence	Cellular Processes|Environmental Information Processing|Organismal Systems|Organismal Systems|Organismal Systems|Human Diseases				AT3G45240.2	geminivirus rep interacting kinase 1	Cre17.g705350.t1.1	Calcium-dependent protein kinase kinase
TRINITY_DN11143_c3_g1_i2	MspRCC299_74109	1610	20.78	16.58	18.01	13.19	12.96	13.84	20.62	24.83	21.63	-0.469465	0.746243	0.0152657	0.0022307	0	0	TRINITY_DN11143_c3_g1_i2	MspRCC299_74109		K11344								AT4G14385.1		Cre06.g291200.t1.2
TRINITY_DN11143_c3_g1_i3	MspRCC299_74109	608	41.01	40.67	51.13	64.83	63.77	60.34	45.63	36.79	35.5	0.508564	-0.68012	0.00712298	0.00238736	0	0	TRINITY_DN11143_c3_g1_i3	MspRCC299_74109		K11344								AT4G14385.1		Cre06.g291200.t1.2
TRINITY_DN11146_c1_g1_i1	MspRCC299_58821	704	22.09	23.11	21.74	10.34	7.25	12.52	11.4	14.43	15.29	-1.15263	0.449598	0.0014901	0.130171	1	0	TRINITY_DN11146_c1_g1_i1	MspRCC299_58821	6.3.2.19	K10695								AT5G44280.1	RING 1A	Cre04.g213800.t1.1
TRINITY_DN11148_c0_g1_i1	Vocar.0001s0454.1.p	546	148.47	160.27	165.61	384.97	396.57	373.34	192.45	160.81	161.09	1.28372	-1.16692	1.11949e-05	6.80162e-05	1	1	TRINITY_DN11148_c0_g1_i1	Vocar.0001s0454.1.p		K03872	transcription elongation factor B, polypeptide 1	04066 HIF-1 signaling pathway |04120 Ubiquitin mediated proteolysis |05200 Pathways in cancer |05211 Renal cell carcinoma	Signal transduction|Folding, sorting and degradation|Cancers|Cancers	Environmental Information Processing|Genetic Information Processing|Human Diseases|Human Diseases	GO:0006511	ubiquitin-dependent protein catabolic process	biological_process	AT5G59140.1	BTB/POZ domain-containing protein	Cre01.g061442.t1.1
TRINITY_DN11150_c0_g1_i5	Cre03.g144807.t1.1	2497	10.7	11.88	10.22	7.92	7.21	7.46	3.55	4.25	3.57	-0.538012	-0.990452	0.00313541	0.00027106	0	0	TRINITY_DN11150_c0_g1_i5	Cre03.g144807.t1.1	2.3.3.9	K01638	malate synthase	00620 Pyruvate metabolism |00630 Glyoxylate and dicarboxylate metabolism	Carbohydrate metabolism|Carbohydrate metabolism	Metabolism|Metabolism	GO:0004474|GO:0006097	malate synthase activity|glyoxylate cycle	molecular_function|biological_process	AT5G03860.1	malate synthase
TRINITY_DN11150_c0_g1_i6	CsuC169_30369	2407	3.3	1.95	3.5	4	3.24	2.01	2.8	3.35	1.27	0.0801703	-0.318034	0.836527	0.512889	0	0	TRINITY_DN11150_c0_g1_i6	CsuC169_30369	2.3.3.9	K01638	malate synthase	00620 Pyruvate metabolism |00630 Glyoxylate and dicarboxylate metabolism	Carbohydrate metabolism|Carbohydrate metabolism	Metabolism|Metabolism	GO:0004474|GO:0006097	malate synthase activity|glyoxylate cycle	molecular_function|biological_process	AT5G03860.1	malate synthase	Cre03.g144807.t1.1	Malate synthase
TRINITY_DN11150_c0_g1_i8	CsuC169_30369	2310	19.39	23.59	19.38	5.03	6.42	6.93	14.06	13.2	17.71	-1.76248	1.29083	0.000633807	0.00405158	1	1	TRINITY_DN11150_c0_g1_i8	CsuC169_30369	2.3.3.9	K01638	malate synthase	00620 Pyruvate metabolism |00630 Glyoxylate and dicarboxylate metabolism	Carbohydrate metabolism|Carbohydrate metabolism	Metabolism|Metabolism	GO:0004474|GO:0006097	malate synthase activity|glyoxylate cycle	molecular_function|biological_process	AT5G03860.1	malate synthase	Cre03.g144807.t1.1	Malate synthase
TRINITY_DN11152_c0_g1_i1	Olu231_26628	1708	30.44	36.95	37.32	11.92	12.76	12.67	26.41	27.97	30.7	-1.48722	1.18771	0.00056657	0.000242089	1	1	TRINITY_DN11152_c0_g1_i1	Olu231_26628	2.1.1.286	K18849					GO:0008152|GO:0008168	metabolic process|methyltransferase activity	biological_process|molecular_function
TRINITY_DN11152_c0_g1_i2	Olu231_26628	1881	3.93	4.08	2.58	0.37	0.82	0.19	4.38	1.53	1.53	-2.93996	2.43063	0.00390423	0.10529	1	0	TRINITY_DN11152_c0_g1_i2	Olu231_26628	2.1.1.286	K18849					GO:0008152|GO:0008168	metabolic process|methyltransferase activity	biological_process|molecular_function
[truncated: 6,236 more rows]
