# Supplementary material for: Phosphorus-Induced Lipid Class Alteration Revealed by Lipidomic and Transcriptomic Profiling in Oleaginous Microalga Nannochloropsis sp. PJ12
Source: Mar Drugs. 2019 Sep 3;17(9):519. doi: 10.3390/md17090519 (PMC6780086; doi:10.3390/md17090519)
Supplement: Supplementary file 1 [file marinedrugs-17-00519-s001.zip › Supplementary File/SupTableS3.xlsx]

## Sheet: Sheet1
Supplemental Table S3. K-Mean 10-Group analysis of the common DE genes upon Phosphorus decrease and increase
Order	UID	NAME	PR_TPM_1	PR_TPM_2	PR_TPM_3	PD_TPM_1	PD_TPM_2	PD_TPM_3	PDR_TMP_1	PDR_TMP_2	PDR_TMP_3	GROUP
1	TRINITY_DN13866_c0_g1_i1	Cre01.g003850.t1.1	-0.823909	-1.1549	-0.522879	-0.283997	0.021189	0.060698	-0.853872	-0.552842	-0.677781	1
2	TRINITY_DN23675_c0_g1_i1	Cre12.g489750.t1.2	-0.537602	-0.657577	-1.1549	0.113943	0.113943	-0.136677	-0.853872	-0.387216	-0.21467	1
3	TRINITY_DN11047_c0_g1_i1	MpuCCMP1545_48904	-0.29243	-1	-0.508638	0.71265	0.63749	0.634477	-0.309804	0.068186	0.068186	1
4	TRINITY_DN21277_c0_g1_i1	Olu231_48492	-0.886057	-0.585027	-0.275724	0.278754	0.103804	0.252853	-0.431798	-0.431798	-0.920819	1
5	TRINITY_DN11799_c0_g2_i1	Cre03.g145127.t1.1	-0.49485	-0.60206	-0.60206	-0.113509	-0.013228	-0.113509	-0.327902	-0.522879	-0.853872	1
6	TRINITY_DN10937_c0_g1_i1	Vocar.0006s0438.1.p	-0.568636	-0.259637	-0.853872	0.25042	0.25042	0.298853	-0.585027	-0.585027	-0.187087	1
7	TRINITY_DN10575_c0_g1_i4	CsuC169_36628	-0.259637	-0.420216	-1	0.647383	0.736397	0.873321	0.431364	0.103804	-0.309804	1
8	TRINITY_DN9504_c0_g1_i3	Vocar.0017s0204.3.p	-0.29243	-0.769551	-0.585027	0.296665	0.247973	0.307496	-0.79588	-0.187087	-0.619789	1
9	TRINITY_DN4285_c0_g1_i1	Olu231_14476	-0.721246	-0.537602	-0.244125	0.501059	0.633468	0.653213	-0.267606	-0.346787	-0.200659	1
10	TRINITY_DN27_c0_g1_i1	CsuC169_12098	-0.337242	-0.481486	-0.552842	0.064458	0.021189	-0.142668	-0.356547	-0.657577	-1.04576	1
11	TRINITY_DN11220_c0_g1_i4	Vocar.0040s0053.1.p	-0.107905	-0.180456	-0.744727	0.791691	0.64836	0.696356	0.227887	0.514548	0.332438	1
12	TRINITY_DN10669_c2_g1_i1	CsuC169_36428	-0.136677	-0.356547	-0.537602	0.618048	0.750508	0.726727	0.31597	0.396199	0.170262	1
13	TRINITY_DN11358_c0_g1_i4	Cre06.g301050.t1.2	-0.142668	-0.823909	0.0086	0.563481	0.487138	0.501059	-0.259637	0.041393	-0.552842	1
14	TRINITY_DN10937_c0_g2_i1	Cre17.g730950.t1.2	-0.537602	-0.356547	0.012837	0.356026	0.281033	0.631444	-0.853872	-0.853872	-0.154902	1
15	TRINITY_DN11085_c0_g2_i1	Cre10.g443000.t1.2	-0.229148	0.056905	-0.69897	0.227887	0.296665	0.230449	0.0086	-0.275724	-0.769551	1
16	TRINITY_DN27285_c0_g1_i1	MpuCCMP1545_46825	-0.19382	-0.09691	-0.49485	0.161368	0.117271	0.371068	-0.040959	-0.119186	-0.337242	1
17	TRINITY_DN11718_c0_g2_i1	MspRCC299_104776	-0.107905	-0.30103	-0.366532	0.703291	0.770115	0.705008	0.173186	0.245513	0.245513	1
18	TRINITY_DN26042_c0_g1_i1	Cre13.g607750.t1.2	-0.075721	-0.221849	-0.142668	0.382017	0.382017	0.184691	-0.244125	0.09691	-0.468521	1
19	TRINITY_DN9792_c0_g1_i5	Cre01.g019750.t1.1	0.206826	-0.468521	-0.060481	0.320146	0.409933	0.311754	0.149219	-0.207608	-0.585027	1
20	TRINITY_DN11266_c0_g1_i1	MpuCCMP1545_51390	-0.036212	-0.387216	0.127105	0.623249	0.294466	0.418301	-0.69897	-0.161151	-0.055517	1
21	TRINITY_DN10962_c0_g1_i1	CsuC169_26736	0.021189	0.075547	-0.275724	0.710117	0.873321	0.796574	0.39794	0.303196	0.575188	1
22	TRINITY_DN10259_c0_g1_i1	MspRCC299_97114	0.184691	-0.086186	-0.259637	0.718502	0.681241	0.546543	-0.026872	0.198657	0.305351	1
23	TRINITY_DN7720_c0_g1_i1	Vocar.0003s0245.1.p	0.167317	0.460898	-0.619789	0.759668	0.764176	0.815578	0.344392	0.41162	0.322219	1
24	TRINITY_DN7871_c0_g1_i1	Vocar.0031s0046.1.p	0.212188	0.324282	-0.327902	0.877371	0.920123	0.863323	0.298853	0.123852	-0.05061	1
25	TRINITY_DN7674_c0_g1_i1	CsuC169_24320	-0.086186	0.318063	-0.008774	0.752048	0.863323	0.713491	0.255273	0.25042	0.298853	1
26	TRINITY_DN11469_c0_g1_i1	Olu231_15174	0.240549	0.100371	-0.107905	0.285557	0.478566	0.453318	-0.259637	-0.259637	-0.19382	1
27	TRINITY_DN7428_c0_g1_i2	Vocar.0026s0042.1.p	0.089905	0.290035	0.004321	0.791691	0.5302	0.78746	0.372912	0.475671	0.322219	1
28	TRINITY_DN2265_c0_g1_i1	CsuC169_13513	0.089905	0.193125	0.10721	0.605305	0.668386	0.682145	0.212188	0.283301	0.184691	1
29	TRINITY_DN8639_c0_g2_i1	Olu231_16586	0.292256	0.117271	-0.008774	0.608526	0.462398	0.502427	-0.207608	0.190332	0.093422	1
30	TRINITY_DN8687_c0_g1_i3	CsuC169_46287	0.222716	0.281033	-0.102373	0.762679	0.636488	0.698101	0.255273	0.307496	0.352183	1
31	TRINITY_DN9441_c0_g1_i1	Olu231_29275	0.30963	0.173186	-0.031517	0.5302	0.778874	0.704151	0.149219	-0.055517	-0.055517	1
32	TRINITY_DN9441_c0_g3_i1	MpuCCMP1545_22169	0.466868	0.100371	0.100371	0.869232	0.961421	0.887054	0.143015	0.30103	0.079181	1
33	TRINITY_DN11566_c0_g1_i4	CsuC169_35714	0.320146	-0.017729	0.4133	0.818226	0.761176	0.957607	-0.537602	-0.468521	-0.221849	1
34	TRINITY_DN10748_c0_g2_i3	Vocar.0011s0061.1.p	0.382017	0.264818	0.338456	0.736397	0.694605	0.546543	0.232996	0.429752	0.240549	1
35	TRINITY_DN10930_c0_g1_i3	Cre06.g251050.t1.1	0.318063	0.290035	0.409933	0.835691	0.782473	0.835691	0.004321	0.071882	0.049218	1
36	TRINITY_DN11834_c5_g2_i19	CsuC169_68410	-0.468521	-0.769551	-0.275724	1.8076	1.84448	1.82387	0.537819	0.390935	0.701568	2
37	TRINITY_DN8957_c1_g1_i1	CsuC169_11187	0.30963	0.053078	0.193125	1.75595	1.74632	1.73392	0.738781	0.761176	0.695482	2
38	TRINITY_DN11718_c0_g3_i1	MpuCCMP1545_36991	0.252853	0.255273	0.079181	1.06408	1.12581	0.784617	0.532754	0.230449	0.5302	2
39	TRINITY_DN27076_c0_g1_i1	MspRCC299_58724	0.152288	0.123852	0.409933	1.39898	1.35044	1.3189	0.385606	0.403121	0.498311	2
40	TRINITY_DN26756_c0_g1_i1	MpuCCMP1545_17223	0.155336	0.457882	0.155336	0.841985	0.965202	0.887617	0.531479	0.434569	0.528917	2
41	TRINITY_DN9093_c0_g1_i1	MpuCCMP1545_34898	0.252853	0.276462	0.255273	1.13862	1.06221	1.12872	0.376577	0.136721	0.10721	2
42	TRINITY_DN11370_c0_g1_i1	Olu231_37894	0.255273	0.31597	0.257679	0.829304	0.847573	0.948413	0.269513	0.235528	0.356026	2
43	TRINITY_DN2014_c0_g2_i1	MpuCCMP1545_43022	0.262451	0.396199	0.230449	0.731589	0.586587	0.816241	0.465383	0.227887	0.332438	2
44	TRINITY_DN11533_c2_g1_i1	CsuC169_45744	0.521138	0.252853	0.209515	0.835056	0.940516	0.771587	0.376577	0.526339	0.545307	2
45	TRINITY_DN2030_c0_g2_i2	Olu231_17672	0.495544	0.033424	0.466868	0.962843	0.964731	1.02366	0.247973	0.658965	0.676694	2
46	TRINITY_DN9747_c2_g1_i1	CsuC169_57888	0.383815	0.245513	0.440909	1.74273	1.74656	1.75815	0.851258	0.944483	0.838849	2
47	TRINITY_DN9398_c0_g1_i2	Vocar.0025s0089.1.p	0.468347	0.346353	0.278754	0.71433	0.882525	0.710963	0.305351	0.305351	0.357935	2
48	TRINITY_DN10833_c0_g1_i2	Vocar.0012s0123.1.p	0.190332	0.324282	0.78533	1.56134	1.47842	1.59583	-0.040959	0.603144	0.534026	2
49	TRINITY_DN9223_c0_g2_i1	CsuC169_44637	0.451786	0.453318	0.453318	0.957607	0.987666	0.922725	0.689309	0.503791	0.534026	2
50	TRINITY_DN11708_c0_g1_i8	Vocar.0048s0027.1.p	0.439333	0.494155	0.460898	1.08422	1.33021	1.25479	0.522444	0.469822	0.519828	2
51	TRINITY_DN5284_c0_g2_i1	Vocar.0004s0079.1.p	0.523746	0.158362	0.826075	1.00389	1.00173	1.0406	0.591065	0.559907	0.741152	2
52	TRINITY_DN3129_c0_g2_i1	CsuC169_39311	0.536558	0.537819	0.453318	1.32056	1.27021	1.38039	0.330414	0.056905	0.44248	2
53	TRINITY_DN11708_c0_g1_i2	Vocar.0048s0027.1.p	0.326336	0.639486	0.58995	1.53288	1.42732	1.47494	0.64836	0.806858	0.881955	2
54	TRINITY_DN9662_c0_g2_i1	CsuC169_17459	0.481443	0.705008	0.392697	1.21696	1.29314	1.26103	0.681241	0.62941	0.669317	2
55	TRINITY_DN12189_c0_g1_i1	MpuCCMP1545_21673	0.583199	0.283301	0.720159	1.1452	1.14488	1.17696	0.724276	0.682145	0.710117	2
56	TRINITY_DN11582_c0_g1_i2	CsuC169_20026	0.578639	0.547775	0.491362	1.04649	1.07954	1.10209	0.677607	0.679428	0.693727	2
57	TRINITY_DN23875_c0_g1_i1	CsuC169_27259	0.608526	0.485721	0.540329	1.11227	1.06333	1.1209	0.541579	0.287802	0.32838	2
58	TRINITY_DN10262_c0_g2_i1	Vocar.0021s0046.1.p	0.517196	0.569374	0.555094	1.14239	1.14395	1.12743	0.569374	0.416641	0.371068	2
59	TRINITY_DN5092_c0_g1_i1	CsuC169_47085	0.631444	0.592177	0.460898	1.29645	1.07664	1.25648	0.725912	0.749736	0.819544	2
60	TRINITY_DN9306_c0_g1_i1	CsuC169_56044	0.531479	0.557507	0.604226	0.979548	0.986772	0.984527	0.621176	0.641474	0.693727	2
61	TRINITY_DN17304_c0_g1_i1	CsuC169_46938	0.541579	0.603144	0.575188	0.915927	0.942008	1.07225	0.700704	0.503791	0.606381	2
62	TRINITY_DN4589_c0_g1_i1	CsuC169_68178	0.783189	0.385606	0.562293	1.07299	1.13513	1.19145	0.664642	0.761176	-0.244125	2
63	TRINITY_DN7004_c0_g1_i1	CsuC169_20140	0.421604	0.660865	0.686636	1.02735	0.998695	1.03902	0.575188	0.40824	0.164353	2
64	TRINITY_DN5853_c2_g1_i1	Olu231_33404	0.592177	0.567026	0.619093	1.06856	1.13513	1.05154	0.453318	0.720986	0.701568	2
65	TRINITY_DN10833_c0_g1_i4	MspRCC299_112737	0.604226	0.671173	0.531479	0.985875	0.918555	0.863917	0.511883	0.075547	0.617	2
66	TRINITY_DN6622_c0_g1_i2	Vocar.0011s0085.1.p	0.689309	0.771587	0.38739	0.881385	0.983175	0.994317	0.278754	0.592177	0.643453	2
67	TRINITY_DN17815_c0_g1_i1	CsuC169_48741	0.469822	0.738781	0.64836	1.06744	1.03941	1.03703	0.678518	0.448706	0.665581	2
68	TRINITY_DN7760_c0_g1_i1	MpuCCMP1545_70196	0.594393	0.706718	0.585461	0.969416	0.906335	1.00775	0.359835	0.357935	0.468347	2
69	TRINITY_DN8794_c0_g2_i1	Cre17.g725050.t2.1	0.660865	0.618048	0.614897	1.2869	1.1878	1.17406	0.517196	0.702431	0.311754	2
70	TRINITY_DN11907_c0_g2_i1	CsuC169_52653	0.320146	0.794488	0.790988	1.27807	1.00432	1.23223	0.642465	0.623249	0.318063	2
71	TRINITY_DN12060_c0_g2_i1	Cre12.g490150.t1.1	0.568202	0.687529	0.650308	1.00475	0.911158	0.96708	0.617	0.686636	0.634477	2
72	TRINITY_DN10318_c0_g1_i2	CsuC169_14921	0.705008	0.653213	0.552668	0.989005	0.986772	0.954243	0.515874	0.612784	0.576341	2
73	TRINITY_DN9398_c0_g1_i3	Vocar.0025s0089.1.p	0.40824	0.683947	0.872156	1.11093	1.10789	0.984977	0.728354	0.71265	0.5302	2
74	TRINITY_DN11513_c3_g1_i1	Vocar.0009s0316.1.p	0.613842	0.673942	0.68842	1.06595	1.11991	1.12937	0.788168	0.779596	0.689309	2
75	TRINITY_DN11182_c0_g2_i2	CsuC169_54749	0.320146	0.797268	0.884229	1.28668	1.21192	1.01745	0.665581	0.966611	0.859739	2
76	TRINITY_DN10894_c0_g1_i5	Cre01.g033763.t1.2	0.578639	0.62634	0.803457	1.10551	1.11059	1.11361	0.571709	0.580925	0.44248	2
77	TRINITY_DN3786_c0_g1_i1	Cre07.g352450.t1.2	0.806858	0.605305	0.624282	1.09202	1.04611	0.904174	0.303196	0.672098	0.369216	2
78	TRINITY_DN4468_c0_g2_i1	CsuC169_64379	0.781755	0.691081	0.575188	1.10449	1.11494	1.06856	0.710963	0.701568	0.82866	2
79	TRINITY_DN14554_c0_g1_i1	MpuCCMP1545_12635	0.690196	0.835691	0.523746	1.10037	1.16879	0.943495	0.652246	0.63749	0.668386	2
80	TRINITY_DN7230_c0_g1_i1	MpuCCMP1545_48012	0.678518	0.717671	0.660865	1.05652	1.10653	1.08565	0.753583	0.78533	0.753583	2
81	TRINITY_DN8794_c0_g2_i2	CsuC169_55823	0.680336	0.5302	0.900367	1.43425	1.39164	1.44059	0.690196	0.701568	0.735599	2
82	TRINITY_DN5693_c0_g1_i2	Olu231_30218	0.737987	0.984077	0.432969	1.43902	1.29776	1.32015	0.978637	0.664642	0.794488	2
83	TRINITY_DN6750_c0_g1_i1	CsuC169_27303	0.672098	0.695482	0.813581	1.19535	1.2982	1.03222	0.382017	0.767898	0.755875	2
84	TRINITY_DN13843_c0_g1_i1	Cre12.g520650.t1.2	0.788168	0.658011	0.746634	1.24846	1.21985	1.22557	0.604226	0.698101	0.838849	2
85	TRINITY_DN21430_c0_g1_i1	Olu231_34203	0.68842	0.790285	0.721811	1.20548	1.17114	1.12287	0.791691	0.683047	0.726727	2
86	TRINITY_DN4210_c0_g2_i1	Olu231_40420	0.814248	0.475671	0.923762	1.0588	1.13609	1.08885	0.158362	0.4843	0.613842	2
87	TRINITY_DN10487_c0_g2_i1	Olu231_33094	0.820858	0.869818	0.544068	1.03981	1.22968	1.05956	0.466868	0.4843	0.52763	2
88	TRINITY_DN13005_c0_g1_i1	Vocar.0015s0103.1.p	0.780317	0.585461	0.915927	1.21484	1.26741	1.22814	0.972666	0.83123	0.891537	2
89	TRINITY_DN9255_c0_g1_i1	MpuCCMP1545_159726	0.806858	0.705008	0.783904	1.21827	1.14706	1.15685	0.731589	0.769377	0.732394	2
90	TRINITY_DN11763_c0_g2_i1	Olu231_37662	0.797268	0.768638	0.732394	1.11328	1.10003	1.13799	0.721811	0.683047	0.569374	2
91	TRINITY_DN9013_c0_g2_i1	Cre03.g149500.t1.1	0.767156	0.696356	0.848805	1.11428	1.1452	1.12156	0.914343	0.822822	0.69897	2
92	TRINITY_DN11488_c0_g1_i2	CsuC169_54096	0.69897	0.783904	0.863917	1.35889	1.35813	1.26694	0.667453	0.786041	0.865696	2
93	TRINITY_DN23296_c0_g1_i1	Vocar.0001s1077.1.p	0.803457	0.800717	0.74351	1.16137	1.2284	1.18298	0.892651	0.875061	0.881955	2
94	TRINITY_DN9911_c0_g4_i1	CsuC169_38018	0.907949	0.795185	0.671173	1.17026	1.16613	1.24601	0.737987	0.783904	0.675778	2
95	TRINITY_DN9670_c0_g3_i1	Vocar.0001s1309.1.p	0.804821	0.663701	0.919601	1.22115	1.25768	1.3543	0.09691	0.662758	0.553883	2
96	TRINITY_DN9670_c0_g3_i4	Cre10.g437850.t1.1	0.692847	0.926342	0.776701	1.39777	1.43265	1.37731	0.788168	0.723456	0.869818	2
97	TRINITY_DN10748_c0_g2_i2	Vocar.0011s0061.1.p	0.828015	0.828015	0.740363	1.29688	1.21801	1.24944	0.873902	0.922206	0.900913	2
98	TRINITY_DN9567_c0_g1_i2	MspRCC299_78558	0.816904	0.74351	0.874482	1.13418	1.10789	1.18412	0.755112	0.698101	0.62634	2
99	TRINITY_DN5228_c0_g1_i1	CsuC169_41130	0.808886	0.899273	0.738781	1.19368	1.22246	1.20058	0.78746	0.806858	0.715167	2
100	TRINITY_DN9567_c0_g1_i1	MspRCC299_78558	0.788875	0.892095	0.776701	1.3442	1.38346	1.34967	0.761176	0.835691	0.806858	2
101	TRINITY_DN10932_c0_g1_i2	MspRCC299_59911	0.762679	0.9154	0.804139	1.15806	1.15746	1.1726	0.622214	0.733999	0.731589	2
102	TRINITY_DN10875_c1_g1_i1	Vocar.0044s0039.1.p	0.896526	0.851258	0.745075	1.22479	1.1878	1.20112	0.894316	0.781037	0.843233	2
103	TRINITY_DN9141_c0_g1_i2	Vocar.0005s0512.1.p	0.671173	0.920645	0.940516	1.27346	1.30942	1.37749	0.783189	0.699838	0.955688	2
104	TRINITY_DN6695_c0_g2_i1	Cre03.g166950.t1.2	0.938019	0.83187	0.807535	1.15957	1.22089	1.26694	0.789581	0.784617	0.871573	2
105	TRINITY_DN7576_c0_g3_i1	Cre08.g379550.t2.1	0.906874	0.832509	0.860338	1.29951	1.24993	1.2572	0.894316	0.857332	0.89487	2
106	TRINITY_DN9491_c1_g1_i1	CsuC169_35450	0.900367	0.866287	0.850033	1.27045	1.34478	1.32675	0.810233	0.624282	0.627366	2
107	TRINITY_DN9157_c0_g1_i3	CsuC169_65263	0.885361	0.796574	0.944483	1.29336	1.3166	1.29951	0.719331	0.705864	0.671173	2
108	TRINITY_DN23340_c0_g1_i1	Cre16.g678400.t1.1	0.879669	0.972203	0.817565	1.22531	1.25406	1.24477	0.793092	0.716838	0.868056	2
109	TRINITY_DN3642_c0_g1_i1	CsuC169_48559	0.773786	0.97174	0.931458	1.21272	1.21245	1.19535	0.758912	0.867467	0.856124	2
110	TRINITY_DN7432_c0_g3_i2	CsuC169_37960	1.04922	0.924796	0.738781	1.24576	1.26553	1.28847	0.655138	0.824126	0.763428	2
111	TRINITY_DN24459_c0_g1_i1	Olu231_34809	1.06183	0.776701	0.879669	1.28035	1.32675	1.45484	0.807535	0.920123	0.919078	2
112	TRINITY_DN1622_c0_g1_i1	Cre01.g016556.t1.1	0.895423	0.904174	0.925828	1.30878	1.27114	1.23325	0.769377	0.821514	0.760422	2
113	TRINITY_DN8227_c0_g1_i1	MspRCC299_74177	0.949878	0.98945	0.79588	1.21617	1.22737	1.23045	0.664642	0.841985	0.761928	2
114	TRINITY_DN6608_c0_g2_i1	Vocar.0001s0437.2.p	0.772322	1.01115	0.952308	1.19756	1.25864	1.25455	0.209515	0.663701	0.799341	2
115	TRINITY_DN10563_c0_g1_i4	Olu231_9781	0.867467	0.943495	0.940516	1.2615	1.21245	1.25164	0.840106	0.836957	0.79379	2
116	TRINITY_DN2394_c0_g1_i1	CsuC169_64082	0.940516	0.96426	0.863323	1.34889	1.36248	1.35468	0.810233	0.85309	0.748963	2
117	TRINITY_DN8952_c0_g2_i1	Cre03.g184400.t1.2	0.97635	0.904716	0.905796	1.38846	1.46835	1.40449	0.783904	0.861534	0.711807	2
118	TRINITY_DN7896_c1_g1_i1	Cre07.g343850.t1.2	0.921166	0.973128	0.928908	1.31702	1.31218	1.36097	0.751279	0.89098	0.764923	2
119	TRINITY_DN13803_c0_g1_i1	MpuCCMP1545_13071	0.913814	1.01157	0.914343	1.2052	1.31133	1.30103	0.891537	0.687529	1.08386	2
120	TRINITY_DN9527_c0_g4_i1	Cre16.g656500.t2.1	1.06258	1.0249	0.982723	1.30341	1.3681	1.31785	0.931458	0.745855	0.723456	2
121	TRINITY_DN17244_c0_g1_i1	MpuCCMP1545_178554	1.16107	1.04454	0.971276	1.38579	1.30771	1.41929	0.686636	0.752816	0.683047	2
122	TRINITY_DN7710_c0_g1_i1	Vocar.0001s0732.1.p	-0.107905	-0.070581	-0.070581	2.09906	2.11494	2.10558	1.14301	1.13609	1.12024	3
123	TRINITY_DN11854_c2_g4_i11	CsuC169_64481	0.158362	0.117271	0.176091	2.05354	2.05956	2.05515	1.04218	1.01828	1.01368	3
124	TRINITY_DN11834_c5_g2_i23	CsuC169_68410	0.292256	0.49693	0.460898	1.75389	1.79989	1.7679	1.18384	0.904716	1.13386	3
125	TRINITY_DN10799_c0_g1_i2	Olu231_25601	0.498311	0.350248	0.667453	2.48758	2.50795	2.53212	1.19756	1.20331	1.35122	3
126	TRINITY_DN11854_c2_g7_i1	Olu231_25601	0.521138	0.653213	0.40654	2.45722	2.4349	2.45517	1.44731	1.42781	1.5065	3
127	TRINITY_DN17311_c0_g1_i1	Olu231_41331	0.62634	0.720159	0.585461	1.52699	1.51733	1.50174	1.03782	1.07918	1.02284	3
128	TRINITY_DN10989_c0_g3_i2	CsuC169_57762	0.635484	0.663701	0.792392	1.54033	1.5027	1.53326	1.02119	0.978637	0.996949	3
129	TRINITY_DN11679_c2_g1_i1	CsuC169_62530	0.866878	0.70757	0.745075	1.42862	1.49122	1.44948	1.00389	0.898176	1.05919	3
130	TRINITY_DN11091_c0_g1_i1	Vocar.0011s0213.1.p	0.909556	0.862728	0.598791	1.80875	1.75259	1.73846	0.691965	0.810233	0.767898	3
131	TRINITY_DN23339_c0_g1_i1	Olu231_27245	0.845718	0.824126	0.857935	1.54307	1.53479	1.47698	1.03342	0.892651	0.932981	3
132	TRINITY_DN12525_c0_g1_i1	MspRCC299_90086	0.946452	0.767156	0.862131	2.139	2.13152	2.123	1.4304	1.35774	1.34203	3
133	TRINITY_DN10530_c0_g10_i1	Cre02.g083050.t1.1	0.875061	0.856729	0.910091	1.41731	1.34439	1.40586	0.985426	1.05154	1.03822	3
134	TRINITY_DN9533_c0_g1_i4	MpuCCMP1545_123922	1.00988	0.867467	0.892651	1.58377	1.58726	1.5387	0.71265	0.819544	0.733197	3
135	TRINITY_DN8690_c3_g1_i1	Olu231_30479	0.931458	0.968483	0.89487	1.71374	1.65706	1.63498	1.19145	1.17926	1.16465	3
136	TRINITY_DN17333_c0_g1_i1	Vocar.0007s0427.1.p	0.936011	0.997823	0.879096	1.65495	1.62408	1.6807	0.944483	1.08207	0.954243	3
137	TRINITY_DN9879_c3_g1_i1	MspRCC299_60953	0.954243	0.974512	0.908485	1.43361	1.40959	1.43918	1.0086	0.977724	0.914343	3
138	TRINITY_DN10575_c0_g1_i2	CsuC169_36628	0.931458	0.923762	0.982271	1.84448	1.86664	1.81371	1.10823	1.00303	1.04532	3
139	TRINITY_DN2030_c0_g2_i1	Olu231_17672	0.964731	0.893762	0.988113	1.45879	1.36059	1.40071	1.08885	1.06819	1.12808	3
140	TRINITY_DN24125_c0_g1_i1	Olu231_38754	0.926342	0.949878	1.01072	1.44264	1.613	1.53542	1.0406	1.21722	0.96708	3
141	TRINITY_DN10314_c0_g1_i1	Cre16.g673281.t1.1	0.98945	0.981366	0.940018	1.3784	1.34084	1.37548	1.0607	1.04999	1.03663	3
142	TRINITY_DN9768_c0_g2_i2	Cre03.g164550.t1.2	1.07664	1.02284	0.815578	1.9045	1.80106	1.85431	1.18949	1.4128	1.38364	3
143	TRINITY_DN10909_c0_g1_i4	MpuCCMP1545_206590	0.885361	0.95376	1.11328	1.6708	1.61034	1.68789	0.754348	0.918555	1.07809	3
144	TRINITY_DN11865_c2_g1_i1	MspRCC299_68629	1.0667	0.914872	0.972203	1.6464	1.63518	1.65686	1.15594	1.23096	1.17377	3
145	TRINITY_DN10989_c0_g2_i1	Vocar.0020s0043.1.p	0.992554	0.993877	0.975432	1.67706	1.59184	1.76042	1.23401	1.20385	0.931966	3
146	TRINITY_DN10907_c0_g1_i2	CsuC169_53400	1.07518	1.00647	0.935507	1.37639	1.28194	1.33866	0.946452	0.979548	0.793092	3
147	TRINITY_DN166_c0_g1_i1	CsuC169_53267	1.02243	1.06819	0.968016	1.43823	1.44623	1.42456	1.03423	1.03543	1.12743	3
148	TRINITY_DN3768_c0_g1_i1	Olu231_34148	1.06893	1.04179	0.983175	1.5027	1.48159	1.45713	1.03383	1.0013	0.979093	3
149	TRINITY_DN9643_c0_g1_i1	MspRCC299_74127	1.02735	1.00389	1.06558	1.32469	1.40858	1.34947	0.927883	1.06707	1.03981	3
150	TRINITY_DN8749_c0_g2_i1	CsuC169_20026	1.06483	1.0103	1.02979	2.0149	1.98588	1.99216	1.40976	1.48316	1.35257	3
151	TRINITY_DN9994_c0_g2_i1	Vocar.0008s0353.1.p	1.12808	1.01953	0.980912	1.46613	1.49582	1.46389	0.916454	0.960946	0.986772	3
152	TRINITY_DN10375_c0_g1_i4	Vocar.0009s0056.1.p	1.07555	1.15715	0.905256	1.45924	1.39199	1.36324	0.951823	0.705008	0.878522	3
153	TRINITY_DN24945_c0_g1_i1	Vocar.0006s0291.2.p	1.05652	1.09517	0.993877	1.34928	1.46015	1.44498	0.992995	1.03463	1.12189	3
154	TRINITY_DN9868_c0_g1_i1	MpuCCMP1545_57554	1.03743	1.0249	1.08707	1.36698	1.41397	1.39375	0.904174	0.887054	0.895975	3
155	TRINITY_DN23133_c0_g1_i1	Olu231_14596	1.15534	0.988113	1.00988	1.38435	1.40892	1.39287	1.00604	0.943495	1.12581	3
156	TRINITY_DN10552_c1_g3_i1	MpuCCMP1545_161638	1.02898	1.06483	1.07372	1.38525	1.39076	1.39445	1.05652	1.11561	0.944976	3
157	TRINITY_DN12_c0_g2_i1	MpuCCMP1545_49725	1.07299	1.06483	1.03141	1.53301	1.54345	1.54158	1.17026	1.15137	1.2584	3
158	TRINITY_DN23006_c0_g1_i1	MpuCCMP1545_58412	1.1232	0.936514	1.11361	1.51693	1.45758	1.48173	1.08314	1.03222	0.972666	3
159	TRINITY_DN9757_c0_g1_i1	MspRCC299_86817	1.06521	1.08636	1.02202	1.35813	1.36173	1.38075	1.01284	1.01953	0.923244	3
160	TRINITY_DN6821_c0_g4_i1	MpuCCMP1545_150122	1.1329	0.966142	1.09899	1.47041	1.52349	1.39428	0.912753	0.958086	0.842609	3
161	TRINITY_DN23121_c0_g1_i1	MpuCCMP1545_43375	1.06558	1.03902	1.10551	1.85637	1.89159	1.92028	0.997386	0.91803	0.985426	3
162	TRINITY_DN10552_c2_g1_i1	Vocar.0001s0701.1.p	1.12711	1.06371	1.02571	1.37051	1.44028	1.47986	1.07188	1.02735	1.03141	3
163	TRINITY_DN6331_c0_g3_i1	CsuC169_30317	1.07188	1.08636	1.07335	1.58591	1.53706	1.63073	1.00689	1.05038	0.924279	3
164	TRINITY_DN23236_c0_g1_i1	Cre06.g278251.t1.1	1.00518	1.14582	1.08243	1.42423	1.4312	1.51268	1.11394	0.934498	1.2071	3
165	TRINITY_DN1582_c0_g2_i1	MspRCC299_113229	1.07918	1.086	1.0899	1.57322	1.57692	1.59207	1.25792	1.19229	1.20276	3
166	TRINITY_DN312_c0_g1_i1	Vocar.0022s0158.1.p	1.02202	1.17377	1.06296	1.38596	1.51001	1.38561	1.02979	1.03503	1.07335	3
167	TRINITY_DN5171_c0_g2_i1	Olu231_49684	1.12581	1.09621	1.06781	1.77386	1.77335	1.76125	1.04689	1.04415	1.03543	3
168	TRINITY_DN13720_c0_g1_i1	MspRCC299_98164	1.05805	1.12254	1.11594	1.52789	1.52127	1.49066	1.1729	1.18041	1.21219	3
169	TRINITY_DN9990_c0_g1_i1	MspRCC299_64439	1.10585	1.16227	1.03782	1.7796	1.79028	1.79099	1.12905	1.20844	1.26174	3
170	TRINITY_DN9502_c0_g2_i1	Vocar.0001s0841.1.p	1.02938	1.13862	1.13956	1.56597	1.47943	1.55835	1.12024	1.15168	1.15594	3
171	TRINITY_DN27157_c0_g1_i1	Cre12.g542850.t1.2	1.20978	0.899273	1.21139	1.6755	1.70655	1.68699	1.19424	1.08063	0.944483	3
172	TRINITY_DN5776_c0_g2_i1	MspRCC299_63878	1.14051	1.08386	1.11428	1.46494	1.45271	1.45894	1.10924	1.13704	1.08027	3
173	TRINITY_DN16679_c0_g1_i1	MspRCC299_60529	1.25575	0.984977	1.14208	1.81211	1.78398	1.82601	1.46953	1.30835	1.44436	3
174	TRINITY_DN8948_c0_g2_i1	MspRCC299_73864	1.15534	1.07078	1.19948	1.62992	1.67697	1.70561	1.2052	1.19645	1.15442	3
175	TRINITY_DN1878_c0_g1_i1	Vocar.0053s0031.1.p	1.02449	1.15746	1.25091	1.82627	1.76365	1.70663	1.24353	1.26007	1.20951	3
176	TRINITY_DN15254_c0_g1_i1	MpuCCMP1545_192493	1.2235	1.10958	1.11025	1.54888	1.63488	1.43233	1.2403	1.22194	1.2393	3
177	TRINITY_DN4506_c0_g2_i1	Cre06.g278172.t1.1	1.13386	1.20303	1.19229	1.58737	1.64699	1.6932	1.15957	1.24254	1.23147	3
178	TRINITY_DN8748_c0_g1_i1	Cre06.g265900.t1.2	1.13065	1.25888	1.14019	1.57761	1.4823	1.44716	0.80956	1.12483	1.09447	3
179	TRINITY_DN20983_c1_g1_i1	CsuC169_21987	1.22789	1.16643	1.14922	1.74788	1.65906	1.56431	1.37217	1.34163	1.3604	3
180	TRINITY_DN13787_c0_g1_i1	Vocar.0039s0076.1.p	1.14114	1.2079	1.19756	1.81111	1.81987	1.81618	1.18127	1.12057	1.13609	3
181	TRINITY_DN13414_c1_g1_i1	Cre12.g547300.t1.1	1.21617	1.16256	1.19838	1.62438	1.60314	1.6217	1.13893	1.15351	1.21032	3
182	TRINITY_DN12115_c0_g1_i1	Olu231_29095	1.10653	1.28668	1.2014	1.53631	1.51188	1.59006	1.26316	1.22866	1.20925	3
183	TRINITY_DN11317_c1_g3_i1	MpuCCMP1545_191001	1.2284	1.23019	1.16137	1.65792	1.6536	1.62767	1.21192	1.22891	1.22298	3
184	TRINITY_DN11397_c1_g3_i1	CsuC169_28623	1.19645	1.20249	1.22505	1.49499	1.54133	1.55364	1.12287	1.20978	1.12808	3
185	TRINITY_DN11303_c5_g1_i1	Cre03.g174400.t1.2	1.24428	1.22141	1.17085	1.62982	1.62665	1.58184	1.25959	1.26435	1.28353	3
186	TRINITY_DN26647_c0_g1_i1	Cre04.g218500.t1.2	1.25744	1.19229	1.1934	1.65147	1.64434	1.64846	1.20112	1.21511	1.20194	3
187	TRINITY_DN10762_c8_g1_i1	Vocar.0001s1718.1.p	1.22141	1.22324	1.21378	1.66398	1.62931	1.68798	1.32593	1.38489	1.36097	3
188	TRINITY_DN8924_c0_g2_i1	Olu231_3819	1.29115	1.12711	1.25792	1.57898	1.49527	1.53504	1.1232	1.13386	1.05576	3
189	TRINITY_DN17058_c0_g1_i1	Cre16.g695100.t1.1	1.29048	1.17811	1.2413	1.6621	1.63909	1.6536	1.28668	1.31281	1.31387	3
190	TRINITY_DN17389_c0_g1_i1	CsuC169_47913	1.21219	1.27138	1.2388	1.56644	1.53275	1.5534	1.07628	1.06595	1.0799	3
191	TRINITY_DN7305_c0_g1_i1	MspRCC299_97002	1.23729	1.26928	1.25503	1.60927	1.57519	1.64197	1.12743	1.1807	1.233	3
192	TRINITY_DN16674_c0_g1_i1	Cre12.g533550.t1.1	1.24453	1.25042	1.30384	1.75534	1.73862	1.74741	1.3442	1.33945	1.3166	3
193	TRINITY_DN26572_c0_g1_i1	CsuC169_64082	1.27669	1.25042	1.28217	1.68151	1.69223	1.69302	1.26553	1.25334	1.266	3
194	TRINITY_DN1843_c0_g1_i1	Vocar.0012s0281.1.p	1.28981	1.2927	1.266	1.64098	1.64992	1.65858	1.34044	1.31765	1.2799	3
195	TRINITY_DN16907_c0_g1_i1	MpuCCMP1545_49725	1.2393	1.30835	1.30125	1.63839	1.65648	1.64787	1.27807	1.25018	1.22194	3
196	TRINITY_DN1059_c0_g2_i1	MspRCC299_61168	1.39375	1.22298	1.24846	1.82601	1.73632	1.76686	1.26126	1.15897	1.19866	3
197	TRINITY_DN392_c0_g1_i1	MpuCCMP1545_36543	1.28421	1.32675	1.26198	1.6621	1.67431	1.62159	1.28847	1.28556	1.28488	3
198	TRINITY_DN9626_c0_g1_i2	Vocar.0073s0013.1.p	1.44248	1.23096	1.24601	1.65982	1.73223	1.66642	1.15198	1.31765	1.29907	3
199	TRINITY_DN13802_c0_g1_i1	Olu231_30493	1.31702	1.35083	1.29181	1.60173	1.67642	1.65466	1.32716	1.30081	1.24477	3
200	TRINITY_DN20719_c0_g1_i1	Cre16.g663650.t1.2	1.37346	1.2907	1.29666	1.65408	1.62808	1.58636	0.911158	1.18893	1.11361	3
201	TRINITY_DN9765_c3_g1_i1	CsuC169_18992	1.33546	1.30341	1.32284	1.63969	1.64365	1.68637	1.20683	1.25624	1.21484	3
202	TRINITY_DN8736_c0_g1_i1	Olu231_516	1.23147	1.34104	1.3948	1.73408	1.71508	1.78419	1.21669	1.28959	1.35005	3
203	TRINITY_DN22886_c0_g1_i1	Olu231_34891	1.34713	1.3516	1.28511	1.80686	1.77195	1.74741	1.23223	1.28533	1.26694	3
204	TRINITY_DN10238_c0_g3_i1	MpuCCMP1545_70830	1.2783	1.36736	1.38952	1.79021	1.86906	1.78504	1.36698	1.10755	1.26811	3
205	TRINITY_DN3486_c0_g2_i1	Vocar.0034s0113.1.p	1.26126	1.40037	1.38184	1.73488	1.77554	1.76365	1.29402	1.24674	1.28217	3
206	TRINITY_DN11855_c4_g1_i1	CsuC169_49395	0.922725	0.892095	0.903633	2.40581	2.40214	2.39046	1.40875	1.40705	1.3897	4
207	TRINITY_DN11829_c1_g2_i1	MspRCC299_78636	1.19089	1.28103	1.19061	2.07664	2.06322	2.08289	1.73408	1.75212	1.64992	4
208	TRINITY_DN19958_c0_g2_i1	Vocar.0003s0169.1.p	1.24254	1.22557	1.24822	2.23203	2.2465	2.24052	1.75335	1.78025	1.72583	4
209	TRINITY_DN9739_c0_g1_i1	Olu231_26838	1.3189	1.28578	1.24871	1.9834	1.99612	2.01745	1.53656	1.48643	1.45163	4
210	TRINITY_DN12092_c0_g1_i1	Vocar.0001s1442.1.p	1.42846	1.21272	1.2266	1.76582	1.75328	1.73544	1.45637	1.43329	1.43489	4
211	TRINITY_DN19797_c0_g1_i1	MspRCC299_92581	1.25912	1.32201	1.28713	2.0667	2.03747	2.06863	1.47958	1.39182	1.36567	4
212	TRINITY_DN2056_c0_g1_i1	MspRCC299_55955	1.3019	1.30384	1.3019	1.8472	1.82814	1.81084	1.39129	1.34321	1.34361	4
213	TRINITY_DN6733_c0_g1_i1	Cre12.g541850.t1.2	1.33425	1.38952	1.22115	1.99352	1.91158	1.93278	1.50106	1.22402	1.49734	4
214	TRINITY_DN7141_c0_g2_i1	Olu231_1452	1.35044	1.29798	1.29776	2.01682	2.03511	2.00479	1.48287	1.55509	1.4603	4
215	TRINITY_DN22999_c2_g1_i1	MspRCC299_59923	1.20167	1.39358	1.35218	1.82419	1.84535	1.86859	1.56514	1.55096	1.5061	4
216	TRINITY_DN20038_c0_g1_i1	Vocar.0004s0178.1.p	1.41229	1.32015	1.32139	2.14013	2.14248	2.1423	1.2307	1.2514	1.29951	4
217	TRINITY_DN23254_c0_g1_i1	MspRCC299_61687	1.3516	1.37401	1.34753	1.77063	1.80031	1.79442	1.40501	1.3518	1.31597	4
218	TRINITY_DN666_c0_g1_i1	Vocar.0011s0154.1.p	1.31869	1.38828	1.37694	1.74749	1.78696	1.74858	1.40175	1.4484	1.45591	4
219	TRINITY_DN17809_c0_g1_i1	CsuC169_47622	1.43965	1.33183	1.33646	1.73608	1.74296	1.74445	1.35813	1.48416	1.34811	4
220	TRINITY_DN6017_c0_g1_i1	CsuC169_48528	1.30081	1.36996	1.44373	1.84522	1.81278	1.8844	1.53631	1.43425	1.53364	4
221	TRINITY_DN25727_c0_g1_i1	Olu231_14777	1.34869	1.40071	1.3865	1.98561	1.97941	1.99092	1.56158	1.56538	1.57159	4
222	TRINITY_DN11582_c0_g1_i4	Vocar.0020s0139.1.p	1.3668	1.38934	1.39742	1.85473	1.87332	1.83834	1.43007	1.41263	1.40518	4
223	TRINITY_DN11319_c2_g1_i1	MpuCCMP1545_154745	1.42045	1.34025	1.3934	1.93857	1.95511	1.94458	1.51825	1.53199	1.50297	4
224	TRINITY_DN6177_c0_g4_i1	CsuC169_12044	1.40019	1.36885	1.40603	1.93156	1.92727	1.93556	1.37658	1.38686	1.39915	4
225	TRINITY_DN16660_c0_g1_i1	MspRCC299_102113	1.37731	1.41196	1.40261	2.22981	2.2303	2.22227	1.46508	1.48558	1.51785	4
226	TRINITY_DN20399_c0_g1_i1	CsuC169_64552	1.38614	1.40807	1.39863	1.78979	1.76753	1.75633	1.41664	1.41363	1.42292	4
227	TRINITY_DN19618_c0_g2_i1	Cre03.g189200.t1.2	1.30233	1.46135	1.43249	1.86171	1.86368	1.87743	1.35044	1.39881	1.31069	4
228	TRINITY_DN9528_c1_g1_i1	Vocar.0034s0033.1.p	1.34203	1.37548	1.49066	1.75572	1.70655	1.75051	1.28149	1.40501	1.40688	4
229	TRINITY_DN7_c0_g1_i1	Olu231_27669	1.37731	1.4101	1.43377	1.7839	1.75997	1.75335	1.4283	1.45209	1.39375	4
230	TRINITY_DN25759_c0_g1_i1	MpuCCMP1545_205959	1.41095	1.3904	1.42504	1.79906	1.79064	1.80024	1.36248	1.36192	1.34518	4
231	TRINITY_DN13421_c0_g1_i1	Cre16.g677950.t1.1	1.39498	1.4442	1.39445	1.84634	1.83027	1.81017	1.455	1.4524	1.43728	4
232	TRINITY_DN16552_c0_g3_i1	MspRCC299_100145	1.43441	1.40875	1.41447	1.8293	1.78504	1.81895	1.45849	1.42029	1.4833	4
233	TRINITY_DN23062_c1_g1_i1	Vocar.0007s0396.1.p	1.44154	1.42959	1.41797	1.86635	1.8635	1.85437	1.29929	1.30233	1.33465	4
234	TRINITY_DN3171_c0_g1_i1	Cre01.g038550.t1.1	1.44778	1.44311	1.40841	2.03818	2.03691	2.04313	1.40569	1.43854	1.44514	4
235	TRINITY_DN14996_c0_g1_i1	MpuCCMP1545_121613	1.43791	1.46195	1.43104	1.80229	1.8171	1.80441	1.53895	1.40019	1.54925	4
236	TRINITY_DN11037_c3_g1_i1	MspRCC299_93989	1.47596	1.38792	1.47114	1.91227	1.90026	1.8799	1.33325	1.4484	1.43409	4
237	TRINITY_DN4473_c1_g1_i1	Cre02.g142150.t1.2	1.39967	1.44483	1.51375	1.91971	1.89526	1.94763	1.46135	1.39863	1.39742	4
238	TRINITY_DN8836_c0_g1_i1	Vocar.0003s0398.1.p	1.4456	1.45545	1.46165	1.89154	1.88485	1.88767	1.4188	1.41212	1.44311	4
239	TRINITY_DN14301_c0_g1_i1	CsuC169_66067	1.3948	1.45788	1.51028	1.82497	1.80058	1.8076	1.50024	1.47712	1.45591	4
240	TRINITY_DN394_c0_g3_i1	MspRCC299_99880	1.42927	1.44917	1.4929	1.81418	1.79837	1.79295	1.47114	1.52075	1.45209	4
241	TRINITY_DN11703_c4_g1_i1	MpuCCMP1545_54040	1.33425	1.63508	1.42193	2.38521	2.34978	2.40591	1.67715	1.59196	1.66483	4
242	TRINITY_DN9621_c0_g2_i1	MpuCCMP1545_193755	1.45347	1.50474	1.43377	1.94591	1.94517	1.9311	1.42128	1.44623	1.53275	4
243	TRINITY_DN2312_c0_g1_i1	CsuC169_36851	1.47129	1.46776	1.4553	1.81064	1.78951	1.76604	1.43377	1.43965	1.41813	4
244	TRINITY_DN9588_c0_g2_i1	CsuC169_65402	1.45393	1.52048	1.45408	1.78788	1.82575	1.77269	1.20844	1.23401	1.2887	4
245	TRINITY_DN7358_c0_g1_i1	MspRCC299_55567	1.44075	1.48982	1.51121	1.76552	1.79337	1.82158	1.44483	1.53135	1.46345	4
246	TRINITY_DN8976_c0_g2_i1	Vocar.0030s0120.1.p	1.51548	1.5001	1.44279	1.8697	1.89713	1.90342	1.37273	1.31869	1.40157	4
247	TRINITY_DN19880_c0_g1_i1	CsuC169_61287	1.49262	1.49969	1.49872	1.96881	1.94077	1.93636	1.55291	1.50745	1.57391	4
248	TRINITY_DN4210_c0_g1_i1	Olu231_40420	1.56914	1.49554	1.45056	1.93161	1.94734	1.94453	1.47842	1.29181	1.40398	4
249	TRINITY_DN11803_c0_g3_i1	Cre07.g352450.t1.2	1.53033	1.49038	1.50352	2.2353	2.24358	2.23558	1.8604	1.88343	1.85618	4
250	TRINITY_DN7605_c0_g2_i1	Vocar.0053s0032.1.p	1.44451	1.58343	1.52218	1.8739	1.82556	1.85558	1.32305	1.4618	1.51095	4
251	TRINITY_DN9591_c0_g1_i1	MspRCC299_79721	1.51242	1.4729	1.57784	1.90064	1.89003	1.92886	1.40569	1.447	1.48287	4
252	TRINITY_DN19757_c0_g1_i1	Vocar.0031s0075.1.p	1.53605	1.53529	1.56289	1.92588	1.92179	1.92717	1.65021	1.60065	1.6052	4
253	TRINITY_DN8407_c0_g1_i1	Olu231_30479	1.55388	1.56714	1.53731	1.87157	1.86835	1.85914	1.51957	1.52724	1.50379	4
254	TRINITY_DN343_c1_g1_i1	MspRCC299_60396	1.5065	1.59151	1.58092	2.15927	2.21812	2.15628	1.46015	1.31344	1.31069	4
255	TRINITY_DN19942_c0_g1_i1	Olu231_16237	1.57634	1.53782	1.57031	2.21229	2.19254	2.20227	1.51667	1.51772	1.53945	4
256	TRINITY_DN15097_c0_g1_i1	CsuC169_47103	1.54295	1.52802	1.62003	1.99211	1.95554	1.96265	1.48101	1.48925	1.58252	4
257	TRINITY_DN11890_c0_g1_i1	Olu231_24484	1.55279	1.5731	1.5955	2.27474	2.28585	2.27708	1.59129	1.5977	1.66502	4
258	TRINITY_DN22878_c0_g1_i1	Vocar.0016s0077.1.p	1.59977	1.58939	1.54716	2.08853	2.07951	2.09307	1.79211	1.73981	1.74367	4
259	TRINITY_DN9670_c0_g2_i1	MpuCCMP1545_8712	1.51838	1.58681	1.63306	1.91772	1.92085	1.84553	1.4627	1.55847	1.33806	4
260	TRINITY_DN26465_c0_g1_i1	Cre02.g077500.t1.2	1.56832	1.60584	1.58872	1.85582	1.93817	1.97534	1.45894	1.39498	1.41464	4
261	TRINITY_DN25857_c0_g1_i1	CsuC169_64896	1.58286	1.59318	1.62045	1.93797	1.96895	1.96166	1.58081	1.61773	1.58263	4
262	TRINITY_DN21328_c0_g2_i1	Olu231_30848	1.62408	1.54245	1.63558	2.14541	2.10758	2.08318	1.54494	1.5689	1.39111	4
263	TRINITY_DN8794_c0_g1_i1	Cre17.g725050.t2.1	1.5791	1.59846	1.66257	2.30788	2.31783	2.21368	1.60379	1.49568	1.43201	4
264	TRINITY_DN1866_c0_g1_i1	Cre16.g665650.t1.1	1.60981	1.64464	1.60831	1.99229	1.99427	1.99251	1.67514	1.66661	1.68949	4
265	TRINITY_DN13543_c0_g1_i1	CsuC169_61316	1.68583	1.62003	1.61257	2.04478	2.06449	2.04941	1.50705	1.53058	1.51028	4
266	TRINITY_DN10967_c0_g1_i2	Cre04.g223800.t1.2	1.62531	1.66727	1.63246	1.96638	1.93927	2.01799	1.49276	1.42586	1.42684	4
267	TRINITY_DN19861_c0_g1_i1	MpuCCMP1545_159180	1.69958	1.64316	1.62829	2.02173	2.00728	2.01004	1.66398	1.57136	1.59495	4
268	TRINITY_DN25987_c0_g1_i1	Vocar.0030s0188.1.p	1.59945	1.6744	1.69836	2.07755	2.08493	2.06755	1.46997	1.43584	1.49024	4
269	TRINITY_DN65_c0_g1_i1	CsuC169_26128	1.65581	1.67173	1.65868	1.95899	1.97804	1.97155	1.63849	1.62055	1.59879	4
270	TRINITY_DN1908_c0_g1_i1	Cre01.g040379.t1.2	1.64424	1.6844	1.66978	1.96581	1.97308	1.96783	1.629	1.59791	1.62614	4
271	TRINITY_DN10988_c0_g7_i4	MpuCCMP1545_127118	1.65887	1.64621	1.70552	2.02251	1.96797	2.01435	1.5557	1.63709	1.5945	4
272	TRINITY_DN26129_c0_g1_i1	MspRCC299_61570	1.69285	1.70114	1.62304	1.97699	2.0242	1.99273	1.48187	1.43473	1.42684	4
273	TRINITY_DN19706_c0_g1_i1	Cre01.g047700.t1.2	1.69241	1.6744	1.69906	2.02873	2.00022	2.02276	1.65456	1.64316	1.69539	4
274	TRINITY_DN12513_c0_g1_i1	MspRCC299_95751	1.69888	1.66727	1.70961	1.9843	2.03643	1.98354	1.5977	1.6039	1.5832	4
275	TRINITY_DN9447_c2_g2_i1	Cre12.g497500.t1.2	1.70646	1.69452	1.70808	2.24662	2.23017	2.2193	1.925	1.91897	1.92921	4
276	TRINITY_DN17037_c0_g1_i1	MspRCC299_100145	1.7307	1.70646	1.68251	2.17167	2.10479	2.14681	1.71113	1.63589	1.74327	4
277	TRINITY_DN6914_c0_g1_i2	Vocar.0001s1779.1.p	1.70346	1.73352	1.69144	2.17158	2.15223	2.19081	1.74507	1.7512	1.77034	4
278	TRINITY_DN10415_c0_g3_i1	MpuCCMP1545_50851	1.6886	1.71189	1.77822	2.06565	2.09363	2.10971	1.60713	1.59748	1.60293	4
279	TRINITY_DN12278_c0_g1_i1	MspRCC299_57861	1.77517	1.72827	1.72762	2.16292	2.12555	2.1589	1.81345	1.85156	1.81478	4
280	TRINITY_DN17000_c0_g1_i1	Olu231_28936	1.74547	1.73648	1.75066	2.3311	2.3306	2.30587	1.68904	1.63478	1.67145	4
281	TRINITY_DN10207_c0_g3_i1	Cre07.g318800.t1.2	1.71542	1.78909	1.74585	2.21093	2.20118	2.20041	1.86445	1.85643	1.79344	4
282	TRINITY_DN13562_c2_g1_i1	Olu231_9151	1.74873	1.7605	1.76716	2.21053	2.19973	2.20755	1.87087	1.86558	1.86356	4
283	TRINITY_DN8188_c0_g1_i1	Vocar.0008s0180.1.p	1.77677	1.76945	1.74889	2.11193	2.08746	2.12343	1.67099	1.67025	1.71181	4
284	TRINITY_DN8622_c1_g1_i1	Vocar.0018s0049.1.p	1.76686	1.76879	1.76619	2.27487	2.28242	2.28409	1.65581	1.62982	1.64256	4
285	TRINITY_DN16529_c0_g1_i1	Cre01.g007050.t1.2	1.78986	1.77496	1.74382	2.22092	2.22248	2.20173	1.60981	1.64286	1.68984	4
286	TRINITY_DN7304_c1_g1_i1	MspRCC299_94842	1.83385	1.79734	1.68502	2.28172	2.26663	2.30231	1.95231	1.77048	1.92978	4
287	TRINITY_DN7281_c0_g1_i1	MspRCC299_58381	1.7679	1.7693	1.78951	2.12837	2.17453	2.15079	1.80916	1.84528	1.86593	4
288	TRINITY_DN11947_c0_g1_i1	MpuCCMP1545_49514	1.82014	1.78597	1.76953	2.18127	2.18407	2.19142	1.83123	1.87737	1.77085	4
289	TRINITY_DN7422_c0_g1_i1	CsuC169_26453	1.78519	1.78476	1.80835	2.21275	2.22212	2.21376	1.82569	1.7614	1.80277	4
290	TRINITY_DN883_c0_g2_i1	CsuC169_24886	1.84367	1.80175	1.80598	2.1494	2.15694	2.16256	1.78398	1.76916	1.84597	4
291	TRINITY_DN4343_c1_g1_i1	Cre16.g659350.t1.2	1.87384	1.82963	1.84485	2.17808	2.14768	2.1599	1.81637	1.79685	1.7775	4
292	TRINITY_DN6608_c0_g1_i1	CsuC169_31029	1.88332	1.81987	1.88013	2.24244	2.25573	2.25873	1.77298	1.72616	1.79477	4
293	TRINITY_DN20257_c0_g1_i1	Cre02.g108400.t1.2	1.8791	1.88281	1.83935	2.3616	2.38512	2.36126	1.81017	1.88711	1.78979	4
294	TRINITY_DN23821_c0_g1_i1	MspRCC299_87780	1.84528	1.89504	1.89287	2.20839	2.21155	2.21354	1.76537	1.74028	1.69364	4
295	TRINITY_DN20433_c0_g1_i1	Olu231_8637	1.92163	1.8589	1.94206	2.21037	2.24758	2.2193	1.76477	1.77656	1.74052	4
296	TRINITY_DN12133_c0_g1_i1	CsuC169_47205	1.93837	1.86082	1.94191	2.3265	2.32496	2.33129	1.71003	1.75921	1.81856	4
297	TRINITY_DN648_c0_g1_i1	Vocar.0005s0159.1.p	1.47567	1.48187	1.43553	2.70578	2.72064	2.71045	2.34029	2.33114	2.34159	5
298	TRINITY_DN25793_c0_g1_i1	Olu231_31212	1.68467	1.74726	1.72608	2.59854	2.56055	2.5671	1.96548	1.98802	1.9342	5
299	TRINITY_DN11787_c2_g1_i2	CsuC169_42571	1.81961	1.80223	1.79484	2.4543	2.45605	2.45623	2.00531	1.99123	1.99025	5
300	TRINITY_DN16532_c0_g1_i1	Cre09.g402775.t1.1	1.84023	1.83607	1.83072	2.52097	2.5209	2.52025	2.08207	2.0849	2.05366	5
301	TRINITY_DN16503_c0_g1_i1	CsuC169_57888	1.89109	1.89087	1.88218	2.65115	2.6693	2.65527	2.28731	2.25283	2.25816	5
302	TRINITY_DN2170_c0_g2_i1	Cre07.g325735.t1.1	1.84813	1.97067	1.88213	2.43556	2.43122	2.42928	1.78233	1.82059	1.82975	5
303	TRINITY_DN19631_c0_g1_i1	MspRCC299_56637	1.90108	1.93237	1.91206	2.59706	2.60466	2.58763	2.03675	2.07181	2.03487	5
304	TRINITY_DN16595_c0_g1_i1	MpuCCMP1545_191001	1.92783	1.92075	1.92773	2.48538	2.48575	2.48342	1.90189	1.92768	1.90763	5
305	TRINITY_DN8849_c0_g1_i1	MpuCCMP1545_212983	1.92324	1.93857	1.94841	2.28201	2.26989	2.2748	1.96213	1.9955	1.95809	5
306	TRINITY_DN8957_c0_g1_i1	Cre13.g573950.t1.1	1.90961	1.94709	1.9541	2.37692	2.37016	2.37643	1.94349	1.92547	1.92485	5
307	TRINITY_DN19813_c0_g1_i1	Vocar.0011s0098.1.p	2.00212	1.98336	1.87749	2.35102	2.34173	2.37022	1.85412	1.90998	1.88717	5
308	TRINITY_DN25718_c0_g1_i1	MspRCC299_62045	1.95347	1.98673	2.00475	2.51545	2.55155	2.5141	1.85516	1.76819	1.81057	5
309	TRINITY_DN20177_c0_g1_i1	MspRCC299_113471	1.99484	1.97063	2.04458	2.34481	2.30118	2.28362	1.91981	1.90233	1.94611	5
310	TRINITY_DN4096_c0_g1_i1	CsuC169_68362	2.03145	1.97882	2.00286	2.72906	2.72516	2.71839	1.9922	1.99778	1.97313	5
311	TRINITY_DN10715_c0_g1_i1	Vocar.0003s0067.1.p	2.06251	2.01687	1.96904	3.01358	3.00532	3.00415	2.21476	2.16867	2.14373	5
312	TRINITY_DN16582_c1_g1_i1	Cre09.g402775.t1.1	2.12473	2.06502	2.06487	2.66559	2.66652	2.67885	2.32615	2.29467	2.3265	5
313	TRINITY_DN10005_c2_g1_i1	MspRCC299_77926	2.07584	2.08023	2.10421	2.44437	2.45656	2.46507	2.09576	2.10243	2.05254	5
314	TRINITY_DN17048_c0_g1_i1	CsuC169_46495	2.09412	2.07602	2.09142	2.68531	2.68316	2.68277	2.07427	2.05258	2.05956	5
315	TRINITY_DN19832_c0_g1_i1	Cre01.g050550.t1.2	2.1172	2.06741	2.11711	2.42356	2.46328	2.43906	1.91614	1.9722	1.92335	5
316	TRINITY_DN25760_c0_g1_i1	MpuCCMP1545_153955	2.08636	2.12057	2.11816	2.54636	2.55618	2.53166	2.06006	2.07181	2.09996	5
317	TRINITY_DN25809_c0_g1_i1	MpuCCMP1545_126578	2.13001	2.12195	2.0782	2.65263	2.66609	2.66311	2.33937	2.33648	2.36357	5
318	TRINITY_DN20305_c0_g1_i1	MspRCC299_108389	2.16441	2.11594	2.0924	2.54118	2.54998	2.51953	2.20104	2.20262	2.22173	5
319	TRINITY_DN12043_c0_g1_i1	Cre07.g341550.t1.2	2.17123	2.08937	2.13919	2.64922	2.65754	2.65458	2.30984	2.28664	2.27598	5
320	TRINITY_DN9489_c0_g1_i1	Cre16.g683900.t1.1	2.15363	2.18321	2.16554	2.89412	2.89436	2.89226	2.21966	2.22583	2.23749	5
321	TRINITY_DN26073_c0_g2_i1	CsuC169_27160	2.18656	2.20696	2.15606	2.5283	2.54365	2.53958	2.17788	2.19717	2.15975	5
322	TRINITY_DN11148_c0_g1_i1	Vocar.0001s0454.1.p	2.17164	2.20485	2.21909	2.58543	2.59832	2.57211	2.28432	2.20631	2.20707	5
323	TRINITY_DN11162_c3_g1_i1	Vocar.0083s0002.1.p	2.3141	2.2604	2.27839	2.65593	2.66051	2.6473	2.15972	2.14164	2.16832	5
324	TRINITY_DN6704_c1_g1_i1	MspRCC299_50373	2.288	2.28818	2.30214	2.67694	2.65213	2.66747	2.24734	2.29259	2.29201	5
325	TRINITY_DN19656_c0_g1_i1	MpuCCMP1545_127474	2.29783	2.30198	2.31137	1.92101	1.94389	1.94121	2.27704	2.25902	2.26482	5
326	TRINITY_DN13473_c0_g2_i1	MspRCC299_93989	2.33363	2.33431	2.33544	2.97813	2.94986	2.96517	2.4191	2.42907	2.45379	5
327	TRINITY_DN16490_c0_g2_i1	MspRCC299_96626	2.35251	2.35031	2.37214	2.77226	2.78002	2.77945	2.28176	2.2901	2.29039	5
328	TRINITY_DN4108_c0_g1_i1	Olu231_10191	2.36814	2.37179	2.38621	2.764	2.7536	2.7485	2.39527	2.40173	2.3855	5
329	TRINITY_DN13373_c0_g1_i1	MspRCC299_107152	2.39092	2.38475	2.4061	1.95226	1.95828	1.94978	2.32781	2.33449	2.33199	5
330	TRINITY_DN4109_c0_g1_i1	Cre17.g734548.t1.1	2.42948	2.43949	2.4427	2.8471	2.85382	2.84275	2.40729	2.39192	2.40036	5
331	TRINITY_DN25990_c0_g1_i1	Cre03.g160300.t1.1	2.45571	2.45605	2.4789	2.77042	2.76222	2.77728	2.44387	2.43361	2.40943	5
332	TRINITY_DN1657_c0_g3_i1	Vocar.0011s0275.1.p	2.4812	2.49611	2.45554	2.81396	2.80114	2.8282	2.43125	2.42257	2.44141	5
333	TRINITY_DN19697_c0_g1_i1	MspRCC299_74755	2.47701	2.48299	2.47692	2.12959	2.14628	2.10704	2.56912	2.56534	2.56637	5
334	TRINITY_DN16728_c0_g1_i1	MspRCC299_113359	2.45785	2.52114	2.48282	2.90468	2.88959	2.89223	2.48493	2.43275	2.44711	5
335	TRINITY_DN10676_c4_g1_i1	CsuC169_30561	2.49142	2.47822	2.49617	2.85609	2.85806	2.86254	2.47506	2.45103	2.46166	5
336	TRINITY_DN13609_c0_g1_i1	CsuC169_23637	2.51376	2.53913	2.518	2.8565	2.84742	2.85563	2.49817	2.49552	2.50439	5
337	TRINITY_DN11322_c2_g1_i1	MpuCCMP1545_36262	2.55982	2.54933	2.55749	2.1817	2.17612	2.1799	2.5398	2.53084	2.53636	5
338	TRINITY_DN10485_c3_g2_i1	CsuC169_27479	2.56969	2.56126	2.58728	2.02107	2.02222	1.97681	2.50541	2.49393	2.50653	5
339	TRINITY_DN8565_c0_g1_i1	Olu231_41313	2.61168	2.60726	2.60958	3.06578	3.06978	3.08992	2.6758	2.69052	2.67018	5
340	TRINITY_DN16490_c0_g1_i1	Vocar.0008s0288.1.p	2.64059	2.63955	2.6441	3.26139	3.26129	3.25947	2.60008	2.59726	2.58864	5
341	TRINITY_DN4108_c0_g2_i1	Olu231_10191	2.6982	2.71067	2.69329	3.06942	3.04775	3.07149	2.72761	2.72198	2.72107	5
342	TRINITY_DN13448_c0_g1_i1	MspRCC299_61667	2.81021	2.81343	2.80423	2.23467	2.24443	2.23917	2.74093	2.73984	2.73976	5
343	TRINITY_DN11530_c18_g2_i1	Cre08.g367500.t1.1	4.24834	4.25013	4.24638	3.49506	3.49526	3.49909	4.25017	4.25308	4.25256	6
344	TRINITY_DN11721_c1_g1_i1	Olu231_6597	4.20681	4.20776	4.2092	2.13213	2.14408	2.13849	2.78496	2.7827	2.78919	6
345	TRINITY_DN11530_c18_g2_i2	Cre08.g367500.t1.1	3.6946	3.69801	3.7022	2.82796	2.8009	2.83124	3.58344	3.57966	3.58329	6
346	TRINITY_DN365_c0_g1_i1	Vocar.0001s0479.1.p	3.62922	3.63699	3.63587	3.18074	3.17754	3.18175	3.55772	3.55739	3.55381	6
347	TRINITY_DN16447_c1_g1_i1	Vocar.0016s0243.1.p	3.56251	3.56574	3.57048	3.09632	3.09285	3.09284	3.43929	3.45089	3.44982	6
348	TRINITY_DN4072_c0_g2_i1	Cre08.g365900.t1.2	3.51047	3.50621	3.51414	2.99959	2.99095	2.9941	3.44133	3.45628	3.4448	6
349	TRINITY_DN25719_c0_g1_i1	MpuCCMP1545_50023	3.4707	3.47648	3.46953	3.03253	3.02259	3.02385	3.44356	3.43717	3.44395	6
350	TRINITY_DN11889_c0_g2_i1	CsuC169_61250	3.47107	3.46193	3.46955	2.94912	2.9498	2.95914	3.36431	3.36913	3.37192	6
351	TRINITY_DN11530_c18_g2_i3	Cre08.g367500.t1.1	3.45471	3.46125	3.47014	2.95713	2.95917	2.96057	3.44793	3.4544	3.45587	6
352	TRINITY_DN22742_c0_g1_i1	Olu231_31645	3.41819	3.42705	3.42617	2.89722	2.89203	2.88696	3.29284	3.29696	3.30133	6
353	TRINITY_DN22798_c0_g1_i1	Cre10.g425900.t1.2	3.40802	3.41434	3.41112	2.99581	2.99055	2.98718	3.32998	3.32922	3.32525	6
354	TRINITY_DN13348_c0_g1_i1	Vocar.0002s0071.1.p	3.40182	3.40206	3.3999	2.85441	2.85609	2.85985	3.31852	3.32009	3.3254	6
355	TRINITY_DN19674_c1_g1_i1	Cre01.g050950.t1.2	3.37825	3.37717	3.3722	3.01465	3.00258	3.00912	3.38073	3.38189	3.3752	6
356	TRINITY_DN16468_c0_g1_i1	Cre08.g365900.t1.2	3.3665	3.37483	3.37437	2.96014	2.97206	2.97749	3.34243	3.34465	3.34666	6
357	TRINITY_DN25798_c0_g1_i1	Cre16.g687900.t1.2	3.35698	3.36387	3.35897	2.94703	2.95895	2.95814	3.33326	3.34077	3.3484	6
358	TRINITY_DN16519_c0_g2_i1	MpuCCMP1545_50351	3.29211	3.29802	3.29258	2.63449	2.63996	2.64683	3.12626	3.12287	3.12837	6
359	TRINITY_DN11935_c1_g1_i1	Cre08.g365900.t1.2	3.27599	3.28116	3.27918	2.78021	2.795	2.79276	3.27681	3.27476	3.27319	6
360	TRINITY_DN7279_c10_g1_i1	CsuC169_23194	3.3314	3.22174	3.27209	2.73471	2.59735	2.5493	3.11632	3.1266	3.15766	6
361	TRINITY_DN22767_c0_g1_i1	Olu231_31645	3.26222	3.25943	3.26903	2.84375	2.8404	2.83119	3.16671	3.1803	3.17814	6
362	TRINITY_DN6831_c8_g1_i1	CsuC169_15915	3.2345	3.23433	3.23414	2.7209	2.71142	2.70109	3.16074	3.15953	3.1567	6
363	TRINITY_DN16481_c0_g1_i1	Vocar.0011s0017.1.p	3.19996	3.20897	3.20209	2.77688	2.76087	2.77623	3.11182	3.09531	3.09508	6
364	TRINITY_DN4122_c1_g1_i1	CsuC169_54553	3.18306	3.1961	3.18938	2.67436	2.67601	2.68631	3.08141	3.07196	3.07319	6
365	TRINITY_DN19623_c0_g1_i1	CsuC169_25614	2.93778	2.93945	2.94757	2.49885	2.50596	2.49007	3.09391	3.10513	3.10406	6
366	TRINITY_DN13353_c0_g1_i1	CsuC169_52367	2.93542	2.93508	2.93192	2.47053	2.45886	2.47045	2.9104	2.90049	2.91385	6
367	TRINITY_DN19645_c0_g1_i1	Vocar.0007s0252.1.p	2.88302	2.88222	2.87581	2.53292	2.50378	2.50633	2.86193	2.85982	2.84611	6
368	TRINITY_DN20152_c0_g1_i1	Vocar.0001s1591.2.p	2.57919	2.6066	2.5948	1.76797	1.74958	1.76864	2.38698	2.37515	2.3788	7
369	TRINITY_DN2583_c0_g1_i1	Cre02.g093650.t1.2	2.59296	2.56523	2.58021	0.506505	0.20412	0.612784	1.62931	1.69232	1.63417	7
370	TRINITY_DN443_c0_g2_i1	Cre16.g671950.t1.1	2.2838	2.29671	2.29772	1.84004	1.84899	1.80113	2.24415	2.19112	2.22381	7
371	TRINITY_DN13500_c0_g1_i1	Olu231_29177	2.22986	2.21709	2.21951	1.6464	1.65677	1.65572	2.1905	2.15634	2.18221	7
372	TRINITY_DN1144_c0_g1_i1	Cre12.g542202.t1.1	2.19039	2.21021	2.21653	1.68449	1.6797	1.65706	2.29638	2.29482	2.30666	7
373	TRINITY_DN11831_c6_g1_i1	MpuCCMP1545_52995	2.21027	2.23611	2.15658	1.61469	1.62808	1.53669	2.17872	2.20812	2.20588	7
374	TRINITY_DN8897_c1_g1_i1	MspRCC299_62064	2.14665	2.14656	2.1417	1.68949	1.68895	1.70859	2.10102	2.09468	2.09444	7
375	TRINITY_DN25907_c0_g1_i1	CsuC169_65572	2.123	2.15241	2.11667	1.4387	1.43965	1.36847	2.14326	2.12087	2.13878	7
376	TRINITY_DN19763_c0_g1_i1	Cre12.g514400.t1.2	2.13293	2.1183	2.12343	1.61753	1.59516	1.60627	2.1525	2.14035	2.13818	7
377	TRINITY_DN11703_c1_g1_i1	Olu231_5960	2.12411	2.11754	2.12405	1.75906	1.74375	1.77276	2.13072	2.1474	2.15433	7
378	TRINITY_DN16443_c0_g2_i1	CsuC169_34730	2.09103	2.14054	2.11069	1.70027	1.71315	1.72189	2.05824	2.02983	2.06785	7
379	TRINITY_DN22967_c0_g1_i1	MspRCC299_60613	2.12084	2.0967	2.10758	1.78455	1.79386	1.79817	2.09163	2.10089	2.10663	7
380	TRINITY_DN4655_c0_g1_i1	CsuC169_23194	2.10113	2.05983	2.10619	1.36305	1.45423	1.3075	1.9208	1.86864	1.89276	7
381	TRINITY_DN19621_c0_g1_i1	Olu231_46073	2.09107	2.05656	2.08483	1.45924	1.49541	1.46195	2.15253	2.14358	2.14264	7
382	TRINITY_DN11863_c3_g3_i1	Vocar.0001s1223.1.p	2.05496	2.04328	2.07133	1.18526	1.18184	1.24502	2.18622	2.17806	2.1758	7
383	TRINITY_DN10928_c5_g1_i1	MspRCC299_68014	2.05496	2.01536	2.05824	0.972666	0.828015	1.18127	1.67145	1.62961	1.66614	7
384	TRINITY_DN5634_c0_g2_i1	Olu231_39438	2.04634	2.02983	2.01469	1.58206	1.55979	1.50092	1.98989	1.99822	1.97011	7
385	TRINITY_DN22875_c0_g1_i1	Olu231_30220	2.01995	2.04399	2.02156	1.56879	1.56526	1.55328	1.93556	1.94488	1.95036	7
386	TRINITY_DN8718_c0_g1_i1	Cre05.g241750.t1.2	2.00792	2.02185	2.03334	1.66172	1.68323	1.65944	2.04864	2.02193	2.02934	7
387	TRINITY_DN25708_c0_g1_i1	Vocar.0007s0267.1.p	2.01481	2.02629	1.99043	1.58104	1.59572	1.58816	2.10398	2.09944	2.1187	7
388	TRINITY_DN20149_c1_g1_i1	MpuCCMP1545_34898	2.0327	2.03137	1.96133	1.03583	1.16286	1.03383	1.62562	1.68242	1.65552	7
389	TRINITY_DN1853_c0_g1_i1	Olu231_8561	1.97772	2.03667	1.97791	1.29842	1.41263	1.38668	2.1499	2.09892	2.10633	7
390	TRINITY_DN25878_c0_g6_i1	Olu231_29177	1.98785	1.96052	1.9848	1.59395	1.56961	1.60724	1.91892	1.92469	1.92288	7
391	TRINITY_DN3186_c0_g1_i1	Vocar.0031s0098.1.p	1.95178	1.97257	1.96199	1.44592	1.44451	1.42781	2.02486	2.01632	2.01381	7
392	TRINITY_DN8519_c0_g1_i2	Vocar.0025s0188.1.p	1.92304	1.9689	1.92665	1.17551	1.17782	1.14551	1.8504	1.81974	1.87198	7
393	TRINITY_DN11831_c6_g9_i1	MpuCCMP1545_52995	1.87743	1.94498	1.96886	1.46568	1.30984	1.42423	1.94748	1.94734	1.92418	7
394	TRINITY_DN25881_c0_g1_i1	CsuC169_68289	1.92495	1.9309	1.92552	1.56074	1.57669	1.57944	1.92283	1.8984	1.90482	7
395	TRINITY_DN272_c1_g1_i1	CsuC169_17745	1.92737	1.92834	1.92195	1.31175	1.41714	1.3865	1.76193	1.78125	1.75603	7
396	TRINITY_DN10692_c0_g3_i1	MpuCCMP1545_55363	1.92319	1.93822	1.91291	1.53681	1.58827	1.57019	1.89741	1.90146	1.91397	7
397	TRINITY_DN14135_c0_g1_i1	Cre13.g569250.t1.2	1.95071	1.90309	1.89763	1.61342	1.57461	1.62377	1.93857	1.94448	1.95144	7
398	TRINITY_DN11325_c4_g1_i1	Cre12.g508644.t1.1	1.89371	1.90768	1.88762	1.47392	1.46746	1.48897	1.96909	1.94581	1.96539	7
399	TRINITY_DN11869_c6_g15_i15	Olu231_28431	1.90168	1.85058	1.90902	1.18013	1.17143	1.09691	2.04528	2.03133	2.00903	7
400	TRINITY_DN23882_c0_g1_i1	Cre04.g229948.t1.1	1.83734	1.93867	1.87887	1.27875	1.34203	1.41597	1.72214	1.74749	1.7751	7
401	TRINITY_DN9734_c0_g2_i1	CsuC169_65188	1.88127	1.87593	1.88581	1.35965	1.41061	1.38846	1.86309	1.84547	1.85333	7
402	TRINITY_DN23091_c0_g1_i1	CsuC169_15913	1.87355	1.8714	1.8957	1.38075	1.41962	1.41111	1.74453	1.77496	1.7623	7
403	TRINITY_DN2324_c0_g1_i1	MspRCC299_106965	1.86243	1.86894	1.86794	1.26174	1.28398	1.30471	1.716	1.70859	1.73046	7
404	TRINITY_DN11869_c6_g15_i11	Olu231_28431	1.76938	1.87523	1.9039	0.857332	1.00604	1.10857	1.56038	1.86988	1.72884	7
405	TRINITY_DN25867_c0_g1_i1	Cre16.g689700.t1.1	1.86623	1.79113	1.84242	1.52956	1.44264	1.47567	1.78226	1.76125	1.82646	7
406	TRINITY_DN2060_c0_g1_i1	CsuC169_54281	1.82789	1.83841	1.83308	1.50745	1.52866	1.49762	1.89851	1.90945	1.92814	7
407	TRINITY_DN19992_c0_g1_i1	Olu231_37610	1.82679	1.84173	1.82898	1.4603	1.44917	1.42651	1.8204	1.82556	1.78355	7
408	TRINITY_DN1821_c0_g1_i1	Olu231_41331	1.79789	1.81471	1.84441	1.40381	1.45378	1.37107	1.79872	1.80236	1.79092	7
409	TRINITY_DN20417_c0_g1_i1	CsuC169_34114	1.78455	1.79844	1.84329	1.44762	1.43169	1.46731	1.77137	1.77349	1.78204	7
410	TRINITY_DN8672_c0_g2_i1	Vocar.0002s0601.1.p	1.7963	1.76856	1.8355	1.44326	1.47582	1.44963	1.85193	1.83052	1.84868	7
411	TRINITY_DN23116_c0_g1_i1	Cre14.g611517.t1.1	1.74249	1.80175	1.85327	1.37144	1.40037	1.26293	1.87984	1.89818	1.74476	7
412	TRINITY_DN16504_c0_g1_i1	MpuCCMP1545_52786	1.78426	1.79351	1.80767	1.43201	1.40824	1.42456	1.83423	1.87944	1.8362	7
413	TRINITY_DN17559_c0_g1_i1	Cre01.g012150.t1.2	1.76462	1.80434	1.76879	1.20385	1.32449	1.33806	1.73424	1.69214	1.75488	7
414	TRINITY_DN20094_c0_g1_i1	Cre02.g098300.t1.2	1.75458	1.77151	1.79021	1.28803	1.33123	1.29863	1.94895	1.94978	1.95809	7
415	TRINITY_DN2031_c0_g2_i1	Olu231_41082	1.7522	1.76418	1.77721	1.35774	1.35564	1.37493	1.68142	1.71079	1.69566	7
416	TRINITY_DN10433_c0_g1_i3	Olu231_18822	1.75274	1.74343	1.76953	1.41414	1.42749	1.4183	1.88734	1.88796	1.91429	7
417	TRINITY_DN7557_c0_g1_i1	CsuC169_14300	1.75702	1.74437	1.73288	1.41464	1.41764	1.43791	1.80236	1.79588	1.79644	7
418	TRINITY_DN14307_c0_g1_i1	MspRCC299_103803	1.70638	1.71759	1.73344	1.34967	1.27277	1.27715	1.64227	1.5849	1.615	7
419	TRINITY_DN11839_c0_g1_i1	CsuC169_17392	1.68484	1.72518	1.71892	1.27021	1.19312	1.21431	1.68904	1.67559	1.64108	7
420	TRINITY_DN10265_c0_g1_i1	Cre10.g418100.t1.1	1.71825	1.67385	1.73022	1.38364	1.39393	1.4101	1.70148	1.72239	1.7532	7
421	TRINITY_DN23189_c0_g1_i1	Cre16.g671500.t1.2	1.70808	1.69775	1.71374	1.26316	1.25115	1.26975	1.62829	1.64982	1.63569	7
422	TRINITY_DN11869_c4_g1_i2	CsuC169_49395	1.7026	1.69064	1.68789	1.02036	0.994317	1.01578	1.72908	1.75982	1.73632	7
423	TRINITY_DN7561_c0_g8_i1	Cre15.g641527.t1.1	1.61172	1.65906	1.62829	1.25672	1.27898	1.2266	1.71113	1.69897	1.68664	7
424	TRINITY_DN14391_c0_g1_i1	Vocar.0083s0004.1.p	1.52699	1.65696	1.70269	1.2408	1.37162	1.34947	1.75189	1.72746	1.72272	7
425	TRINITY_DN11867_c0_g1_i5	MspRCC299_107347	1.69223	1.69566	1.67431	1.13418	1.16435	1.16346	0.62634	0.703291	0.622214	8
426	TRINITY_DN10812_c0_g1_i2	CsuC169_13916	1.61595	1.66605	1.67788	1.1682	1.11025	1.17667	1.54407	1.59966	1.58535	8
427	TRINITY_DN11314_c1_g1_i1	Vocar.0042s0012.1.p	1.60054	1.66058	1.66332	1.0892	1.01536	0.960946	1.68287	1.60617	1.63659	8
428	TRINITY_DN4238_c0_g1_i1	CsuC169_29203	1.64885	1.61204	1.63488	1.18752	1.12872	1.1529	1.58058	1.61034	1.5753	8
429	TRINITY_DN13480_c0_g1_i1	Olu231_29981	1.5885	1.58058	1.63327	1.03782	1.03743	1.04258	1.55835	1.55955	1.57669	8
430	TRINITY_DN3144_c0_g1_i1	Vocar.0024s0226.1.p	1.5904	1.60831	1.57078	1.21032	1.22994	1.19145	1.53719	1.55449	1.52763	8
431	TRINITY_DN11335_c2_g1_i1	CsuC169_63212	1.59901	1.59715	1.56773	1.17811	1.11528	1.09864	1.55763	1.47857	1.46776	8
432	TRINITY_DN2535_c0_g1_i1	Cre02.g092850.t1.2	1.58659	1.62747	1.52218	1.26174	1.27898	1.1232	1.61268	1.66266	1.58659	8
433	TRINITY_DN11871_c1_g10_i2	Cre01.g042150.t1.1	1.63063	1.55907	1.52802	0.920123	0.946452	1.01157	1.4915	1.57841	1.53237	8
434	TRINITY_DN10992_c0_g2_i1	Olu231_32074	1.58297	1.53466	1.55787	0.899821	0.876795	1.02325	1.49541	1.5753	1.49052	8
435	TRINITY_DN20559_c0_g1_i1	CsuC169_46214	1.52943	1.5924	1.5463	1.03423	1.14891	1.13988	1.63185	1.54617	1.54814	8
436	TRINITY_DN11655_c0_g2_i1	CsuC169_25157	1.5437	1.60681	1.50556	1.02243	0.953276	1.01578	1.50037	1.54506	1.47041	8
437	TRINITY_DN11152_c0_g1_i1	Olu231_26628	1.48344	1.56761	1.57194	1.07628	1.10585	1.10278	1.42177	1.44669	1.48714	8
438	TRINITY_DN10636_c0_g1_i1	CsuC169_13471	1.61742	1.51442	1.48558	1.21352	1.00903	0.961421	1.44028	1.47914	1.42193	8
439	TRINITY_DN68_c0_g2_i1	MspRCC299_87061	1.54357	1.54753	1.52297	1.14208	1.13513	1.26007	1.46938	1.52827	1.48883	8
440	TRINITY_DN26021_c0_g1_i1	CsuC169_35346	1.55461	1.52035	1.51996	1.12123	1.03383	1.02366	1.50297	1.52815	1.53326	8
441	TRINITY_DN10939_c0_g2_i2	MpuCCMP1545_17474	1.52218	1.51904	1.55157	1.07882	1.03222	1.0306	1.43072	1.34831	1.37676	8
442	TRINITY_DN1919_c1_g1_i1	Cre17.g725650.t1.1	1.56313	1.50051	1.52866	1.02857	1.07482	0.976808	1.4627	1.47349	1.48444	8
443	TRINITY_DN22766_c0_g1_i1	MpuCCMP1545_40965	1.49178	1.54506	1.51799	1.17085	1.10243	1.12123	1.50352	1.52179	1.54345	8
444	TRINITY_DN9833_c0_g2_i1	MpuCCMP1545_56310	1.53161	1.51415	1.49513	0.984077	1.02408	1.0162	1.40976	1.40295	1.3543	8
445	TRINITY_DN10423_c0_g2_i1	MpuCCMP1545_54875	1.51001	1.49513	1.5164	0.608526	0.618048	0.638489	1.61805	1.60401	1.63769	8
446	TRINITY_DN11867_c0_g1_i11	Olu231_30000	1.48671	1.48402	1.49388	1.00561	1.01199	0.995196	0.600973	0.542825	0.614897	8
447	TRINITY_DN14551_c0_g1_i1	CsuC169_26256	1.49164	1.51733	1.4484	0.96895	1.08386	1.02776	1.45743	1.44948	1.41027	8
448	TRINITY_DN8416_c1_g1_i1	Vocar.0001s0864.1.p	1.47871	1.46894	1.49707	0.990339	0.984077	1.02077	1.41162	1.33001	1.42911	8
449	TRINITY_DN11333_c1_g1_i5	Vocar.0020s0089.1.p	1.41631	1.41581	1.59406	1.00217	0.914872	1.04649	1.33945	1.36791	1.39305	8
450	TRINITY_DN9148_c0_g2_i1	Vocar.0015s0277.1.p	1.45849	1.44514	1.51574	1.07335	1.06333	1.14114	1.47158	1.39881	1.44855	8
451	TRINITY_DN11850_c1_g2_i2	CsuC169_60937	1.48287	1.45561	1.46672	0.645422	0.586587	0.647383	1.51481	1.49136	1.47654	8
452	TRINITY_DN9716_c4_g1_i1	CsuC169_38516	1.4442	1.45818	1.49886	1.17811	1.13925	1.1726	1.59671	1.59791	1.55618	8
453	TRINITY_DN10350_c0_g2_i2	MspRCC299_62693	1.44012	1.46359	1.46285	0.989895	1.0026	0.958564	1.55316	1.54033	1.56585	8
454	TRINITY_DN10867_c2_g1_i1	Cre06.g296750.t1.2	1.42635	1.46687	1.4633	1.13065	1.13033	1.18041	1.47727	1.47422	1.48487	8
455	TRINITY_DN8451_c1_g1_i1	MspRCC299_56207	1.47334	1.4504	1.40909	0.800717	0.687529	0.887617	1.30059	1.22089	1.27254	8
456	TRINITY_DN7869_c0_g1_i1	CsuC169_65820	1.44467	1.42292	1.42878	1.04649	1.03181	0.994317	1.30835	1.39322	1.34025	8
457	TRINITY_DN4487_c0_g1_i1	CsuC169_36628	1.46627	1.38435	1.43728	1.1486	1.13194	0.940018	1.49318	1.32756	1.38256	8
458	TRINITY_DN7879_c0_g1_i1	MspRCC299_54634	1.41481	1.44201	1.42472	0.945961	0.928908	0.83187	1.45894	1.34084	1.35545	8
459	TRINITY_DN23387_c0_g1_i1	MpuCCMP1545_176021	1.41681	1.44901	1.38596	1.00689	1.04297	0.921166	1.63347	1.60991	1.61847	8
460	TRINITY_DN6877_c0_g1_i2	Vocar.0028s0062.1.p	1.43185	1.40552	1.41263	0.973128	0.957607	1.00087	1.33021	1.29469	1.30255	8
461	TRINITY_DN11867_c0_g1_i3	CsuC169_39545	1.39358	1.45803	1.38382	1.03181	1.0607	1.05652	0.578639	0.824776	0.679428	8
462	TRINITY_DN26534_c0_g1_i1	MpuCCMP1545_160104	1.43664	1.44217	1.34733	0.78746	0.838849	0.923244	1.30103	1.27715	1.26834	8
463	TRINITY_DN5459_c0_g1_i1	CsuC169_38412	1.43473	1.38668	1.39915	0.82866	0.656098	0.710117	1.2403	1.33062	1.20385	8
464	TRINITY_DN8477_c0_g2_i1	Cre16.g694750.t1.2	1.40858	1.40312	1.3784	0.639486	0.596597	0.693727	1.51308	1.48058	1.52349	8
465	TRINITY_DN1652_c1_g1_i1	MspRCC299_79584	1.38917	1.34616	1.42732	0.777427	0.980003	0.876795	1.24797	1.22453	1.16938	8
466	TRINITY_DN819_c2_g1_i1	MspRCC299_84188	1.38112	1.40637	1.36511	1.10687	1.00475	1.12024	1.46923	1.38382	1.3742	8
467	TRINITY_DN4666_c0_g1_i1	Vocar.0032s0066.2.p	1.37291	1.45667	1.28646	0.965672	0.925312	1.05038	1.44654	1.42586	1.28194	8
468	TRINITY_DN9128_c0_g1_i1	CsuC169_14218	1.37512	1.35965	1.35507	1.00945	0.979548	0.992995	1.31323	1.39393	1.37749	8
469	TRINITY_DN16910_c0_g1_i1	MpuCCMP1545_31878	1.35603	1.37712	1.3251	1.05154	1.01578	1.0187	1.39777	1.44467	1.38846	8
470	TRINITY_DN10878_c3_g1_i1	MspRCC299_64131	1.29048	1.39985	1.34967	0.898176	0.804139	0.836324	1.24895	1.19535	1.23603	8
471	TRINITY_DN11048_c4_g1_i1	CsuC169_65142	1.40756	1.30899	1.2833	1.16761	0.913814	0.944976	1.44122	1.35507	1.36361	8
472	TRINITY_DN7610_c0_g3_i1	CsuC169_28627	1.30856	1.35411	1.32552	0.940516	1.04999	0.956168	1.36885	1.40586	1.3438	8
473	TRINITY_DN11124_c2_g1_i1	MspRCC299_71611	1.34282	1.31785	1.31429	0.989895	1.01242	0.941511	1.45071	1.42045	1.40739	8
474	TRINITY_DN11569_c0_g1_i2	CsuC169_64092	1.27944	1.35392	1.31765	0.666518	0.857332	0.87564	1.22866	1.20925	1.23855	8
475	TRINITY_DN11866_c0_g1_i1	CsuC169_66698	1.31911	1.32098	1.30878	0.456366	0.359835	0.495544	1.41027	1.3294	1.40671	8
476	TRINITY_DN11150_c0_g1_i8	CsuC169_30369	1.28758	1.37273	1.28735	0.701568	0.807535	0.840733	1.14799	1.12057	1.24822	8
477	TRINITY_DN8664_c0_g1_i1	MspRCC299_113339	1.31785	1.26079	1.34753	0.95376	0.833784	0.97174	1.5227	1.48259	1.51188	8
478	TRINITY_DN8530_c0_g1_i1	CsuC169_45967	1.31218	1.29601	1.28601	0.96708	0.982271	0.928396	1.48813	1.49831	1.50106	8
479	TRINITY_DN11855_c3_g16_i1	Olu231_18701	1.26174	1.29732	1.29798	0.450249	0.359835	0.296665	1.3904	1.43632	1.43104	8
480	TRINITY_DN10203_c0_g1_i1	Vocar.0005s0487.1.p	1.24428	1.32305	1.27967	0.96895	0.985426	0.990783	1.38917	1.4128	1.3969	8
481	TRINITY_DN372_c1_g1_i1	CsuC169_41549	1.27738	1.26811	1.29535	0.783904	0.810904	0.822168	1.21669	1.22917	1.276	8
482	TRINITY_DN12277_c0_g1_i1	CsuC169_24411	1.26764	1.26905	1.30016	0.708421	0.620136	0.705864	1.09726	1.06107	1.0693	8
483	TRINITY_DN22993_c0_g1_i1	CsuC169_34877	1.25648	1.28126	1.27231	0.978181	0.945961	0.909556	1.46389	1.44809	1.4128	8
484	TRINITY_DN11791_c0_g1_i6	Vocar.0014s0171.2.p	1.29425	1.24428	1.24576	0.474216	0.318063	0.344392	1.41979	1.39742	1.40739	8
485	TRINITY_DN23393_c0_g1_i1	Olu231_35452	1.23754	1.25164	1.28307	0.888741	0.754348	0.763428	1.25816	1.2388	1.20112	8
486	TRINITY_DN11672_c0_g1_i1	Cre06.g260650.t1.1	1.22686	1.22917	1.27692	0.887617	0.845718	0.552668	1.31471	1.35411	1.3941	8
487	TRINITY_DN11869_c6_g15_i12	Olu231_28431	1.20602	1.13735	1.37985	0.811575	0.793092	0.704151	1.02612	1.25744	1.21643	8
488	TRINITY_DN10468_c0_g3_i1	CsuC169_13584	1.29885	1.28421	1.13988	0.821514	0.733999	0.802089	1.18013	1.15655	1.1014	8
489	TRINITY_DN46_c0_g1_i1	Cre17.g700950.t1.2	1.29623	1.18441	1.22246	0.947924	0.87564	0.926342	1.40671	1.37712	1.47465	8
490	TRINITY_DN11780_c3_g5_i1	MpuCCMP1545_154101	1.23147	1.21005	1.25816	0.764176	0.789581	0.846337	1.11827	1.13862	1.11227	8
491	TRINITY_DN17241_c0_g2_i1	Olu231_10175	1.24993	1.24105	1.20817	0.812913	0.726727	0.715167	1.17638	1.21085	1.14176	8
492	TRINITY_DN13396_c1_g3_i1	Cre08.g358900.t1.2	1.22634	1.21906	1.25091	0.666518	0.780317	0.691965	1.24625	1.25212	1.16316	8
493	TRINITY_DN10442_c0_g1_i2	Olu231_27765	1.15534	1.24329	1.29248	1.0026	0.735599	0.856729	1.30211	1.27898	1.3251	8
494	TRINITY_DN12287_c0_g1_i1	MspRCC299_107000	1.16316	1.28914	1.17869	0.873321	0.85309	0.834421	1.18667	1.2266	1.2413	8
495	TRINITY_DN8154_c0_g2_i3	MspRCC299_99714	1.16406	1.233	1.23274	0.671173	0.638489	0.686636	1.19089	1.15715	1.11694	8
496	TRINITY_DN11665_c0_g1_i1	MspRCC299_91707	1.21005	1.26928	1.12646	0.914343	0.840733	0.93902	1.4188	1.4748	1.4188	8
497	TRINITY_DN23583_c0_g1_i1	Cre10.g437150.t1.2	1.24576	1.18639	1.17173	0.770852	0.908485	0.929419	1.17754	1.25479	1.23274	8
498	TRINITY_DN22977_c1_g1_i1	CsuC169_14483	1.14983	1.13194	1.3218	0.830589	0.635484	0.731589	1.09864	1.08955	1.06707	8
499	TRINITY_DN8361_c0_g3_i2	CsuC169_53924	1.14019	1.24179	1.19229	0.173186	0.854306	0.780317	1.13925	1.13322	1.14457	8
500	TRINITY_DN23567_c0_g1_i1	MpuCCMP1545_143994	1.15137	1.1726	1.24378	0.79379	0.793092	0.760422	1.20602	1.19005	1.09237	8
501	TRINITY_DN3625_c0_g2_i1	MpuCCMP1545_52167	1.19975	1.17493	1.16197	0.746634	0.534026	0.835691	1.12516	1.16554	1.17667	8
502	TRINITY_DN5819_c0_g2_i1	Cre17.g719522.t1.2	1.13925	1.21085	1.13545	0.778151	0.708421	0.579784	1.0406	1.11227	1.086	8
503	TRINITY_DN4498_c0_g1_i1	Olu231_8015	1.21932	1.13988	1.12024	0.741939	0.698101	0.793092	1.17696	1.06145	1.10037	8
504	TRINITY_DN12254_c0_g1_i1	MspRCC299_55947	1.15897	1.1486	1.16167	0.683947	0.755112	0.920123	1.1529	1.15776	1.12937	8
505	TRINITY_DN26471_c0_g1_i1	MpuCCMP1545_193067	1.16584	1.16227	1.12024	0.773786	0.855519	0.74351	1.19479	1.233	1.23223	8
506	TRINITY_DN4622_c0_g1_i3	Cre01.g012150.t1.2	1.17435	1.21192	1.03623	0.647383	0.4843	0.613842	1.11991	1.25188	1.19061	8
507	TRINITY_DN9766_c0_g4_i1	Vocar.0019s0141.1.p	1.1383	1.15866	1.1176	0.718502	0.748188	0.768638	1.2222	1.21511	1.14675	8
508	TRINITY_DN6904_c0_g1_i1	CsuC169_37091	1.09447	1.10755	1.12905	0.733999	0.737987	0.788168	1.0086	1.09412	1.06183	8
509	TRINITY_DN10773_c2_g3_i4	Cre03.g201300.t1.1	0.998695	1.04021	1.08171	0.466868	0.552668	0.744293	1.28194	1.26269	1.31973	8
510	TRINITY_DN14115_c0_g1_i1	MpuCCMP1545_36034	0.954725	1.04415	1.05576	0.62941	0.700704	0.64836	1.40773	1.39129	1.38364	8
511	TRINITY_DN11866_c4_g1_i1	CsuC169_49367	1.22141	1.22324	1.25018	0.332438	0.376577	0.278754	1.22917	1.13065	1.16017	9
512	TRINITY_DN11869_c6_g15_i9	Olu231_28431	1.32346	1.13098	1.13418	0.232996	0.382017	0.673942	1.1934	0.974972	1.38686	9
513	TRINITY_DN27209_c0_g1_i1	Cre02.g113200.t1.1	1.06032	1.20763	1.18099	0.612784	0.506505	0.640481	1.09656	1.15776	1.02531	9
514	TRINITY_DN7023_c0_g1_i3	Vocar.0053s0002.1.p	1.07225	1.06408	1.2492	0.578639	0.655138	0.466868	0.933993	0.823474	1.07115	9
515	TRINITY_DN6488_c0_g1_i1	CsuC169_47154	1.08849	1.08955	1.12418	0.424882	0.673942	0.313867	1.02979	0.97635	1.06595	9
516	TRINITY_DN16645_c0_g1_i1	Olu231_28434	1.09933	1.12024	1.07188	0.240549	0.305351	0.357935	1.10823	1.19061	1.19368	9
517	TRINITY_DN8480_c0_g2_i2	MspRCC299_81258	1.0249	1.13226	1.1186	0.456366	0.359835	0.509203	0.921686	0.794488	0.875061	9
518	TRINITY_DN11515_c1_g3_i1	Cre06.g277550.t1.2	0.93852	1.07115	1.22037	0.633468	0.457882	0.641474	0.904716	1.05461	1.05192	9
519	TRINITY_DN10389_c0_g1_i1	CsuC169_65256	1.05154	1.07482	1.09272	0.751279	0.645422	0.670246	1.08458	1.09202	1.09377	9
520	TRINITY_DN11829_c0_g1_i1	CsuC169_65707	1.15076	1.02243	1.04493	0.561101	0.658965	0.692847	1.16047	1.14145	1.07954	9
521	TRINITY_DN5949_c1_g1_i3	CsuC169_49195	1.04611	1.01745	1.15351	0.469822	0.561101	0.514548	1.01115	1.02119	1.0249	9
522	TRINITY_DN8069_c1_g1_i1	MspRCC299_56124	1.23754	0.886491	1.06296	0.587711	0.721811	0.243038	0.977266	0.79379	0.862728	9
523	TRINITY_DN11655_c0_g3_i4	Vocar.0062s0021.1.p	1.05956	1.01368	1.07335	0.383815	0.613842	0.586587	0.837588	0.950365	0.893762	9
524	TRINITY_DN7333_c0_g1_i1	Vocar.0001s1307.1.p	1.14922	0.996949	0.993877	0.621176	0.450249	0.313867	0.959518	1.11594	0.93902	9
525	TRINITY_DN10419_c0_g1_i3	Cre05.g241650.t1.1	1.01578	1.09933	0.998259	0.563481	0.740363	0.733999	0.950365	1.00303	1.04415	9
526	TRINITY_DN11728_c0_g1_i6	MpuCCMP1545_58097	1.06221	1.04415	0.95376	0.644439	0.326336	0.752816	0.96895	0.940516	0.876795	9
527	TRINITY_DN9892_c2_g1_i1	CsuC169_65235	0.938019	1.1209	0.985875	0.569374	0.298853	0.40654	0.882525	0.807535	0.881955	9
528	TRINITY_DN11220_c0_g1_i6	CsuC169_60381	0.893207	1.13258	1.01452	0.08636	0.158362	0.419956	0.937016	1.0026	0.979548	9
529	TRINITY_DN11220_c0_g1_i11	CsuC169_60381	1.0835	0.962369	0.981366	0.356026	0.296665	0.201397	1.09307	0.998695	0.994317	9
530	TRINITY_DN1652_c1_g2_i1	MspRCC299_79584	1.08386	1.0026	0.939519	0.50515	0.583199	0.50515	0.980458	0.881955	0.958564	9
531	TRINITY_DN26516_c0_g1_i1	Olu231_35452	0.972203	1.03463	1.00604	0.555094	0.378398	0.143015	0.961421	0.893762	0.981819	9
532	TRINITY_DN9955_c0_g1_i3	CsuC169_67393	0.974512	0.928908	1.10312	0.657056	0.414973	0.44248	1.0026	1.00689	1.13386	9
533	TRINITY_DN9597_c0_g1_i1	CsuC169_47143	1.06371	0.936514	0.98945	0.521138	0.636488	0.457882	0.947434	0.807535	0.871573	9
534	TRINITY_DN11693_c0_g2_i1	Cre13.g574150.t1.1	0.880242	0.895975	1.21059	0.352183	0.350248	-0.221849	0.955688	0.943	1.01578	9
535	TRINITY_DN8465_c0_g1_i2	Cre02.g105900.t1.2	0.943495	0.974972	1.0667	0.768638	0.326336	0.303196	0.880242	0.85309	1.03822	9
536	TRINITY_DN10231_c1_g1_i3	Cre14.g623800.t1.1	1.04179	1.08386	0.829304	0.222716	0.638489	0.715167	1.07882	0.951823	0.845098	9
537	TRINITY_DN5928_c0_g1_i1	Olu231_35503	0.922206	0.962843	1.00903	0.657056	0.697229	0.578639	1.09202	1.07078	1.07335	9
538	TRINITY_DN11353_c1_g1_i8	CsuC169_17393	1.02119	0.783189	1.07628	0.607455	0.320146	0.460898	0.846337	0.820201	0.696356	9
539	TRINITY_DN17498_c0_g1_i1	MpuCCMP1545_154863	0.909021	0.928396	1.01368	0.580925	0.419956	0.401401	0.904716	0.923244	0.746634	9
540	TRINITY_DN6926_c0_g6_i1	Olu231_50535	1.00303	0.884795	0.941511	0.603144	0.525045	0.471292	0.867467	0.972203	0.848189	9
541	TRINITY_DN3464_c0_g1_i1	Vocar.0043s0006.1.p	1.00043	1.00217	0.824776	0.201397	0.463893	0.447158	0.829304	0.823474	0.752048	9
542	TRINITY_DN760_c0_g1_i1	MspRCC299_85283	0.924796	0.96895	0.927883	0.462398	0.495544	0.471292	1.19424	1.13322	1.15776	9
543	TRINITY_DN17440_c0_g1_i1	Olu231_88482	0.788875	1.01115	1.01072	0.559907	0.460898	0.338456	0.812245	0.766413	1.01452	9
544	TRINITY_DN11777_c8_g1_i2	CsuC169_63293	1.02531	0.97635	0.804821	0.661813	0.536558	0.642465	0.958086	0.965202	0.909556	9
545	TRINITY_DN21515_c0_g1_i1	CsuC169_11750	0.80618	0.951338	1.00732	0.522444	0.217484	0.222716	0.929419	0.927883	1.07918	9
546	TRINITY_DN11094_c0_g2_i2	Cre02.g109250.t1.1	0.955207	0.909021	0.893762	0.340444	0.340444	0.33646	0.78746	0.878522	0.936011	9
547	TRINITY_DN289_c0_g1_i2	CsuC169_28627	1.0892	0.85187	0.766413	0.389166	0.40654	0.322219	0.992111	0.929419	1.0306	9
548	TRINITY_DN8744_c0_g1_i2	MspRCC299_57920	0.805501	0.922206	0.967548	0.421604	0.252853	0.40824	0.832509	0.740363	0.749736	9
549	TRINITY_DN11869_c6_g15_i13	Olu231_28431	0.845098	0.988559	0.843855	0.290035	0.579784	0.10721	1.07773	0.932474	1.12353	9
550	TRINITY_DN11559_c0_g2_i6	Olu231_29397	0.979093	0.934498	0.751279	0.146128	0.359835	0.502427	0.754348	0.720159	0.840733	9
551	TRINITY_DN10773_c2_g3_i5	Cre03.g201300.t1.1	0.97635	0.883093	0.797268	0.575188	0.453318	0.348305	1.13226	1.12613	1.00475	9
552	TRINITY_DN11777_c8_g1_i3	CsuC169_48903	0.751279	0.924279	0.967548	0.283301	0.475671	0.269513	0.691965	0.636488	0.667453	9
553	TRINITY_DN6937_c0_g1_i1	Cre06.g260650.t1.1	0.871573	0.91803	0.840106	0.445604	0.414973	0.404834	0.850033	0.93044	0.959518	9
554	TRINITY_DN11411_c2_g1_i6	MspRCC299_103799	0.744293	0.900913	0.895423	-0.102373	0.225309	0.518514	0.653213	0.663701	0.673021	9
555	TRINITY_DN3921_c0_g2_i1	MspRCC299_85283	0.729165	0.855519	0.923244	0.371068	0.1959	0.456366	0.996074	1.00903	0.983175	9
556	TRINITY_DN1372_c0_g2_i1	Olu231_6517	0.943495	0.80618	0.682145	0.307496	0.292256	0.499687	0.71433	0.845098	0.800717	9
557	TRINITY_DN11316_c2_g1_i1	MspRCC299_80830	0.824126	0.681241	0.866287	-0.036212	0.344392	0.365488	0.906874	0.933993	0.820858	9
558	TRINITY_DN240_c0_g1_i1	Cre12.g547750.t1.2	0.83123	0.764923	0.758912	0.173186	0.399674	0.338456	0.550228	0.749736	0.711807	9
559	TRINITY_DN11478_c0_g1_i1	CsuC169_56571	0.751279	0.808886	0.788875	0.209515	0.255273	0.120574	0.859739	0.829947	0.818885	9
560	TRINITY_DN7636_c0_g1_i2	Cre12.g537500.t1.1	0.715167	0.817565	0.79796	0.597695	0.176091	0.457882	0.912753	0.747412	0.967548	9
561	TRINITY_DN18737_c0_g1_i1	MpuCCMP1545_182838	0.829304	0.775246	0.68842	0.214844	0.409933	0.40824	0.927883	0.9154	0.977266	9
562	TRINITY_DN9196_c0_g1_i4	Vocar.0057s0048.1.p	0.842609	0.755875	0.691081	0.307496	0.498311	-0.040959	0.61066	0.588832	0.713491	9
563	TRINITY_DN10992_c0_g1_i1	Olu231_32074	0.725095	0.845718	0.70927	0.276462	0.056905	-0.337242	0.760422	0.552668	0.816241	9
564	TRINITY_DN11698_c0_g3_i4	Vocar.0001s0026.2.p	0.609594	0.839478	0.828015	0.230449	0.352183	-0.09691	0.872156	0.722634	0.506505	9
565	TRINITY_DN10812_c0_g1_i1	CsuC169_13916	0.788875	0.759668	0.725912	0.075547	0.531479	0.041393	0.795185	0.572872	0.720986	9
566	TRINITY_DN10635_c0_g2_i1	Vocar.0001s1051.2.p	0.691081	0.781037	0.675778	0.158362	0.245513	0.075547	0.764176	0.779596	0.882525	9
567	TRINITY_DN11220_c0_g1_i15	CsuC169_60381	0.617	0.761176	0.764176	0.176091	0.436163	0.230449	0.923244	0.883661	0.918555	9
568	TRINITY_DN11717_c2_g1_i1	CsuC169_17911	0.63749	0.850033	0.654177	0.201397	0.330414	0.298853	0.654177	0.814913	0.517196	9
569	TRINITY_DN11314_c1_g2_i1	Vocar.0042s0012.1.p	0.687529	0.79379	0.655138	0.340444	0.240549	0.222716	0.804139	0.605305	0.558709	9
570	TRINITY_DN11220_c0_g1_i3	CsuC169_60381	0.733197	0.633468	0.683047	0.346353	0.161368	0.071882	0.905256	0.820858	0.850033	9
571	TRINITY_DN7810_c0_g1_i2	Vocar.0021s0157.1.p	0.821514	0.553883	0.620136	-0.21467	-0.221849	0.383815	0.706718	0.644439	0.926857	9
572	TRINITY_DN3354_c0_g1_i1	Vocar.0001s1224.2.p	0.736397	0.683947	0.550228	0.25042	-0.113509	0.257679	0.821514	0.923762	0.806858	9
573	TRINITY_DN10956_c1_g1_i1	MpuCCMP1545_55990	0.587711	0.624282	0.686636	0.060698	0.235528	0.232996	0.691081	0.600973	0.661813	9
574	TRINITY_DN15067_c0_g1_i1	MspRCC299_85283	0.612784	0.613842	0.618048	0.130334	0.238046	0.480007	0.931458	0.975432	0.890421	9
575	TRINITY_DN11352_c0_g2_i1	CsuC169_68188	0.932474	0.988559	0.888179	0.017033	-0.236572	0.060698	-0.619789	-0.619789	-0.420216	10
576	TRINITY_DN11352_c0_g1_i1	CsuC169_39545	0.98945	0.823474	0.92993	-0.075721	-0.05061	-0.136677	-0.619789	-0.318759	-0.318759	10
577	TRINITY_DN11300_c0_g1_i1	MpuCCMP1545_154004	0.522444	0.475671	0.717671	0.012837	0.012837	-0.619789	0.383815	0.170262	0.390935	10
578	TRINITY_DN11791_c0_g1_i2	Cre03.g144284.t1.1	0.670246	0.440909	0.567026	-0.49485	-0.920819	-1.09691	0.557507	0.628389	0.348305	10
579	TRINITY_DN11311_c0_g2_i1	Vocar.0001s0806.1.p	0.557507	0.494155	0.545307	-0.455932	-0.823909	-0.60206	0.558709	0.607455	0.574031	10
580	TRINITY_DN10566_c0_g1_i2	MspRCC299_77343	0.536558	0.568202	0.418301	0.167317	0.212188	0.071882	0.451786	0.558709	0.502427	10
581	TRINITY_DN9625_c1_g1_i1	Vocar.0028s0079.1.p	0.303196	0.631444	0.580925	-0.173925	0.041393	-0.19382	0.40654	0.399674	0.230449	10
582	TRINITY_DN10908_c0_g1_i5	Cre10.g449050.t1.2	0.389166	0.592177	0.409933	-0.318759	-0.004365	-0.05061	1.03941	0.881955	0.781037	10
583	TRINITY_DN345_c0_g1_i1	CsuC169_1016	0.574031	0.31597	0.374748	0.193125	-0.09691	-0.29243	0.338456	0.369216	0.320146	10
584	TRINITY_DN11360_c0_g1_i1	CsuC169_30425	0.350248	0.389166	0.485721	0.08636	-0.013228	-0.013228	0.558709	0.737193	0.767898	10
585	TRINITY_DN5471_c0_g1_i1	Vocar.0001s0931.1.p	0.374748	0.376577	0.155336	-0.040959	-0.040959	-0.040959	0.255273	0.432969	0.352183	10
586	TRINITY_DN11568_c1_g7_i2	Cre09.g401256.t1.1	0.11059	0.262451	0.311754	-0.221849	-0.161151	-0.468521	0.501059	0.472756	0.371068	10
587	TRINITY_DN11220_c0_g1_i13	CsuC169_60381	0.064458	0.247973	0.214844	-0.886057	-0.408935	-0.431798	0.167317	0.167317	0.399674	10
588	TRINITY_DN11220_c0_g1_i8	CsuC169_60381	0.08636	0.133539	0.127105	-0.677781	-0.387216	-0.721246	0.346353	0.238046	0.340444	10
589	TRINITY_DN5935_c0_g1_i1	MpuCCMP1545_40264	0.060698	0.089905	-0.05061	-0.275724	-0.229148	-0.376751	0.285557	0.190332	0.240549	10
