# Supplementary material for: Phosphorus-Induced Lipid Class Alteration Revealed by Lipidomic and Transcriptomic Profiling in Oleaginous Microalga Nannochloropsis sp. PJ12
Source: Mar Drugs. 2019 Sep 3;17(9):519. doi: 10.3390/md17090519 (PMC6780086; doi:10.3390/md17090519)
Supplement: Supplementary file 1 [file marinedrugs-17-00519-s001.zip › Supplementary File/SupTableS4.xlsx]

## Sheet: Sheet1
Table S4. KEGG metabolic pathway enrichment
G1-5	G1-5_342	all_7140	FC		Pway
P00270	6	51	2.45614	0.03774	Cysteine and methionine metabolism	Amino acid metabolism
G6-10	G6-10_247	all_7140	FC	p-value	Pway	Pathway_class
P00280	49	49	28.9069	2.2e-16	Valine, leucine and isoleucine degradation	Amino acid metabolism
P00520	41	41	28.9069	2.2e-16	Amino sugar and nucleotide sugar metabolism	Carbohydrate metabolism
P00480	33	33	28.9069	2.2e-16	Glutathione metabolism	Metabolism of other amino acids
P00020	32	32	28.9069	2.2e-16	Citrate cycle (TCA cycle)	Carbohydrate metabolism
P00640	28	28	28.9069	2.2e-16	Propanoate metabolism	Carbohydrate metabolism
P00920	23	23	28.9069	2.2e-16	Sulfur metabolism	Energy metabolism
P00100	23	23	28.9069	2.2e-16	Steroid biosynthesis	Lipid metabolism
P00500	20	20	28.9069	2.2e-16	Starch and sucrose metabolism	Carbohydrate metabolism
P00770	20	20	28.9069	2.2e-16	Pantothenate and CoA biosynthesis	Metabolism of cofactors and vitamins
P00450	20	20	28.9069	2.2e-16	Selenocompound metabolism	Metabolism of other amino acids
P00780	19	19	28.9069	2.2e-16	Biotin metabolism	Metabolism of cofactors and vitamins
P00906	19	19	28.9069	2.2e-16	Carotenoid biosynthesis	Metabolism of terpenoids and polyketides
P00290	16	16	28.9069	2.384e-16	Valine, leucine and isoleucine biosynthesis	Amino acid metabolism
P00040	16	16	28.9069	2.384e-16	Pentose and glucuronate interconversions	Carbohydrate metabolism
P00730	16	16	28.9069	2.384e-16	Thiamine metabolism	Metabolism of cofactors and vitamins
P00740	16	16	28.9069	2.384e-16	Riboflavin metabolism	Metabolism of cofactors and vitamins
P00910	15	15	28.9069	2.065e-15	Nitrogen metabolism	Energy metabolism
P00563	15	15	28.9069	2.065e-15	Glycosylphosphatidylinositol(GPI)-anchor biosynthesis	Glycan biosynthesis and metabolism
P00760	15	15	28.9069	2.065e-15	Nicotinate and nicotinamide metabolism	Metabolism of cofactors and vitamins
P00340	14	14	28.9069	1.788e-14	Histidine metabolism	Amino acid metabolism
P00196	14	14	28.9069	1.788e-14	Photosynthesis - antenna proteins	Energy metabolism
P00590	14	14	28.9069	1.788e-14	Arachidonic acid metabolism	Lipid metabolism
P00670	14	14	28.9069	1.788e-14	One carbon pool by folate	Metabolism of cofactors and vitamins
P00232	8	8	28.9069	7.617e-09	Caffeine metabolism	Biosynthesis of other secondary metabolites
P00261	8	8	28.9069	7.617e-09	Monobactam biosynthesis	Biosynthesis of other secondary metabolites
P00940	8	8	28.9069	7.617e-09	Phenylpropanoid biosynthesis	Biosynthesis of other secondary metabolites
P00565	8	8	28.9069	7.617e-09	Ether lipid metabolism	Lipid metabolism
P00980	7	7	28.9069	6.67e-08	Metabolism of xenobiotics by cytochrome P450	Xenobiotics biodegradation and metabolism
P00521	5	5	28.9069	5.24e-06	Streptomycin biosynthesis	Biosynthesis of other secondary metabolites
P00591	5	5	28.9069	5.24e-06	Linoleic acid metabolism	Lipid metabolism
P00750	5	5	28.9069	5.24e-06	Vitamin B6 metabolism	Metabolism of cofactors and vitamins
P00785	5	5	28.9069	5.24e-06	Lipoic acid metabolism	Metabolism of cofactors and vitamins
P00643	5	5	28.9069	5.24e-06	Styrene degradation	Xenobiotics biodegradation and metabolism
P00791	5	5	28.9069	5.24e-06	Atrazine degradation	Xenobiotics biodegradation and metabolism
P00982	5	5	28.9069	5.24e-06	Drug metabolism - cytochrome P450	Xenobiotics biodegradation and metabolism
P00061	34	34	28.9069	2.2e-16	Fatty acid biosynthesis	Lipid metabolism
P00330	26	26	28.9069	2.2e-16	Arginine and proline metabolism	Amino acid metabolism
P00220	25	25	28.9069	2.2e-16	Arginine biosynthesis	Amino acid metabolism
P00410	22	22	28.9069	2.2e-16	beta-Alanine metabolism	Metabolism of other amino acids
P00052	17	17	28.9069	2.2e-16	Galactose metabolism	Carbohydrate metabolism
P00600	13	13	28.9069	1.547e-13	Sphingolipid metabolism	Lipid metabolism
P00333	12	12	28.9069	1.339e-12	Prodigiosin biosyntheses	Biosynthesis of other secondary metabolites
P00195	12	12	28.9069	1.339e-12	Photosynthesis	Energy metabolism
P00300	11	11	28.9069	1.16e-11	Lysine biosynthesis	Amino acid metabolism
P00650	11	11	28.9069	1.16e-11	Butanoate metabolism	Carbohydrate metabolism
P00511	11	11	28.9069	1.16e-11	Other glycan degradation	Glycan biosynthesis and metabolism
P00030	38	39	28.1657	2.2e-16	Pentose phosphate pathway	Carbohydrate metabolism
P00250	32	33	28.0309	2.2e-16	Alanine, aspartate and glutamate metabolism	Amino acid metabolism
P00230	125	129	28.0105	2.2e-16	Purine metabolism	Nucleotide metabolism
P00190	60	62	27.9744	2.2e-16	Oxidative phosphorylation	Energy metabolism
P00071	28	29	27.9101	2.2e-16	Fatty acid degradation	Lipid metabolism
P00051	27	28	27.8745	2.2e-16	Fructose and mannose metabolism	Carbohydrate metabolism
P00562	27	28	27.8745	2.2e-16	Inositol phosphate metabolism	Carbohydrate metabolism
P00900	27	28	27.8745	2.2e-16	Terpenoid backbone biosynthesis	Metabolism of terpenoids and polyketides
P00260	46	48	27.7024	2.2e-16	Glycine, serine and threonine metabolism	Amino acid metabolism
P00240	82	86	27.5624	2.2e-16	Pyrimidine metabolism	Nucleotide metabolism
P00350	20	21	27.5304	2.2e-16	Tyrosine metabolism	Amino acid metabolism
P00053	19	20	27.4615	2.2e-16	Ascorbate and aldarate metabolism	Carbohydrate metabolism
P00720	19	20	27.4615	2.2e-16	Carbon fixation pathways in prokaryotes	Energy metabolism
P00630	36	38	27.3855	2.2e-16	Glyoxylate and dicarboxylate metabolism	Carbohydrate metabolism
P00400	18	19	27.3855	2.2e-16	Phenylalanine, tyrosine and tryptophan biosynthesis	Amino acid metabolism
P00513	17	18	27.3009	2.2e-16	Various types of N-glycan biosynthesis	Glycan biosynthesis and metabolism
P00130	17	18	27.3009	2.2e-16	Ubiquinone and other terpenoid-quinone biosynthesis	Metabolism of cofactors and vitamins
P00564	49	52	27.2392	2.2e-16	Glycerophospholipid metabolism	Lipid metabolism
P00860	32	34	27.2065	2.2e-16	Porphyrin and chlorophyll metabolism	Metabolism of cofactors and vitamins
P00310	16	17	27.2065	6.024e-16	Lysine degradation	Amino acid metabolism
P00680	31	33	27.155	2.2e-16	Methane metabolism	Energy metabolism
P00620	46	49	27.1371	2.2e-16	Pyruvate metabolism	Carbohydrate metabolism
P00592	15	16	27.1002	5.208e-15	alpha-Linolenic acid metabolism	Lipid metabolism
P00561	42	45	26.9798	2.2e-16	Glycerolipid metabolism	Lipid metabolism
P00790	26	28	26.8421	2.2e-16	Folate biosynthesis	Metabolism of cofactors and vitamins
P00360	13	14	26.8421	3.885e-13	Phenylalanine metabolism	Amino acid metabolism
P00380	13	14	26.8421	3.885e-13	Tryptophan metabolism	Amino acid metabolism
P00460	13	14	26.8421	3.885e-13	Cyanoamino acid metabolism	Metabolism of other amino acids
P00983	13	14	26.8421	3.885e-13	Drug metabolism - other enzymes	Xenobiotics biodegradation and metabolism
P01040	25	27	26.7656	2.2e-16	Biosynthesis of unsaturated fatty acids	Lipid metabolism
P00010	58	63	26.6127	2.2e-16	Glycolysis / Gluconeogenesis	Carbohydrate metabolism
P00062	10	11	26.279	2.501e-10	Fatty acid elongation	Lipid metabolism
P00830	10	11	26.279	2.501e-10	Retinol metabolism	Metabolism of cofactors and vitamins
P00510	28	31	26.1094	2.2e-16	N-Glycan biosynthesis	Glycan biosynthesis and metabolism
P00960	9	10	26.0162	2.163e-09	Tropane, piperidine and pyridine alkaloid biosynthesis	Biosynthesis of other secondary metabolites
P00710	34	38	25.8641	2.2e-16	Carbon fixation in photosynthetic organisms	Energy metabolism
P00270	45	51	25.5061	2.2e-16	Cysteine and methionine metabolism	Amino acid metabolism
P00950	7	8	25.2935	1.631e-07	Isoquinoline alkaloid biosynthesis	Biosynthesis of other secondary metabolites
