# Supplementary material for: Phosphorus-Induced Lipid Class Alteration Revealed by Lipidomic and Transcriptomic Profiling in Oleaginous Microalga Nannochloropsis sp. PJ12
Source: Mar Drugs. 2019 Sep 3;17(9):519. doi: 10.3390/md17090519 (PMC6780086; doi:10.3390/md17090519)
Supplement: Supplementary file 1 [file marinedrugs-17-00519-s001.zip › Supplementary File/SupTableS5.xlsx]

## Sheet: Sheet1
Calvin cycle	Cp#	EC#	PR_TPM_1	PR_TPM_2	PR_TPM_3	PD_TPM_1	PD_TPM_2	PD_TPM_3	PD-PR_TMP_1	PD-PR_TMP_2	PD-PR_TMP_3	FC_PD/PR	FC_PDR/PD	PV_PD/PR	PV_PDR/PD	SIG_PD/PR	SIG_PDR/PD
1	4	4.1.2.13	2081.36	2140.65	2093.69	1499.18	1499.81	1505.29	1755.89	1767.91	1770.17	-0.487646	0.233054	4.88675e-06	6.82967e-07	0	0
2	2	3.1.3.37	460.24	477.75	467.48	293.46	284.31	285.24	361.77	366.64	371.19	-0.703603	0.34953	6.54132e-06	3.83179e-05	1	0
3	2	2.2.1.1	1215.37	1237.85	1228.7	666.4	653.34	660.78	969.24	986.58	973.72	-0.894579	0.564795	1.87576e-07	1.01978e-06	1	0
4	1	5.3.1.6	211.09	223.52	221.61	121.97	116.38	126.53	170.53	179.39	182.38	-0.846757	0.544817	3.67957e-05	0.000267652	1	0
5	2	5.1.3.1	160.55	159.84	164.76	113.88	122.1	120.37	146.49	135.31	145.66	-0.445136	0.262495	0.000127153	0.00565288	0	0
6	2	2.7.1.19	846.28	863.63	839.27	612.97	614.27	621.97	550.61	557.2	554.93	-0.463124	-0.153346	7.30928e-06	5.32372e-05	0	0
7	1	4.1.1.39	1.9	2.62	1.83	1.38	1.19	1.18	1.96	2.34	2.26	-0.759866	0.806805	0.0292674	0.00212516	1	1
8	3	2.7.2.3	628.45	638.44	639.83	697.93	725.8	697.48	748.34	735.14	731.63	0.153794	0.0624909	0.00204644	0.0425284	0	0
9	4	1.2.1.12	3116.83	3101.32	3142.41	2447.6	2453.46	2457.27	2463.51	2461.57	2488.9	-0.347216	0.0108698	6.91818e-07	0.115195	0	0
10	2	5.3.1.1	251.36	260.98	257.87	248.15	240.16	253.85	301.53	315.03	306.86	-0.0535216	0.315257	0.127757	0.000413731	0	0
11	7	3.1.3.11	752.66	746.92	775.21	381.22	370.69	371.96	642.1	643.8	650.56	-1.01726	0.784947	2.01967e-06	3.48221e-07	1	1
Glycolysis	Cp#	EC#	PR_TPM_1	PR_TPM_2	PR_TPM_3	PD_TPM_1	PD_TPM_2	PD_TPM_3	PD-PR_TMP_1	PD-PR_TMP_2	PD-PR_TMP_3	FC_PD/PR	FC_PDR/PD	PV_PD/PR	PV_PDR/PD	SIG_PD/PR	SIG_PDR/PD
1	1	2.7.1.2	80.17	78.46	82.08	153.39	152.74	149.67	92.05	90.48	89.15	0.921105	-0.746493	1.31366e-06	1.71656e-06	1	1
2	2	5.3.1.9	156.01	161.31	160.33	109.98	102.09	97.76	143.5	141.63	148.73	-0.624477	0.485753	0.000141508	0.000575946	1	0
3	3	2.7.1.11	119.43	124.81	120.26	117.79	113.99	109.66	114.95	116.76	118.09	-0.0942867	0.0348982	0.0560328	0.330618	0	0
4	4	4.1.2.13	2081.36	2140.65	2093.69	1499.18	1499.81	1505.29	1755.89	1767.91	1770.17	-0.487646	0.233054	4.88675e-06	6.82967e-07	0	0
5	2	5.3.1.1	251.36	260.98	257.87	248.15	240.16	253.85	301.53	315.03	306.86	-0.0535216	0.315257	0.127757	0.000413731	0	0
6	4	1.1.1.8	125.21	134.67	127.88	72.19	70.21	69.84	98.7	95.81	100.65	-0.869467	0.475801	3.60651e-05	6.33159e-05	1	0
7	1	1.1.5.3	28.71	31.72	34.33	31.33	31.55	31.64	30.54	29.19	29.87	-0.00365857	-0.0771209	0.963126	0.0149084	0	0
8	4	1.2.1.12	3116.83	3101.32	3142.41	2447.6	2453.46	2457.27	2463.51	2461.57	2488.9	-0.347216	0.0108698	6.91818e-07	0.115195	0	0
9	3	2.7.2.3	628.45	638.44	639.83	697.93	725.8	697.48	748.34	735.14	731.63	0.153794	0.0624909	0.00204644	0.0425284	0	0
10	7	5.4.2.11	444.78	447.23	445.1	360.31	358.14	373.65	326.3	343.95	333.23	-0.292013	-0.122093	7.65027e-05	0.0138851	0	0
11	3	4.2.1.1	1729.71	1739.19	1691.99	2381.71	2389.85	2372.8	2020.39	1989.62	1990.43	0.469185	-0.251736	1.68482e-06	4.53307e-06	0	0
12	4	2.7.1.40	308.31	314.02	317.11	337.49	336.56	338.85	219.48	223.57	219.2	0.108619	-0.613044	0.000775869	1.90659e-07	0	1
TCA cycke	Cp#	EC#	PR_TPM_1	PR_TPM_2	PR_TPM_3	PD_TPM_1	PD_TPM_2	PD_TPM_3	PD-PR_TMP_1	PD-PR_TMP_2	PD-PR_TMP_3	FC_PD/PR	FC_PDR/PD	PV_PD/PR	PV_PDR/PD	SIG_PD/PR	SIG_PDR/PD
1	3	6.4.1.1	100.22	100.01	100.4	85.21	86.13	87.82	119.92	122.28	127.83	-0.214146	0.513799	5.73367e-05	0.000115484	0	0
2	1	4.1.1.49	391.76	389.72	380.25	197.49	199.76	191.47	428.63	432.84	426.79	-0.980621	1.12977	1.56955e-06	1.76231e-07	1	1
3	3	1.2.4.1	393.71	391.45	406.2	335.16	333.29	328.82	341.55	326.88	328.6	-0.256553	-0.000347236	0.00019897	0.987995	0	0
4	4	2.3.1.12	406.5	416.22	403.98	258.85	248.46	260.65	303.69	321.13	327.54	-0.675679	0.310476	8.75391e-06	0.00159912	1	0
5	5	1.8.1.4	359.36	349.38	344.42	375.66	379.16	381.78	312.49	308.26	305.99	0.11	-0.294488	0.00420386	1.13797e-05	0	0
6	2	2.3.3.1	299.58	307.7	311.69	188.5	195.84	193.23	270.94	261.36	259.8	-0.670022	0.455687	1.06238e-05	6.29389e-05	1	0
7	1	4.2.1.3	248.31	246.93	244.81	343.83	340.73	342.24	288.95	294.9	295.7	0.472461	-0.223318	2.42262e-07	2.89893e-05	0	0
8	2	1.1.1.42	216.22	213.88	212.91	204.15	210.61	207.58	198.43	203.44	203.98	-0.0471382	-0.0387423	0.0308707	0.099207	0	0
9	3	1.2.4.2	103.24	104.5	104.69	100.96	102.86	99.33	105.11	108.57	105.32	-0.0435012	0.0735246	0.0503519	0.0251756	0	0
10	1	2.3.1.61	49.76	48.25	52.38	32.19	32.16	31.81	54.87	53.53	53.47	-0.6452	0.751327	0.00011795	1.30071e-06	1	1
11	2	6.2.1.5	246.91	244.2	238.21	297.22	288.97	298.1	296.22	290.58	287.21	0.277968	-0.0168698	0.000184169	0.431339	0	0
12	2	1.3.5.1	237.68	235.46	239.66	311.99	301.62	304.86	254.2	241	246.79	0.365735	-0.307833	3.15082e-05	0.000275145	0	0
13	2	4.2.1.2	106.78	107.81	117.29	119.44	120.06	119.52	97.68	100.05	104.4	0.113403	-0.248895	0.0540922	0.000660703	0	0
14	2	1.1.1.37	233.33	241.53	229.6	298.75	303.9	308.35	280.86	274.69	277.82	0.370933	-0.128494	0.000105007	0.00142264	0	0
15	1	4.1.3.1	201.96	204.96	199.16	190.95	196.91	203.65	346.93	341.39	335.54	-0.0351057	0.791544	0.294846	8.13034e-06	0	1
16	4	2.3.3.9	253.18	265.95	258.53	145.26	140.69	147.27	296.19	287.88	302.04	-0.84404	1.03239	1.04797e-05	4.90454e-06	1	1
