# Supplementary material for: Phosphorus-Induced Lipid Class Alteration Revealed by Lipidomic and Transcriptomic Profiling in Oleaginous Microalga Nannochloropsis sp. PJ12
Source: Mar Drugs. 2019 Sep 3;17(9):519. doi: 10.3390/md17090519 (PMC6780086; doi:10.3390/md17090519)
Supplement: Supplementary file 1 [file marinedrugs-17-00519-s001.zip › Supplementary File/SupTableS6.xlsx]

## Sheet: Sheet1
FASII	Cp#	EC#	PR_TPM_1	PR_TPM_2	PR_TPM_3	PD_TPM_1	PD_TPM_2	PD_TPM_3	PD-PR_TMP_1	PD-PR_TMP_2	PD-PR_TMP_3	FC_PD/PR	FC_PDR/PD	PV_PD/PR	PV_PDR/PD	SIG_PD/PR	SIG_PDR/PD
1	1	6.4.1.2	18.27	18.53	18.19	22.53	23.77	21.76	15.74	16.51	17.38	0.307638	-0.455595	0.00184444	0.00122951	0	0
2	1	2.3.1.39	116.65	111.79	114.2	132.48	135.08	139.17	81.11	85.08	77.57	0.247378	-0.73861	0.000880218	4.87971e-05	0	1
3	4	2.3.1.179	451.31	404.96	429.98	293.61	294.82	301.68	399.15	405.08	389.68	-0.531116	0.423639	0.000634933	3.91651e-05	0	0
4	1	2.3.1.180	38.83	39.67	40.8	34.68	40.99	37.33	51.81	50.45	48.98	-0.0782713	0.420517	0.334683	0.0031289	0	0
5	10	1.1.1.100	417.68	407.37	410.68	289.2	278.61	288.55	384.88	391.98	386.56	-0.529074	0.442083	1.02371e-05	1.44325e-05	0	0
6	1	4.2.1.59	339.83	364.47	343.13	176.48	176.15	165.58	235.56	249.73	238.33	-1.01525	0.481695	3.20207e-05	0.000261007	1	0
7	2	1.3.1.9	164.9	163.78	165.92	96.2	94.36	96.23	110.01	117.1	115.85	-0.786268	0.258046	1.52077e-07	0.00118011	1	0
8	1	1.14.19.2	183.19	178.29	183.06	363.78	364.49	373.1	246.41	242.58	241.92	1.01619	-0.591534	6.75332e-07	3.06861e-06	1	1
9	9	6.2.1.3	748.2	745.85	748.68	744.88	744.02	753.94	835.13	820.56	833.87	7.07587e-05	0.150564	0.991645	0.00012852	0	0
GLSp	Cp#	EC#	PR_TPM_1	PR_TPM_2	PR_TPM_3	PD_TPM_1	PD_TPM_2	PD_TPM_3	PD-PR_TMP_1	PD-PR_TMP_2	PD-PR_TMP_3	FC_PD/PR	FC_PDR/PD	PV_PD/PR	PV_PDR/PD	SIG_PD/PR	SIG_PDR/PD
1	1	1.1.5.3	28.71	31.72	34.33	31.33	31.55	31.64	30.54	29.19	29.87	-0.00365857	-0.0771209	0.963126	0.0149084	0	0
2	4	1.1.1.8	125.21	134.67	127.88	72.19	70.21	69.84	98.7	95.81	100.65	-0.869467	0.475801	3.60651e-05	6.33159e-05	1	0
3	1	2.3.1.15	63.05	63.23	61.55	53.8	49.64	55.79	40.22	37.83	41.21	-0.238315	-0.417002	0.00724019	0.00300285	0	0
4	5	2.3.1.51	242.53	243.46	244.82	197.68	188.62	200.19	201.11	198.56	202.62	-0.31739	0.0383518	0.000176681	0.228557	0	0
5	4	2.7.7.41	115.65	113.76	114.19	117.23	102	112.47	113.34	113.76	115.18	-0.050851	0.045298	0.431083	0.47999	0	0
6	1	2.7.8.5	52.53	49.12	47.29	36.87	33.35	34.84	36.78	45.51	38.82	-0.503518	0.205105	0.00136585	0.131383	0	0
7	3	3.1.3.4	50.76	49.67	48.19	88.84	88.63	89.75	42.16	44.67	49.37	0.8464	-0.972301	1.10865e-06	3.40982e-05	1	1
8	1	2.4.1.46	30.46	29.75	34.83	32.42	33.23	32.41	36.14	33.85	38.8	0.0451299	0.149809	0.566013	0.0699346	0	0
9	1	2.4.1.241	39.21	39.98	38.43	27.63	26.57	26.72	35.45	34.19	34.7	-0.539565	0.366724	2.53754e-05	9.33426e-05	0	0
10	2	2.3.1.20	13.81	12.6	11.05	9.03	9.1	9.6	8.64	10.01	9.51	-0.433903	0.0221997	0.0166538	0.760238	0	0
11	9	6.2.1.3	748.2	745.85	748.68	744.88	744.02	753.94	835.13	820.56	833.87	7.07587e-05	0.150564	0.991645	0.00012852	0	0
bOxi	Cp#	EC#	PR_TPM_1	PR_TPM_2	PR_TPM_3	PD_TPM_1	PD_TPM_2	PD_TPM_3	PD-PR_TMP_1	PD-PR_TMP_2	PD-PR_TMP_3	FC_PD/PR	FC_PDR/PD	PV_PD/PR	PV_PDR/PD	SIG_PD/PR	SIG_PDR/PD
1	9	6.2.1.3	748.2	745.85	748.68	744.88	744.02	753.94	835.13	820.56	833.87	7.07587e-05	0.150564	0.991645	0.00012852	0	0
2	6	1.3.3.6	211.34	201.34	211.97	232.53	236.95	225.13	312.69	309.88	308.9	0.153155	0.423306	0.00873895	2.64463e-05	0	0
3	1	1.11.1.6	248.2	245.9	253.33	254.83	261.81	247.8	290.97	291.41	289.18	0.0324648	0.189197	0.285407	0.000958587	0	0
4	3	4.2.1.17	334.95	339.8	338.31	494.24	512.98	496.81	257.85	255.44	274.72	0.570114	-0.932548	1.10189e-05	9.29266e-06	0	1
5	3	1.1.1.35	206.22	195.67	198.03	137.82	135.14	131.85	188.03	187.89	185.09	-0.567525	0.470782	5.72359e-05	1.22823e-05	0	0
6	4	2.3.1.16	275.27	283.24	286.25	270.68	261.84	270.23	373.71	380.8	381.93	-0.0735908	0.501499	0.0324917	8.61071e-06	0	0
GLSc	Cp#	EC#	PR_TPM_1	PR_TPM_2	PR_TPM_3	PD_TPM_1	PD_TPM_2	PD_TPM_3	PD-PR_TMP_1	PD-PR_TMP_2	PD-PR_TMP_3	FC_PD/PR	FC_PDR/PD	PV_PD/PR	PV_PDR/PD	SIG_PD/PR	SIG_PDR/PD
1	5	2.3.1.51	242.53	243.46	244.82	197.68	188.62	200.19	201.11	198.56	202.62	-0.31739	0.0383518	0.000176681	0.228557	0	0
2	1	2.3.1.15	63.05	63.23	61.55	53.8	49.64	55.79	40.22	37.83	41.21	-0.238315	-0.417002	0.00724019	0.00300285	0	0
3	11	2.3.1.22	339.69	320.62	315.08	456.16	468.45	465.2	254.43	246.4	245.68	0.510837	-0.896654	7.67534e-05	1.2935e-06	0	1
4	3	3.1.3.4	50.76	49.67	48.19	88.84	88.63	89.75	42.16	44.67	49.37	0.8464	-0.972301	1.10865e-06	3.40982e-05	1	1
5	1	2.7.8.2	9.93	9.43	8.81	10.45	10.53	11.74	7.11	6.21	6	0.216013	-0.760078	0.0454245	0.00115395	0	1
6	1	2.7.7.15	54.58	58.93	53.71	75.75	73.26	76	52.4	58.59	58.96	0.428242	-0.404879	0.000466838	0.00133773	0	0
7	2	2.3.1.20	13.81	12.6	11.05	9.03	9.1	9.6	8.64	10.01	9.51	-0.433903	0.0221997	0.0166538	0.760238	0	0
8	2	2.3.1.158	94.97	91.03	94.72	105.91	104.21	108.33	122.73	122.29	125.73	0.181935	0.21938	0.00197227	0.000414253	0	0
9	1	2.7.8.1	22.73	22.24	21.85	33.31	33.28	30.24	17.57	14.82	18.43	0.535174	-0.930058	0.000677049	0.000503461	0	1
10	1	2.7.7.14	17.93	18.4	18.35	33.61	34.66	35.52	32.56	31.01	35.35	0.924582	-0.0693333	8.87391e-06	0.306114	1	0
11	2	BTA1	58.99	75.01	73.41	135.81	136.28	132.67	64.69	59.03	68.3	0.964581	-1.07581	0.000228019	1.71973e-05	1	1
12	2	SQD2	28.82	28.59	26.46	234.81	239.17	237.96	39.35	41.13	41.06	3.08553	-2.55032	1.58494e-08	1.64357e-08	1	1
13	1	SQD1	93.98	98.01	97.87	145.69	140.68	138.57	59.25	54.98	58.25	0.551903	-1.30083	5.50243e-05	4.45624e-06	0	1
14	9	6.2.1.3	748.2	745.85	748.68	744.88	744.02	753.94	835.13	820.56	833.87	7.07587e-05	0.150564	0.991645	0.00012852	0	0
15	5	3.1.1.3	100.6	95.07	98.49	138.34	146.5	139.1	105.85	105.7	111.77	0.527259	-0.390897	0.000145508	0.000516425	0	0
16:X	Sp#	Class	PR_r1	PR_r2	PR_r3	PD_r1	PD_r2	PD_r3	PDR_r1	PDR_r2	PDR_r3	FC_PD/PR	FC_PDR/PD	PV_PD/PR	PV_PDR/PD	SIG_PD/PR	SIG_PDR/PD
1	4	DG	4.57983e+09	4.50869e+09	4.5995e+09	3.1921e+09	3.24394e+09	3.29924e+09	3.76907e+09	4.26623e+09	4.43726e+09	-0.49162	0.357464	5.83566e-06	0.010825	0	0
2	7	DGDG	8.53698e+09	7.69739e+09	7.98296e+09	3.7383e+09	4.05465e+09	3.73101e+09	4.17813e+09	4.23487e+09	4.09756e+09	-1.0714	0.118508	9.48276e-05	0.0446631	1	0
3	1	DGTS	1.1221e+08	1.18211e+08	9.68042e+07	2.03647e+08	2.21998e+08	2.20437e+08	1.42776e+08	1.49939e+08	1.1581e+08	0.981429	-0.661291	0.000254168	0.00267865	1	1
4	7	MGDG	1.29e+10	1.19767e+10	1.35803e+10	8.61036e+09	8.05487e+09	8.27369e+09	7.47267e+09	8.07286e+09	7.6882e+09	-0.624845	-0.102179	0.000788913	0.0757781	1	0
5	1	PA	1.76259e+06	2.13491e+06	1.99584e+06	61694.8	58927.7	60987.9	1.3666e+06	1.48651e+06	1.39929e+06	-5.02017	4.54936	6.22138e-05	2.8931e-06	1	1
6	2	PC	1.8678e+09	1.87187e+09	2.09206e+09	1.3728e+08	1.40173e+08	1.44444e+08	1.37755e+09	1.50795e+09	1.26802e+09	-3.78896	3.29937	1.69295e-05	5.68949e-05	1	1
7	2	PE	1.32449e+08	1.329e+08	1.33993e+08	3.25267e+07	3.08253e+07	2.85653e+07	1.59313e+08	1.41798e+08	1.53177e+08	-2.11921	2.3052	1.26675e-07	2.12701e-05	1	1
8	1	PG	1.25435e+09	1.52091e+09	1.41428e+09	1.50221e+08	1.60538e+08	1.51085e+08	7.86307e+08	7.52723e+08	7.45847e+08	-3.18131	2.30664	8.86264e-05	1.22574e-06	1	1
9	2	PI	1.4324e+09	1.74539e+09	1.69529e+09	4.35361e+08	4.67047e+08	4.56442e+08	1.26681e+09	9.87408e+08	9.85505e+08	-1.84245	1.25349	0.000275226	0.00261722	1	1
10	14	TG	4.50252e+10	4.45251e+10	4.23614e+10	1.36354e+11	1.33641e+11	1.36688e+11	6.90944e+10	7.28053e+10	7.58992e+10	1.62433	-0.90091	2.17744e-07	8.72745e-06	1	1
18:X	Sp#	Class	PR_r1	PR_r2	PR_r3	PD_r1	PD_r2	PD_r3	PDR_r1	PDR_r2	PDR_r3	FC_PD/PR	FC_PDR/PD	PV_PD/PR	PV_PDR/PD	SIG_PD/PR	SIG_PDR/PD
1	2	DGDG	3.74607e+08	3.56942e+08	3.69812e+08	3.20555e+08	3.50019e+08	3.76607e+08	4.32699e+08	4.93216e+08	4.66895e+08	-0.0727773	0.411487	0.348592	0.0084612	0	0
2	1	DGTS	4.06394e+06	4.57586e+06	4.45657e+06	6.95016e+07	7.54247e+07	7.14189e+07	5.86362e+06	5.57694e+06	5.85322e+06	4.0461	-3.64501	2.66988e-06	2.87333e-06	1	1
3	1	MGDG	2.32704e+08	2.16065e+08	2.29177e+08	1.45402e+08	1.48393e+08	1.67352e+08	2.11858e+08	2.23111e+08	2.26181e+08	-0.555941	0.519752	0.00106666	0.00120821	0	0
4	2	PA	5.9342e+06	6.06398e+06	5.97938e+06	71403	72483.1	71323.3	1.01213e+06	1.12299e+06	1.06471e+06	-6.38431	3.89418	1.02208e-08	6.39164e-06	1	1
5	4	PC	3.49791e+09	3.82131e+09	4.04736e+09	8.71526e+08	8.58088e+08	8.55521e+08	2.56464e+09	2.94487e+09	2.76092e+09	-2.13649	1.67772	5.18836e-05	6.63538e-05	1	1
6	3	PE	2.98218e+07	3.16759e+07	3.20216e+07	8.75846e+07	9.595e+07	9.73673e+07	2.46312e+08	2.306e+08	2.46117e+08	1.58673	1.36399	3.7102e-05	1.66739e-05	1	1
7	3	PG	8.55895e+08	8.72588e+08	8.9951e+08	1.9895e+09	1.87005e+09	1.9571e+09	2.38502e+09	2.35024e+09	2.49323e+09	1.14623	0.313508	9.57741e-06	0.00109024	1	0
8	1	PI	9.41738e+07	9.85918e+07	1.00984e+08	1.13182e+08	1.13236e+08	9.17704e+07	1.29635e+08	1.23241e+08	1.02838e+08	0.115298	0.160838	0.333861	0.310717	0	0
9	1	SQDG	2.129e+08	2.0597e+08	2.5901e+08	1.4221e+08	1.63826e+08	1.55111e+08	2.33516e+08	2.25252e+08	2.02383e+08	-0.555801	0.519752	0.0153384	0.00403686	0	0
10	2	TG	3.62328e+08	3.96353e+08	4.15751e+08	9.1935e+09	9.63947e+09	9.02276e+09	2.34547e+09	2.40338e+09	2.42777e+09	4.56794	-1.9566	1.10818e-06	3.12894e-06	1	1
