# Supplementary material for: Phosphorus-Induced Lipid Class Alteration Revealed by Lipidomic and Transcriptomic Profiling in Oleaginous Microalga Nannochloropsis sp. PJ12
Source: Mar Drugs. 2019 Sep 3;17(9):519. doi: 10.3390/md17090519 (PMC6780086; doi:10.3390/md17090519)
Supplement: Supplementary file 1 [file marinedrugs-17-00519-s001.zip › Supplementary File/SupTableS7.xlsx]

## Sheet: Sheet1
Order	Cp#	EC#	PR_TPM_1	PR_TPM_2	PR_TPM_3	PD_TPM_1	PD_TPM_2	PD_TPM_3	PD-PR_TMP_1	PD-PR_TMP_2	PD-PR_TMP_3	FC_PD/PR	FC_PDR/PD	PV_PD/PR	PV_PDR/PD	SIG_PD/PR	SIG_PDR/PD
1	1	1.14.19.2	183.19	178.29	183.06	363.78	364.49	373.1	246.41	242.58	241.92	1.01619	-0.591534	6.75332e-07	3.06861e-06	1	1
2	9	6.2.1.3	748.2	745.85	748.68	744.88	744.02	753.94	835.13	820.56	833.87	7.07587e-05	0.150564	0.991645	0.00012852	0	0
3	1	1.14.19.1	263.5	254.38	257.95	447.52	461.1	446.53	166.32	168.85	171.39	0.80464	-1.41965	3.64325e-06	5.49379e-07	1	1
4	5	2.3.1.51	242.53	243.46	244.82	197.68	188.62	200.19	201.11	198.56	202.62	-0.31739	0.0383518	0.000176681	0.228557	0	0
5	1	FAD2	149.05	157.17	151.18	142.28	148.22	155.8	67.26	68.01	65.68	-0.0354426	-1.15118	0.466826	3.2873e-05	0	1
6	1	FAD7	119.12	115.97	118.46	131.56	127.13	130.97	52	52.04	56.58	0.140302	-1.27856	0.00204426	3.15853e-06	0	1
7	7	2.3.1.199	667.66	678.08	661.75	996.47	946.08	991.45	877.45	845.52	861.8	0.547476	-0.182833	5.05706e-05	0.00325091	0	0
Order	Sp#	LP(FA2)	PR_r1	PR_r2	PR_r3	PD_r1	PD_r2	PD_r3	PDR_r1	PDR_r2	PDR_r3	FC_PD/PR	FC_PDR/PD	PV_PD/PR	PV_PDR/PD	SG_PD/PR	SG_PDR/PD
1	2	PC(20:5)	8.01698e+08	7.36253e+08	7.73982e+08	6.08045e+07	6.01163e+07	5.47118e+07	4.41784e+08	4.65914e+08	4.34915e+08	-3.71847	2.93441	3.06703e-06	2.21224e-06	1	1
2	4	PE(20:4)	3.35918e+08	3.5815e+08	3.62787e+08	1.07369e+08	1.10661e+08	1.14879e+08	1.22677e+08	1.21682e+08	1.29977e+08	-1.66658	0.169205	9.47534e-06	0.0153341	1	0
3	3	PE(20:5)	1.24699e+08	1.20533e+08	1.29901e+08	2.59417e+07	2.69719e+07	3.18913e+07	9.02445e+07	8.92665e+07	8.4951e+07	-2.14518	1.64084	7.78945e-06	1.66886e-05	1	1
