# Supplementary material for: Phosphorus-Induced Lipid Class Alteration Revealed by Lipidomic and Transcriptomic Profiling in Oleaginous Microalga Nannochloropsis sp. PJ12
Source: Mar Drugs. 2019 Sep 3;17(9):519. doi: 10.3390/md17090519 (PMC6780086; doi:10.3390/md17090519)
Supplement: Supplementary file 1 [file marinedrugs-17-00519-s001.zip › Supplementary File/SupTableS8.xlsx]

## Sheet: Sheet1
TID	Description	Fwd primer	Rev primer	CT_PR_r1	CT_PR_r2	CT_PD_r1	CT_PD_r2	CT_PDR_r1	CT_PDR_r2
TRINITY_DN9489_c0_g1_i1	glycerophosphoryl diester phosphodiesterase	GCGGAGTAGCACGTATAATGGT	TTGAGGTGGAAGAAGTGAGGC	17.64	18.56	16.87	16.86	18.34	18.26
TRINITY_DN9889_c1_g1_i2	Inositol phosphorylceramide synthase	GACTAAGTGGCAGGCGAAG	GCCGATAAGAATGTAGAGGAAG	19.15	18.77	17.65	17.54	18.83	18.97
TRINITY_DN10575_c0_g1_i2	ethanolamine-phosphate phospho-lyase	CGTCTCGCACAGTTCTACCCT	CACCCTCAGCAAAGAAAGCAG	22.69	22.56	20.68	19.85	22.19	22.86
TRINITY_DN10159_c0_g1_i4	betaine lipid synthase	CCGTTTCTGAGGGAGCAGTT	CGCATCACAGGTGGGACATAG	21.6	21.45	19.78	19.98	21.36	21.53
TRINITY_DN7796_c0_g2_i1	alkaline phosphatase D	ACAATCCCGCCCTGAATCTC	CCAGCATGTCGCCTTGAAAC	22.91	22.91	22.4	21.87	23.12	23.08
TRINITY_DN19958_c0_g2_i1	Sodium/phosphate symporter	GTGAAGGCAGAGGCGATTT	CGACAACCAGGGAGAACG	19.48	19.53	17.89	17.7	18.96	19.12
TRINITY_DN16503_c0_g1_i1	phosphate transporter	CTATTCGAGCTGCGGTAT	TCATGCGAGGTTGTGC	20.92	21.18	18.43	18.69	20.62	20.38
Housekeeping_1	Exportin 1	AGGACCTCGCAGCGTACAAGAC	CAGAGCCGCTTCTTCATGGAAC	21.62	21.86	21.5	21.5	21.72	21.69
Housekeeping_2	nuclear transport	CCCCTGGGCAGTACTACATTCA	CGACGACACTCCAGAGGATTCT	20.81	20.5	20.75	20.91	20.92	20.61
Housekeeping_3	Actin	GCCGTTATTGGATGGATATG	ACAACAACTCTCCTTCACA	21.7	20.86	21.81	21.34	21.61	20.96
Control_ave	Control			21.3767	21.0733	21.3533	21.25	21.4167	21.0867
CT-value_ave under each condition				21.225		21.3017		21.2517
Normalizing factor (to average of 21.26 CT-value)				0.035		-0.0416667		0.00833333
Normalized Ct-values
TID	Description	CT_PR_r1	CT_PR_r2	CT_PD_r1	CT_PD_r2	CT_PDR_r1	CT_PDR_r2	FC_PD/PR	FC_PDR/PD
TRINITY_DN9489_c0_g1_i1	glycerophosphoryl diester phosphodiesterase	17.6	18.52	16.91	16.9	18.33	18.25	1.155	-1.385
TRINITY_DN9889_c1_g1_i2	Inositol phosphorylceramide synthase	19.11	18.73	17.69	17.58	18.82	18.96	1.285	-1.255
TRINITY_DN10575_c0_g1_i2	ethanolamine-phosphate phospho-lyase	22.65	22.52	20.72	19.89	22.18	22.85	2.28	-2.21
TRINITY_DN10159_c0_g1_i4	betaine lipid synthase	21.56	21.41	19.82	20.02	21.35	21.52	1.565	-1.515
TRINITY_DN7796_c0_g2_i1	alkaline phosphatase D	22.87	22.87	22.44	21.91	23.11	23.07	0.695	-0.915
TRINITY_DN19958_c0_g2_i1	Sodium/phosphate symporter	19.44	19.49	17.93	17.74	18.95	19.11	1.63	-1.195
TRINITY_DN16503_c0_g1_i1	phosphate transporter	20.88	21.14	18.47	18.73	20.61	20.37	2.41	-1.89
qRT-PCR	RNA-seq	R (qRT-PCR:RNA-seq)
1.155	2.41154	0.946124
1.285	2.76591
2.28	2.9749
1.565	0.985228
0.695	0.941369
1.63	3.32473
2.41	2.5598
-1.385	-2.21192
-1.255	-0.956116
-2.21	-2.61699
-1.515	-1.05899
-0.915	-1.09824
-1.195	-1.6145
-1.89	-1.30312
