# Supplementary material for: Phosphorus-Induced Lipid Class Alteration Revealed by Lipidomic and Transcriptomic Profiling in Oleaginous Microalga Nannochloropsis sp. PJ12
Source: Mar Drugs. 2019 Sep 3;17(9):519. doi: 10.3390/md17090519 (PMC6780086; doi:10.3390/md17090519)
Supplement: Supplementary file 1 [file marinedrugs-17-00519-s001.zip › Supplementary File/SupTableS9.xlsx]

## Sheet: Sheet1
Order	EC#	Description
1	1.1.1.100	3-oxoacyl-[acyl-carrier protein] reductase
2	1.1.1.35	3-hydroxyacyl-CoA dehydrogenase
3	1.1.1.37	malate dehydrogenase
4	1.1.1.42	isocitrate dehydrogenase
5	1.1.1.8	glycerol-3-phosphate dehydrogenase (NAD+)
6	1.1.5.3	glycerol-3-phosphate dehydrogenase
7	1.11.1.6	catalase
8	1.14.19.1	stearoyl-CoA desaturase (Delta-9 desaturase)
9	1.14.19.2	acyl-[acyl-carrier-protein] desaturase
10	1.2.1.12	glyceraldehyde 3-phosphate dehydrogenase
11	1.2.4.1	pyruvate dehydrogenase E1 component
12	1.2.4.2	2-oxoglutarate dehydrogenase E1 component
13	1.3.1.9	enoyl-[acyl-carrier protein] reductase I
14	1.3.3.6	acyl-CoA oxidase
15	1.3.5.1	succinate dehydrogenase (ubiquinone)
16	1.8.1.4	dihydrolipoamide dehydrogenase
17	2.2.1.1	transketolase
18	2.3.1.12	pyruvate dehydrogenase E2 component
19	2.3.1.15	glycerol-3-phosphate O-acyltransferase
20	2.3.1.158	phospholipid:diacylglycerol acyltransferase
21	2.3.1.16	acetyl-CoA acyltransferase 1
22	2.3.1.179	3-oxoacyl-[acyl-carrier-protein] synthase II
23	2.3.1.180	3-oxoacyl-[acyl-carrier-protein] synthase III
24	2.3.1.199	fatty acid elongase 3
25	2.3.1.20	Diacylglycerol O-acyltransferase
26	2.3.1.22	2-acylglycerol O-acyltransferase 2
27	2.3.1.39	[acyl-carrier-protein] S-malonyltransferase
28	2.3.1.51	1-acyl-sn-glycerol-3-phosphate acyltransferase
29	2.3.1.61	dihydrolipoyllysine-residuesuccinyltransferase
30	2.3.3.1	citrate synthase
31	2.3.3.9	malate synthase
32	2.4.1.241	digalactosyldiacylglycerol synthase
33	2.4.1.46	1,2-diacylglycerol 3-beta-galactosyltransferase
34	2.7.1.11	6-phosphofructokinase 1
35	2.7.1.19	phosphoribulokinase
36	2.7.1.2	Glucokinase
37	2.7.1.40	pyruvate kinase
38	2.7.2.3	phosphoglycerate kinase
39	2.7.7.14	ethanolamine-phosphate cytidylyltransferase
40	2.7.7.15	choline-phosphate cytidylyltransferase
41	2.7.7.41	phosphatidate cytidylyltransferase
42	2.7.8.1	ethanolaminephosphotransferase
43	2.7.8.2	choline phosphotransferase
44	2.7.8.5	CDP-diacylglycerol---glycerol-3-phosphate 3-phosphatidyltransferase
45	3.1.1.3	gastric triacylglycerol lipase
46	3.1.3.11	fructose-1,6-bisphosphatase I
47	3.1.3.37	sedoheptulose-bisphosphatase
48	3.1.3.4	phosphatidate phosphatase LPIN
49	4.1.1.39	ribulose-bisphosphate carboxylase small chain
50	4.1.1.49	phosphoenolpyruvate carboxykinase (ATP)
51	4.1.2.13	fructose-bisphosphate aldolase, class I
52	4.1.3.1	Isocitrate lyase
53	4.2.1.1	carbonic anhydrase
54	4.2.1.17	enoyl-CoA hydratase
55	4.2.1.2	fumarate hydratase
56	4.2.1.3	aconitate hydratase
57	4.2.1.59	3-hydroxyacyl-[acyl-carrier-protein] dehydratase
58	5.1.3.1	ribulose-phosphate 3-epimerase
59	5.3.1.1	triosephosphate isomerase
60	5.3.1.6	ribose 5-phosphate isomerase A
61	5.3.1.9	glucose-6-phosphate isomerase
62	5.4.2.11	2,3-bisphosphoglycerate-dependent phosphoglycerate mutase
63	6.2.1.3	long-chain-fatty-acid--CoA ligase ACSBG
64	6.2.1.5	succinyl-CoA synthetase
65	6.4.1.1	pyruvate carboxylase
66	6.4.1.2	acetyl-CoA carboxylase carboxyl transferase
67	BTA1	betaine lipid synthase
68	FAD2	omega-6 fatty acid desaturase
69	FAD7	fatty acid desaturase 7
70	SQD1	UDP-sulfoquinovose synthase
71	SQD2	sulfoquinovosyltransferase
